# Supplementary material for: Ezh2 Regulates Activation-Induced CD8+ T Cell Cycle Progression via Repressing Cdkn2a and Cdkn1c Expression
Source: Front Immunol. 2018 Mar 26;9:549. doi: 10.3389/fimmu.2018.00549 (PMC5879148; doi:10.3389/fimmu.2018.00549)
Supplement: Supplementary file 1 [file Table_1.XLSX]

## Sheet: GOClassComparison-0h
Supplemental Table 1.1: Lists of GO analysis between WT and Ezh2-c-KO CD8+ T cells
GO category	GO ontology	GO term	Number of genes	LS permutation p-value	KS permutation p-value	Efron-Tibshirani's GSA test p-value
GO:0006397	BP	mRNA processing	97	0.00014	0.00581	0.285 (-)
GO:0032388	BP	positive regulation of intracellular transport	93	0.28113	0.86316	< 0.005 (-)
GO:0030246	MF	carbohydrate binding	91	0.17621	0.90225	< 0.005 (-)
GO:0002699	BP	positive regulation of immune effector process	88	0.27253	0.29761	< 0.005 (-)
GO:0030100	BP	regulation of endocytosis	87	0.06879	0.17872	< 0.005 (-)
GO:0008380	BP	RNA splicing	86	5e-05	0.00712	< 0.005 (+)
GO:0031984	CC	organelle subcompartment	83	0.00612	0.04726	< 0.005 (-)
GO:0071214	BP	cellular response to abiotic stimulus	82	0.00416	0.04374	0.025 (+)
GO:0098791	CC	Golgi subcompartment	79	0.00224	0.04627	< 0.005 (-)
GO:0002703	BP	regulation of leukocyte mediated immunity	78	0.08635	0.13833	< 0.005 (-)
GO:0006909	BP	phagocytosis	72	0.00925	0.08014	< 0.005 (-)
GO:1903034	BP	regulation of response to wounding	72	0.19477	0.15219	< 0.005 (-)
GO:0007599	BP	hemostasis	71	0.26418	0.5778	< 0.005 (-)
GO:1903362	BP	regulation of cellular protein catabolic process	70	0.00806	0.00105	0.02 (+)
GO:0008361	BP	regulation of cell size	70	0.06232	0.52471	< 0.005 (-)
GO:0097529	BP	myeloid leukocyte migration	68	0.02704	0.07033	< 0.005 (-)
GO:0045055	BP	regulated exocytosis	67	0.1289	0.51004	< 0.005 (-)
GO:0019897	CC	extrinsic component of plasma membrane	65	0.00695	0.04109	< 0.005 (-)
GO:0002706	BP	regulation of lymphocyte mediated immunity	65	0.14839	0.24375	< 0.005 (-)
GO:1903050	BP	regulation of proteolysis involved in cellular protein catabolic process	63	0.01142	0.0016	0.01 (+)
GO:0045807	BP	positive regulation of endocytosis	62	0.03509	0.06284	< 0.005 (-)
GO:0008154	BP	actin polymerization or depolymerization	58	0.00086	0.02405	< 0.005 (+)
GO:0061041	BP	regulation of wound healing	58	0.39678	0.24345	< 0.005 (-)
GO:0048193	BP	Golgi vesicle transport	55	0.0048	0.00044	0.07 (+)
GO:0061136	BP	regulation of proteasomal protein catabolic process	54	0.00754	0.0029	0.02 (+)
GO:0002705	BP	positive regulation of leukocyte mediated immunity	53	0.15734	0.39105	< 0.005 (-)
GO:2001242	BP	regulation of intrinsic apoptotic signaling pathway	52	0.00097	0.02766	< 0.005 (-)
GO:0000139	CC	Golgi membrane	52	0.00408	2e-05	0.055 (+)
GO:0045766	BP	positive regulation of angiogenesis	52	0.45973	0.84932	< 0.005 (-)
GO:0043271	BP	negative regulation of ion transport	50	0.05957	0.16519	< 0.005 (+)
GO:0071621	BP	granulocyte chemotaxis	49	0.05706	0.22709	< 0.005 (-)
GO:0008360	BP	regulation of cell shape	49	0.21004	0.3832	< 0.005 (-)
GO:0030041	BP	actin filament polymerization	48	0.00428	0.05439	< 0.005 (+)
GO:0051099	BP	positive regulation of binding	48	0.15128	0.04522	< 0.005 (+)
GO:0002708	BP	positive regulation of lymphocyte mediated immunity	44	0.22403	0.45992	< 0.005 (-)
GO:0002526	BP	acute inflammatory response	43	0.00096	0.00371	< 0.005 (-)
GO:0042787	BP	protein ubiquitination involved in ubiquitin-dependent protein catabolic process	43	0.00834	0.16127	< 0.005 (+)
GO:0032434	BP	regulation of proteasomal ubiquitin-dependent protein catabolic process	43	0.01532	0.00883	< 0.005 (+)
GO:1990266	BP	neutrophil migration	42	0.00722	0.01465	< 0.005 (-)
GO:0005681	CC	spliceosomal complex	41	0.00397	0.01467	0.015 (+)
GO:0000079	BP	regulation of cyclin-dependent protein serine/threonine kinase activity	41	0.02092	0.00035	0.29 (-)
GO:1904029	BP	regulation of cyclin-dependent protein kinase activity	41	0.02092	0.00035	0.29 (-)
GO:0031234	CC	extrinsic component of cytoplasmic side of plasma membrane	40	0.04181	0.22457	< 0.005 (-)
GO:0018107	BP	peptidyl-threonine phosphorylation	40	0.28951	0.55444	< 0.005 (-)
GO:0050818	BP	regulation of coagulation	40	0.5486	0.53343	< 0.005 (-)
GO:0006865	BP	amino acid transport	39	0.12411	0.34195	< 0.005 (+)
GO:0030193	BP	regulation of blood coagulation	39	0.48747	0.41424	< 0.005 (-)
GO:1900046	BP	regulation of hemostasis	39	0.48747	0.41424	< 0.005 (-)
GO:0050764	BP	regulation of phagocytosis	38	0.00019	0.0015	< 0.005 (-)
GO:0030593	BP	neutrophil chemotaxis	38	0.01285	0.02969	< 0.005 (-)
GO:0031398	BP	positive regulation of protein ubiquitination	38	0.13322	0.36961	< 0.005 (+)
GO:0071482	BP	cellular response to light stimulus	37	0.07186	0.15467	< 0.005 (+)
GO:0006338	BP	chromatin remodeling	37	0.14394	0.0036	0.235 (+)
GO:1903409	BP	reactive oxygen species biosynthetic process	37	0.37793	0.00394	0.125 (+)
GO:0003697	MF	single-stranded DNA binding	36	0.00059	0.00486	0.13 (-)
GO:0051238	BP	sequestering of metal ion	36	0.09765	0.37223	< 0.005 (-)
GO:0030880	CC	RNA polymerase complex	35	0.00335	0.08636	0.135 (-)
GO:0002275	BP	myeloid cell activation involved in immune response	35	0.00362	0.25898	< 0.005 (-)
GO:0000428	CC	DNA-directed RNA polymerase complex	34	0.0033	0.10491	0.15 (-)
GO:0055029	CC	nuclear DNA-directed RNA polymerase complex	34	0.0033	0.10491	0.15 (-)
GO:2000177	BP	regulation of neural precursor cell proliferation	34	0.00482	0.09859	< 0.005 (-)
GO:0002444	BP	myeloid leukocyte mediated immunity	34	0.0049	0.2855	< 0.005 (-)
GO:0007229	BP	integrin-mediated signaling pathway	34	0.00932	0.0583	< 0.005 (-)
GO:0045638	BP	negative regulation of myeloid cell differentiation	34	0.0478	0.16836	< 0.005 (+)
GO:0008094	MF	DNA-dependent ATPase activity	33	0.01219	0.00187	0.195 (-)
GO:0034763	BP	negative regulation of transmembrane transport	31	0.03449	0.3068	< 0.005 (+)
GO:0071674	BP	mononuclear cell migration	31	0.12602	0.20449	< 0.005 (-)
GO:0050766	BP	positive regulation of phagocytosis	30	0.00053	0.00152	< 0.005 (-)
GO:0072676	BP	lymphocyte migration	30	0.15952	0.11455	< 0.005 (-)
GO:0002673	BP	regulation of acute inflammatory response	29	3e-05	3e-05	< 0.005 (-)
GO:0006892	BP	post-Golgi vesicle-mediated transport	29	0.00091	0.0003	0.055 (+)
GO:0045576	BP	mast cell activation	29	0.00592	0.27444	< 0.005 (-)
GO:1901136	BP	carbohydrate derivative catabolic process	29	0.00691	0.00087	0.21 (-)
GO:0034766	BP	negative regulation of ion transmembrane transport	29	0.01955	0.23253	< 0.005 (+)
GO:0019751	BP	polyol metabolic process	29	0.11075	0.67135	< 0.005 (-)
GO:0097553	BP	calcium ion transmembrane import into cytosol	29	0.15445	0.17836	< 0.005 (-)
GO:1902656	BP	calcium ion import into cytosol	29	0.15445	0.17836	< 0.005 (-)
GO:1901184	BP	regulation of ERBB signaling pathway	29	0.19596	0.26466	< 0.005 (+)
GO:0051208	BP	sequestering of calcium ion	28	0.1156	0.1975	< 0.005 (-)
GO:0051209	BP	release of sequestered calcium ion into cytosol	28	0.1156	0.1975	< 0.005 (-)
GO:0051282	BP	regulation of sequestering of calcium ion	28	0.1156	0.1975	< 0.005 (-)
GO:0051283	BP	negative regulation of sequestering of calcium ion	28	0.1156	0.1975	< 0.005 (-)
GO:0004869	MF	cysteine-type endopeptidase inhibitor activity	27	0.00496	0.08871	< 0.005 (-)
GO:0042058	BP	regulation of epidermal growth factor receptor signaling pathway	27	0.11759	0.1809	< 0.005 (+)
GO:0002712	BP	regulation of B cell mediated immunity	27	0.12332	0.57626	< 0.005 (-)
GO:0002889	BP	regulation of immunoglobulin mediated immune response	27	0.12332	0.57626	< 0.005 (-)
GO:0043279	BP	response to alkaloid	27	0.12396	0.11819	< 0.005 (+)
GO:0045685	BP	regulation of glial cell differentiation	27	0.16294	0.05201	< 0.005 (+)
GO:0043299	BP	leukocyte degranulation	26	0.00882	0.37458	< 0.005 (-)
GO:0030850	BP	prostate gland development	26	0.06587	0.06073	< 0.005 (+)
GO:0034109	BP	homotypic cell-cell adhesion	26	0.20328	0.61069	< 0.005 (-)
GO:0016591	CC	DNA-directed RNA polymerase II, holoenzyme	25	0.00074	0.03951	0.1 (-)
GO:0043028	MF	cysteine-type endopeptidase regulator activity involved in apoptotic process	25	0.00381	0.04334	0.125 (-)
GO:0033028	BP	myeloid cell apoptotic process	25	0.03225	0.00249	0.025 (-)
GO:0048002	BP	antigen processing and presentation of peptide antigen	24	0.00349	0.01674	0.025 (-)
GO:0015171	MF	amino acid transmembrane transporter activity	24	0.15947	0.35243	< 0.005 (+)
GO:1904063	BP	negative regulation of cation transmembrane transport	23	0.00932	0.16262	< 0.005 (+)
GO:0005795	CC	Golgi stack	23	0.01185	0.07046	< 0.005 (-)
GO:0002437	BP	inflammatory response to antigenic stimulus	23	0.01435	0.0179	< 0.005 (-)
GO:0032418	BP	lysosome localization	23	0.01779	0.4958	< 0.005 (-)
GO:0033032	BP	regulation of myeloid cell apoptotic process	23	0.023	0.00431	< 0.005 (-)
GO:1903307	BP	positive regulation of regulated secretory pathway	23	0.26708	0.49768	< 0.005 (-)
GO:0090303	BP	positive regulation of wound healing	23	0.35605	0.56726	< 0.005 (-)
GO:0002675	BP	positive regulation of acute inflammatory response	22	0.00041	0.00065	< 0.005 (-)
GO:0031343	BP	positive regulation of cell killing	22	0.0405	0.06713	< 0.005 (-)
GO:0004715	MF	non-membrane spanning protein tyrosine kinase activity	22	0.05644	0.10177	< 0.005 (-)
GO:0002704	BP	negative regulation of leukocyte mediated immunity	22	0.08364	0.19189	< 0.005 (-)
GO:0035591	MF	signaling adaptor activity	21	0.00368	0.0165	0.195 (-)
GO:0031985	CC	Golgi cisterna	21	0.01442	0.1116	< 0.005 (-)
GO:0006446	BP	regulation of translational initiation	21	0.01655	0.09664	< 0.005 (+)
GO:0034113	BP	heterotypic cell-cell adhesion	21	0.02331	0.01205	< 0.005 (-)
GO:0038083	BP	peptidyl-tyrosine autophosphorylation	21	0.02536	0.1177	< 0.005 (-)
GO:0002548	BP	monocyte chemotaxis	21	0.0495	0.08158	< 0.005 (-)
GO:0098636	CC	protein complex involved in cell adhesion	21	0.11827	0.08387	< 0.005 (-)
GO:0002707	BP	negative regulation of lymphocyte mediated immunity	21	0.11949	0.23412	< 0.005 (-)
GO:0002448	BP	mast cell mediated immunity	20	0.00199	0.19798	< 0.005 (-)
GO:2001244	BP	positive regulation of intrinsic apoptotic signaling pathway	20	0.04747	0.08262	< 0.005 (-)
GO:0002714	BP	positive regulation of B cell mediated immunity	20	0.15457	0.56395	< 0.005 (-)
GO:0002891	BP	positive regulation of immunoglobulin mediated immune response	20	0.15457	0.56395	< 0.005 (-)
GO:1903214	BP	regulation of protein targeting to mitochondrion	20	0.50619	0.53017	< 0.005 (-)
GO:0002279	BP	mast cell activation involved in immune response	19	0.00184	0.23094	< 0.005 (-)
GO:0043303	BP	mast cell degranulation	19	0.00184	0.23094	< 0.005 (-)
GO:0006289	BP	nucleotide-excision repair	19	0.01378	0.00489	0.13 (-)
GO:0008305	CC	integrin complex	19	0.06806	0.03854	< 0.005 (-)
GO:0016538	MF	cyclin-dependent protein serine/threonine kinase regulator activity	19	0.13404	0.00028	0.28 (+)
GO:0045123	BP	cellular extravasation	19	0.14087	0.00397	0.17 (-)
GO:0008347	BP	glial cell migration	19	0.24771	0.22508	< 0.005 (-)
GO:0048247	BP	lymphocyte chemotaxis	18	0.01836	0.03956	< 0.005 (-)
GO:0046456	BP	icosanoid biosynthetic process	18	0.0329	0.19098	< 0.005 (-)
GO:1901570	BP	fatty acid derivative biosynthetic process	18	0.0329	0.19098	< 0.005 (-)
GO:0033003	BP	regulation of mast cell activation	18	0.10974	0.49548	< 0.005 (-)
GO:0004712	MF	protein serine/threonine/tyrosine kinase activity	18	0.125	0.34828	< 0.005 (+)
GO:2000401	BP	regulation of lymphocyte migration	18	0.28114	0.26097	< 0.005 (-)
GO:0003730	MF	mRNA 3'-UTR binding	18	0.40782	0.79075	< 0.005 (+)
GO:0002886	BP	regulation of myeloid leukocyte mediated immunity	17	0.00536	0.11815	< 0.005 (-)
GO:0043022	MF	ribosome binding	17	0.10224	0.76956	< 0.005 (+)
GO:0031529	BP	ruffle organization	17	0.14575	0.16836	< 0.005 (-)
GO:0030515	MF	snoRNA binding	16	0.01672	0.00058	0.12 (-)
GO:0008608	BP	attachment of spindle microtubules to kinetochore	16	0.01748	0.00054	0.21 (-)
GO:0032413	BP	negative regulation of ion transmembrane transporter activity	16	0.02564	0.06697	< 0.005 (+)
GO:0051438	BP	regulation of ubiquitin-protein transferase activity	16	0.18579	0.10264	< 0.005 (+)
GO:0002888	BP	positive regulation of myeloid leukocyte mediated immunity	15	0.00391	0.16523	< 0.005 (-)
GO:1900024	BP	regulation of substrate adhesion-dependent cell spreading	15	0.01684	0.00311	0.04 (-)
GO:0031369	MF	translation initiation factor binding	15	0.02532	0.3296	< 0.005 (+)
GO:2000403	BP	positive regulation of lymphocyte migration	15	0.07218	0.04065	< 0.005 (-)
GO:0004722	MF	protein serine/threonine phosphatase activity	15	0.15787	0.5902	< 0.005 (-)
GO:0002861	BP	regulation of inflammatory response to antigenic stimulus	14	0.00205	0.03492	< 0.005 (-)
GO:0016504	MF	peptidase activator activity	14	0.01389	0.03673	< 0.005 (+)
GO:0043300	BP	regulation of leukocyte degranulation	14	0.03376	0.19347	< 0.005 (-)
GO:2000406	BP	positive regulation of T cell migration	14	0.0889	0.0591	< 0.005 (-)
GO:0019835	BP	cytolysis	14	0.11484	0.45713	< 0.005 (-)
GO:0010543	BP	regulation of platelet activation	14	0.1498	0.78116	< 0.005 (-)
GO:0097525	CC	spliceosomal snRNP complex	13	0.02937	0.19592	< 0.005 (+)
GO:0033005	BP	positive regulation of mast cell activation	13	0.03377	0.5019	< 0.005 (-)
GO:0006312	BP	mitotic recombination	13	0.04423	0.00291	0.195 (-)
GO:0046173	BP	polyol biosynthetic process	13	0.15487	0.80825	< 0.005 (-)
GO:0001659	BP	temperature homeostasis	13	0.18241	0.34587	< 0.005 (-)
GO:0019956	MF	chemokine binding	13	0.20293	0.72163	< 0.005 (-)
GO:0032355	BP	response to estradiol	13	0.25177	0.84939	< 0.005 (+)
GO:0048020	MF	CCR chemokine receptor binding	13	0.2734	0.49959	< 0.005 (-)
GO:0002181	BP	cytoplasmic translation	13	0.36987	0.89046	< 0.005 (+)
GO:0009055	MF	electron carrier activity	12	0.00049	0.00011	0.085 (-)
GO:0034314	BP	Arp2/3 complex-mediated actin nucleation	12	0.00878	0.00442	0.01 (+)
GO:0005637	CC	nuclear inner membrane	12	0.01518	0.00117	< 0.005 (+)
GO:0006953	BP	acute-phase response	12	0.02649	0.08769	< 0.005 (-)
GO:0043302	BP	positive regulation of leukocyte degranulation	12	0.02733	0.25913	< 0.005 (-)
GO:0099518	BP	vesicle cytoskeletal trafficking	12	0.05847	0.0049	0.105 (+)
GO:0050850	BP	positive regulation of calcium-mediated signaling	12	0.11527	0.63712	< 0.005 (-)
GO:0030194	BP	positive regulation of blood coagulation	12	0.34927	0.5664	< 0.005 (-)
GO:0050820	BP	positive regulation of coagulation	12	0.34927	0.5664	< 0.005 (-)
GO:1900048	BP	positive regulation of hemostasis	12	0.34927	0.5664	< 0.005 (-)
GO:0070266	BP	necroptotic process	11	0.00969	0.00103	0.005 (+)
GO:0033006	BP	regulation of mast cell activation involved in immune response	11	0.01799	0.29164	< 0.005 (-)
GO:0043304	BP	regulation of mast cell degranulation	11	0.01799	0.29164	< 0.005 (-)
GO:0051125	BP	regulation of actin nucleation	11	0.03398	0.01121	< 0.005 (-)
GO:0002717	BP	positive regulation of natural killer cell mediated immunity	11	0.03685	0.04132	< 0.005 (-)
GO:0045954	BP	positive regulation of natural killer cell mediated cytotoxicity	11	0.03685	0.04132	< 0.005 (-)
GO:0043243	BP	positive regulation of protein complex disassembly	11	0.11078	0.53484	< 0.005 (-)
GO:0031342	BP	negative regulation of cell killing	11	0.32737	0.29164	< 0.005 (-)
GO:0030514	BP	negative regulation of BMP signaling pathway	11	0.35269	0.56291	< 0.005 (+)
GO:0002438	BP	acute inflammatory response to antigenic stimulus	10	0.0002	0.00014	< 0.005 (-)
GO:0046685	BP	response to arsenic-containing substance	10	0.00219	0.0015	< 0.005 (+)
GO:0070469	CC	respiratory chain	10	0.00366	0.00032	0.09 (-)
GO:0016780	MF	phosphotransferase activity, for other substituted phosphate groups	10	0.00404	0.00321	0.065 (+)
GO:0002474	BP	antigen processing and presentation of peptide antigen via MHC class I	10	0.00565	0.16541	< 0.005 (-)
GO:0033008	BP	positive regulation of mast cell activation involved in immune response	10	0.00646	0.36733	< 0.005 (-)
GO:0043306	BP	positive regulation of mast cell degranulation	10	0.00646	0.36733	< 0.005 (-)
GO:0010818	BP	T cell chemotaxis	10	0.00737	0.00015	0.005 (-)
GO:2000209	BP	regulation of anoikis	10	0.01765	0.1448	< 0.005 (-)
GO:0060742	BP	epithelial cell differentiation involved in prostate gland development	10	0.01983	0.03022	< 0.005 (+)
GO:0005844	CC	polysome	10	0.02431	0.16014	< 0.005 (+)
GO:0097484	BP	dendrite extension	10	0.02485	0.40063	< 0.005 (-)
GO:0030252	BP	growth hormone secretion	10	0.09038	0.1772	< 0.005 (+)
GO:0060123	BP	regulation of growth hormone secretion	10	0.09038	0.1772	< 0.005 (+)
GO:0051443	BP	positive regulation of ubiquitin-protein transferase activity	10	0.10881	0.01238	< 0.005 (+)
GO:0000778	CC	condensed nuclear chromosome kinetochore	9	0.00272	0.00098	0.05 (-)
GO:1901623	BP	regulation of lymphocyte chemotaxis	9	0.00716	0.00026	< 0.005 (-)
GO:0015175	MF	neutral amino acid transmembrane transporter activity	9	0.00726	0.01948	< 0.005 (+)
GO:0002863	BP	positive regulation of inflammatory response to antigenic stimulus	9	0.00893	0.15924	< 0.005 (-)
GO:0015804	BP	neutral amino acid transport	9	0.01298	0.01948	< 0.005 (+)
GO:0005746	CC	mitochondrial respiratory chain	9	0.01471	0.00063	0.13 (-)
GO:0006900	BP	membrane budding	9	0.04844	0.1792	< 0.005 (+)
GO:0044346	BP	fibroblast apoptotic process	9	0.05248	0.02486	< 0.005 (+)
GO:2000269	BP	regulation of fibroblast apoptotic process	9	0.05248	0.02486	< 0.005 (+)
GO:0031649	BP	heat generation	9	0.06667	0.30794	< 0.005 (-)
GO:0006595	BP	polyamine metabolic process	9	0.10504	0.18114	< 0.005 (+)
GO:0001881	BP	receptor recycling	9	0.34664	0.04281	< 0.005 (+)
GO:0002360	BP	T cell lineage commitment	9	0.52932	0.48874	< 0.005 (-)
GO:0002864	BP	regulation of acute inflammatory response to antigenic stimulus	8	0.00013	0.00092	< 0.005 (-)
GO:2000178	BP	negative regulation of neural precursor cell proliferation	8	0.00301	0.19401	< 0.005 (-)
GO:0010819	BP	regulation of T cell chemotaxis	8	0.00798	0.00092	< 0.005 (-)
GO:0098803	CC	respiratory chain complex	8	0.01279	0.0019	0.12 (-)
GO:0006515	BP	misfolded or incompletely synthesized protein catabolic process	8	0.013	0.00309	0.205 (-)
GO:0010939	BP	regulation of necrotic cell death	8	0.01471	0.19436	< 0.005 (+)
GO:0031650	BP	regulation of heat generation	8	0.02034	0.08505	< 0.005 (-)
GO:0019370	BP	leukotriene biosynthetic process	8	0.02115	0.0383	< 0.005 (-)
GO:0006596	BP	polyamine biosynthetic process	8	0.0424	0.02889	< 0.005 (+)
GO:0044068	BP	modulation by symbiont of host cellular process	8	0.04359	0.05402	< 0.005 (-)
GO:0006837	BP	serotonin transport	8	0.05071	0.21399	< 0.005 (-)
GO:0070486	BP	leukocyte aggregation	8	0.06418	0.13903	< 0.005 (-)
GO:0030866	BP	cortical actin cytoskeleton organization	8	0.07556	0.28445	< 0.005 (-)
GO:0016799	MF	hydrolase activity, hydrolyzing N-glycosyl compounds	8	0.09176	0.2082	< 0.005 (-)
GO:0001911	BP	negative regulation of leukocyte mediated cytotoxicity	8	0.21555	0.45386	< 0.005 (-)
GO:0002524	BP	hypersensitivity	7	0.00021	0.00139	< 0.005 (-)
GO:0002883	BP	regulation of hypersensitivity	7	0.00021	0.00139	< 0.005 (-)
GO:0019865	MF	immunoglobulin binding	7	0.00164	0.00245	< 0.005 (-)
GO:0070129	BP	regulation of mitochondrial translation	7	0.01338	0.0005	0.19 (-)
GO:0043687	BP	post-translational protein modification	7	0.01359	0.31579	< 0.005 (+)
GO:0002281	BP	macrophage activation involved in immune response	7	0.0263	0.06283	< 0.005 (-)
GO:0001820	BP	serotonin secretion	7	0.03023	0.31888	< 0.005 (-)
GO:1901380	BP	negative regulation of potassium ion transmembrane transport	7	0.03134	0.25731	< 0.005 (+)
GO:0031652	BP	positive regulation of heat generation	7	0.03825	0.11085	< 0.005 (-)
GO:0048680	BP	positive regulation of axon regeneration	7	0.0488	0.03291	< 0.005 (+)
GO:0034315	BP	regulation of Arp2/3 complex-mediated actin nucleation	7	0.06099	0.005	< 0.005 (-)
GO:0035987	BP	endodermal cell differentiation	7	0.0631	0.528	< 0.005 (-)
GO:0050997	MF	quaternary ammonium group binding	7	0.066	0.26267	< 0.005 (-)
GO:0006684	BP	sphingomyelin metabolic process	7	0.06607	0.22231	< 0.005 (+)
GO:0072600	BP	establishment of protein localization to Golgi	7	0.06696	0.0026	0.14 (+)
GO:0010586	BP	miRNA metabolic process	7	0.0688	0.51774	< 0.005 (+)
GO:0048875	BP	chemical homeostasis within a tissue	7	0.10376	0.07469	< 0.005 (-)
GO:0046629	BP	gamma-delta T cell activation	7	0.12439	0.14488	< 0.005 (-)
GO:0045953	BP	negative regulation of natural killer cell mediated cytotoxicity	7	0.16056	0.52049	< 0.005 (-)
GO:0030140	CC	trans-Golgi network transport vesicle	7	0.18024	0.70681	< 0.005 (-)
GO:0071888	BP	macrophage apoptotic process	7	0.18361	0.04666	< 0.005 (-)
GO:2000109	BP	regulation of macrophage apoptotic process	7	0.18361	0.04666	< 0.005 (-)
GO:0071855	MF	neuropeptide receptor binding	7	0.38388	0.42758	< 0.005 (+)
GO:0033622	BP	integrin activation	7	0.40168	0.85722	< 0.005 (-)
GO:0072337	BP	modified amino acid transport	7	0.44351	0.81703	< 0.005 (-)
GO:0051354	BP	negative regulation of oxidoreductase activity	7	0.45616	0.18186	< 0.005 (-)
GO:0090723	CC	growth cone part	6	0.0004	0.14146	< 0.005 (+)
GO:0019763	MF	immunoglobulin receptor activity	6	0.00138	0.00131	< 0.005 (-)
GO:0002866	BP	positive regulation of acute inflammatory response to antigenic stimulus	6	0.00143	0.00259	< 0.005 (-)
GO:0002885	BP	positive regulation of hypersensitivity	6	0.00143	0.00259	< 0.005 (-)
GO:0060547	BP	negative regulation of necrotic cell death	6	0.00226	0.00286	< 0.005 (+)
GO:1902713	BP	regulation of interferon-gamma secretion	6	0.00462	0.01102	< 0.005 (+)
GO:0045920	BP	negative regulation of exocytosis	6	0.01216	0.03103	< 0.005 (-)
GO:0071243	BP	cellular response to arsenic-containing substance	6	0.01248	0.00598	< 0.005 (+)
GO:0001660	BP	fever generation	6	0.01321	0.0344	< 0.005 (-)
GO:0031620	BP	regulation of fever generation	6	0.01321	0.0344	< 0.005 (-)
GO:0031622	BP	positive regulation of fever generation	6	0.01321	0.0344	< 0.005 (-)
GO:0014072	BP	response to isoquinoline alkaloid	6	0.01828	0.00182	0.015 (+)
GO:0043278	BP	response to morphine	6	0.01828	0.00182	0.015 (+)
GO:0017004	BP	cytochrome complex assembly	6	0.0209	0.00085	0.18 (-)
GO:0010460	BP	positive regulation of heart rate	6	0.02424	0.37279	< 0.005 (+)
GO:0055106	MF	ubiquitin-protein transferase regulator activity	6	0.03953	0.02205	< 0.005 (+)
GO:0002901	BP	mature B cell apoptotic process	6	0.04197	0.00233	0.18 (-)
GO:0002905	BP	regulation of mature B cell apoptotic process	6	0.04197	0.00233	0.18 (-)
GO:1901881	BP	positive regulation of protein depolymerization	6	0.04943	0.34351	< 0.005 (-)
GO:0000301	BP	retrograde transport, vesicle recycling within Golgi	6	0.05468	0.00285	0.085 (+)
GO:0004114	MF	3',5'-cyclic-nucleotide phosphodiesterase activity	6	0.06421	0.12594	< 0.005 (+)
GO:0002431	BP	Fc receptor mediated stimulatory signaling pathway	6	0.07181	0.43172	< 0.005 (-)
GO:0042599	CC	lamellar body	6	0.07227	0.05483	< 0.005 (-)
GO:0019054	BP	modulation by virus of host process	6	0.07459	0.09722	< 0.005 (-)
GO:0001771	BP	immunological synapse formation	6	0.08133	0.00492	0.2 (-)
GO:0022624	CC	proteasome accessory complex	6	0.0819	0.00259	0.515 (-)
GO:0014808	BP	release of sequestered calcium ion into cytosol by sarcoplasmic reticulum	6	0.08786	0.33645	< 0.005 (-)
GO:0042492	BP	gamma-delta T cell differentiation	6	0.13321	0.19439	< 0.005 (-)
GO:0034331	BP	cell junction maintenance	6	0.13475	0.37339	< 0.005 (+)
GO:2000765	BP	regulation of cytoplasmic translation	6	0.16768	0.76116	< 0.005 (+)
GO:0030853	BP	negative regulation of granulocyte differentiation	6	0.2483	0.37284	< 0.005 (+)
GO:0001810	BP	regulation of type I hypersensitivity	5	8e-05	2e-05	< 0.005 (-)
GO:0016068	BP	type I hypersensitivity	5	8e-05	2e-05	< 0.005 (-)
GO:1901160	BP	primary amino compound metabolic process	5	0.01142	0.02181	< 0.005 (+)
GO:0031054	BP	pre-miRNA processing	5	0.01433	0.48383	< 0.005 (+)
GO:0060330	BP	regulation of response to interferon-gamma	5	0.01749	0.00115	0.01 (+)
GO:0002576	BP	platelet degranulation	5	0.02318	0.11448	< 0.005 (-)
GO:0034661	BP	ncRNA catabolic process	5	0.02964	0.39164	< 0.005 (+)
GO:0008301	MF	DNA binding, bending	5	0.05033	0.04921	< 0.005 (-)
GO:0034397	BP	telomere localization	5	0.05191	0.00441	0.005 (+)
GO:0008216	BP	spermidine metabolic process	5	0.05777	0.48398	< 0.005 (+)
GO:0032621	BP	interleukin-18 production	5	0.06317	0.1692	< 0.005 (+)
GO:0071467	BP	cellular response to pH	5	0.06791	0.20446	< 0.005 (+)
GO:0035404	BP	histone-serine phosphorylation	5	0.08441	0.48394	< 0.005 (+)
GO:0002420	BP	natural killer cell mediated cytotoxicity directed against tumor cell target	5	0.08649	0.145	< 0.005 (-)
GO:0002423	BP	natural killer cell mediated immune response to tumor cell	5	0.08649	0.145	< 0.005 (-)
GO:0002855	BP	regulation of natural killer cell mediated immune response to tumor cell	5	0.08649	0.145	< 0.005 (-)
GO:0002858	BP	regulation of natural killer cell mediated cytotoxicity directed against tumor cell target	5	0.08649	0.145	< 0.005 (-)
GO:0070493	BP	thrombin-activated receptor signaling pathway	5	0.12409	0.08042	< 0.005 (-)
GO:0032045	CC	guanyl-nucleotide exchange factor complex	5	0.13414	0.48425	< 0.005 (-)
GO:0045717	BP	negative regulation of fatty acid biosynthetic process	5	0.13645	0.37572	< 0.005 (+)
GO:0035174	MF	histone serine kinase activity	5	0.15296	0.48412	< 0.005 (+)
GO:0035613	MF	RNA stem-loop binding	5	0.17228	0.7625	< 0.005 (+)
GO:0072102	BP	glomerulus morphogenesis	5	0.19494	0.19387	< 0.005 (+)
GO:0070365	BP	hepatocyte differentiation	5	0.19691	0.64147	< 0.005 (-)
GO:0032069	BP	regulation of nuclease activity	5	0.19885	0.14733	< 0.005 (-)
GO:1903672	BP	positive regulation of sprouting angiogenesis	5	0.25465	0.28479	< 0.005 (-)
GO:0043567	BP	regulation of insulin-like growth factor receptor signaling pathway	5	0.25731	0.88207	< 0.005 (+)
GO:0001919	BP	regulation of receptor recycling	5	0.38711	0.17063	< 0.005 (+)

## Sheet: GOClassComparision-16h
Supplemental Table 1.2: Lists of GO analysis between WT and Ezh2-c-KO CD8+ T cells
GO category	GO ontology	GO term	Number of genes	LS permutation p-value	KS permutation p-value	Efron-Tibshirani's GSA test p-value
GO:0008202	BP	steroid metabolic process	99	0.00036	0.00926	0.23 (-)
GO:0090068	BP	positive regulation of cell cycle process	99	0.0047	0.19116	0.205 (-)
GO:0005126	MF	cytokine receptor binding	99	0.00609	0.10123	< 0.005 (-)
GO:0005743	CC	mitochondrial inner membrane	98	1e-05	0.017	0.3 (-)
GO:0051321	BP	meiotic cell cycle	98	0.00019	0.02618	0.16 (-)
GO:0060326	BP	cell chemotaxis	98	0.05758	0.30372	< 0.005 (+)
GO:0006397	BP	mRNA processing	97	0.0016	0.00101	0.465 (+)
GO:1903533	BP	regulation of protein targeting	97	0.00211	0.01298	0.05 (-)
GO:0005819	CC	spindle	97	0.00264	0.00691	0.23 (-)
GO:0000151	CC	ubiquitin ligase complex	97	0.03976	0.0007	0.235 (+)
GO:0031965	CC	nuclear membrane	96	0.00264	0.00386	0.335 (-)
GO:0006520	BP	cellular amino acid metabolic process	96	0.00285	0.0387	0.205 (-)
GO:0002573	BP	myeloid leukocyte differentiation	95	0.05822	0.00394	0.04 (-)
GO:0000775	CC	chromosome, centromeric region	94	1e-05	1e-05	0.19 (-)
GO:1901653	BP	cellular response to peptide	94	0.50502	0.72942	< 0.005 (+)
GO:0009141	BP	nucleoside triphosphate metabolic process	93	0.00016	0.04902	0.29 (-)
GO:0048037	MF	cofactor binding	93	0.00158	0.0189	0.185 (-)
GO:0031667	BP	response to nutrient levels	93	0.47628	0.48284	< 0.005 (+)
GO:1903039	BP	positive regulation of leukocyte cell-cell adhesion	92	0.00095	0.00382	< 0.005 (-)
GO:0009101	BP	glycoprotein biosynthetic process	92	0.09942	0.38916	< 0.005 (+)
GO:0034470	BP	ncRNA processing	90	1e-05	0.00017	0.295 (-)
GO:0009123	BP	nucleoside monophosphate metabolic process	90	0.00014	0.08081	0.29 (-)
GO:0044843	BP	cell cycle G1/S phase transition	89	4e-05	0.00578	0.26 (-)
GO:0046822	BP	regulation of nucleocytoplasmic transport	88	0.00029	0.0312	0.03 (-)
GO:0072659	BP	protein localization to plasma membrane	88	0.00495	0.01006	0.235 (+)
GO:0071375	BP	cellular response to peptide hormone stimulus	88	0.36657	0.74127	< 0.005 (+)
GO:0071103	BP	DNA conformation change	87	1e-05	0.00018	0.185 (-)
GO:0051054	BP	positive regulation of DNA metabolic process	87	1e-05	0.02497	0.085 (-)
GO:1900180	BP	regulation of protein localization to nucleus	87	0.00017	0.01743	0.15 (-)
GO:0006066	BP	alcohol metabolic process	87	0.00033	0.03551	0.16 (-)
GO:0051271	BP	negative regulation of cellular component movement	87	0.72169	0.84417	< 0.005 (+)
GO:0009161	BP	ribonucleoside monophosphate metabolic process	86	0.00023	0.06551	0.32 (-)
GO:0045930	BP	negative regulation of mitotic cell cycle	86	0.00035	0.02879	0.195 (-)
GO:0008380	BP	RNA splicing	86	0.00059	0.00244	0.405 (-)
GO:0010948	BP	negative regulation of cell cycle process	86	0.00343	0.2471	0.25 (-)
GO:0061695	CC	transferase complex, transferring phosphorus-containing groups	85	0.00016	0.07311	0.31 (-)
GO:0043414	BP	macromolecule methylation	85	0.00175	0.07146	0.315 (+)
GO:0001664	MF	G-protein coupled receptor binding	85	0.06999	0.55486	< 0.005 (-)
GO:0006310	BP	DNA recombination	84	4e-05	0.13607	0.085 (-)
GO:0000082	BP	G1/S transition of mitotic cell cycle	84	4e-05	0.0053	0.235 (-)
GO:0009126	BP	purine nucleoside monophosphate metabolic process	84	0.00046	0.08091	0.32 (-)
GO:0009167	BP	purine ribonucleoside monophosphate metabolic process	84	0.00046	0.08091	0.32 (-)
GO:0045637	BP	regulation of myeloid cell differentiation	84	0.04691	0.03462	< 0.005 (-)
GO:0009144	BP	purine nucleoside triphosphate metabolic process	83	0.00128	0.06884	0.32 (-)
GO:0002440	BP	production of molecular mediator of immune response	83	0.00239	0.14677	0.085 (+)
GO:0043547	BP	positive regulation of GTPase activity	83	0.00746	0.43035	< 0.005 (-)
GO:0043209	CC	myelin sheath	82	0.00017	0.02704	0.195 (-)
GO:0042254	BP	ribosome biogenesis	81	1e-05	0.00068	0.285 (-)
GO:1903046	BP	meiotic cell cycle process	81	0.00314	0.09703	0.16 (-)
GO:0009199	BP	ribonucleoside triphosphate metabolic process	79	0.00112	0.10055	0.32 (-)
GO:0071824	BP	protein-DNA complex subunit organization	78	1e-05	0.00344	0.105 (-)
GO:0001047	MF	core promoter binding	78	0.00012	0.00027	0.025 (+)
GO:0000075	BP	cell cycle checkpoint	78	0.00063	0.03386	0.165 (-)
GO:0070374	BP	positive regulation of ERK1 and ERK2 cascade	78	0.09496	0.39804	< 0.005 (-)
GO:0000819	BP	sister chromatid segregation	77	0.00054	0.00259	0.115 (-)
GO:0009205	BP	purine ribonucleoside triphosphate metabolic process	77	0.00227	0.12419	0.32 (-)
GO:0034655	BP	nucleobase-containing compound catabolic process	77	0.00307	0.05171	0.03 (+)
GO:1902107	BP	positive regulation of leukocyte differentiation	77	0.00675	0.00475	0.07 (-)
GO:2001236	BP	regulation of extrinsic apoptotic signaling pathway	77	0.9007	0.67987	< 0.005 (-)
GO:0007126	BP	meiotic nuclear division	75	0.00437	0.10805	0.15 (-)
GO:0065004	BP	protein-DNA complex assembly	74	1e-05	0.00677	0.075 (-)
GO:0000793	CC	condensed chromosome	74	8e-05	0.0212	0.175 (-)
GO:0006323	BP	DNA packaging	73	1e-05	0.00016	0.135 (-)
GO:0046034	BP	ATP metabolic process	73	0.00444	0.13446	0.32 (-)
GO:0070665	BP	positive regulation of leukocyte proliferation	73	0.01387	0.00059	< 0.005 (-)
GO:0050920	BP	regulation of chemotaxis	73	0.38584	0.39536	< 0.005 (-)
GO:1904589	BP	regulation of protein import	71	0.00055	0.04304	0.03 (-)
GO:0032946	BP	positive regulation of mononuclear cell proliferation	71	0.01612	0.00074	< 0.005 (-)
GO:0004518	MF	nuclease activity	70	0.00016	0.00836	0.235 (-)
GO:1901617	BP	organic hydroxy compound biosynthetic process	70	0.00024	0.03921	0.125 (-)
GO:0006839	BP	mitochondrial transport	70	0.0003	0.04672	0.32 (-)
GO:0042306	BP	regulation of protein import into nucleus	70	0.00076	0.04786	0.03 (-)
GO:0031461	CC	cullin-RING ubiquitin ligase complex	70	0.02799	0.00386	0.515 (+)
GO:0005759	CC	mitochondrial matrix	69	1e-05	0.00056	0.245 (-)
GO:0032993	CC	protein-DNA complex	69	1e-05	0.00038	0.16 (-)
GO:0046631	BP	alpha-beta T cell activation	69	0.00016	0.00142	0.085 (+)
GO:0006302	BP	double-strand break repair	69	0.00032	0.02867	0.205 (-)
GO:0050671	BP	positive regulation of lymphocyte proliferation	69	0.02016	0.00102	< 0.005 (-)
GO:0016741	MF	transferase activity, transferring one-carbon groups	68	0.00499	0.19918	0.125 (-)
GO:0070085	BP	glycosylation	68	0.02006	0.3364	< 0.005 (+)
GO:0098802	CC	plasma membrane receptor complex	68	0.04877	0.00464	< 0.005 (+)
GO:0097529	BP	myeloid leukocyte migration	68	0.09043	0.10439	< 0.005 (-)
GO:0044452	CC	nucleolar part	67	3e-05	0.04491	0.23 (-)
GO:0015980	BP	energy derivation by oxidation of organic compounds	66	1e-05	0.0005	0.215 (-)
GO:0006733	BP	oxidoreduction coenzyme metabolic process	66	0.00157	0.00109	0.22 (-)
GO:0006486	BP	protein glycosylation	66	0.01869	0.38894	< 0.005 (+)
GO:0043413	BP	macromolecule glycosylation	66	0.01869	0.38894	< 0.005 (+)
GO:0000776	CC	kinetochore	65	1e-05	0.00026	0.15 (-)
GO:0016874	MF	ligase activity	65	1e-05	0.0006	0.2 (-)
GO:0005125	MF	cytokine activity	65	0.10888	0.56659	< 0.005 (-)
GO:0000070	BP	mitotic sister chromatid segregation	64	0.00125	0.0151	0.125 (-)
GO:0045931	BP	positive regulation of mitotic cell cycle	63	0.00024	0.0102	0.175 (-)
GO:0016072	BP	rRNA metabolic process	62	1e-05	0.00079	0.245 (-)
GO:0006479	BP	protein methylation	62	0.00173	0.03811	0.255 (+)
GO:0008213	BP	protein alkylation	62	0.00173	0.03811	0.255 (+)
GO:0072524	BP	pyridine-containing compound metabolic process	62	0.00313	0.00225	0.195 (-)
GO:0006457	BP	protein folding	61	0.00023	0.03561	0.26 (-)
GO:0071478	BP	cellular response to radiation	61	0.00105	0.1002	0.2 (-)
GO:2001020	BP	regulation of response to DNA damage stimulus	61	0.00157	0.0871	0.215 (-)
GO:0071897	BP	DNA biosynthetic process	60	0.00188	0.26166	0.115 (-)
GO:0050662	MF	coenzyme binding	60	0.0023	0.02558	0.24 (-)
GO:0019362	BP	pyridine nucleotide metabolic process	60	0.00604	0.00296	0.195 (-)
GO:0006403	BP	RNA localization	59	1e-05	0.00264	0.245 (-)
GO:0042393	MF	histone binding	59	1e-05	0.0005	0.03 (-)
GO:0006333	BP	chromatin assembly or disassembly	59	5e-05	0.0032	0.135 (-)
GO:0051262	BP	protein tetramerization	59	0.0003	0.00195	0.075 (-)
GO:0015931	BP	nucleobase-containing compound transport	59	0.00077	0.05782	0.255 (-)
GO:0072509	MF	divalent inorganic cation transmembrane transporter activity	59	0.10557	0.00151	0.235 (+)
GO:0006650	BP	glycerophospholipid metabolic process	59	0.40782	0.42949	< 0.005 (-)
GO:0046496	BP	nicotinamide nucleotide metabolic process	58	0.00662	0.00423	0.195 (-)
GO:0006261	BP	DNA-dependent DNA replication	56	1e-05	2e-05	0.155 (-)
GO:0006364	BP	rRNA processing	56	1e-05	0.00188	0.245 (-)
GO:0034612	BP	response to tumor necrosis factor	56	0.0094	0.08113	< 0.005 (-)
GO:0002761	BP	regulation of myeloid leukocyte differentiation	56	0.03717	0.01499	< 0.005 (-)
GO:0050921	BP	positive regulation of chemotaxis	56	0.38443	0.37477	< 0.005 (-)
GO:0044839	BP	cell cycle G2/M phase transition	55	0.0022	0.01749	0.195 (-)
GO:1903828	BP	negative regulation of cellular protein localization	54	4e-05	0.00855	0.04 (+)
GO:1903900	BP	regulation of viral life cycle	54	0.00319	0.01085	0.03 (+)
GO:0004386	MF	helicase activity	53	1e-05	0.0099	0.16 (-)
GO:0007093	BP	mitotic cell cycle checkpoint	53	0.00204	0.05736	0.215 (-)
GO:0097530	BP	granulocyte migration	53	0.14178	0.31187	< 0.005 (-)
GO:0006643	BP	membrane lipid metabolic process	53	0.20485	0.43055	< 0.005 (+)
GO:0006694	BP	steroid biosynthetic process	52	1e-05	0.00016	0.145 (-)
GO:0051168	BP	nuclear export	52	1e-05	0.00067	0.215 (-)
GO:0071826	BP	ribonucleoprotein complex subunit organization	52	0.0001	0.00311	0.215 (-)
GO:0031497	BP	chromatin assembly	52	0.00021	0.00329	0.135 (-)
GO:0004519	MF	endonuclease activity	52	0.00026	0.02626	0.235 (-)
GO:2001242	BP	regulation of intrinsic apoptotic signaling pathway	52	0.00041	0.05371	0.09 (-)
GO:0000375	BP	RNA splicing, via transesterification reactions	52	0.00087	0.00313	0.32 (-)
GO:0046632	BP	alpha-beta T cell differentiation	52	0.00121	0.00368	0.125 (+)
GO:0000139	CC	Golgi membrane	52	0.20241	0.50794	< 0.005 (+)
GO:0000377	BP	RNA splicing, via transesterification reactions with bulged adenosine as nucleophile	51	0.00058	0.00398	0.36 (-)
GO:0000398	BP	mRNA splicing, via spliceosome	51	0.00058	0.00398	0.36 (-)
GO:1900182	BP	positive regulation of protein localization to nucleus	51	0.00232	0.08595	0.125 (-)
GO:0016853	MF	isomerase activity	50	1e-05	1e-05	0.29 (-)
GO:0034728	BP	nucleosome organization	50	0.00017	0.00501	0.175 (-)
GO:0016571	BP	histone methylation	50	0.00122	0.01276	0.275 (+)
GO:0002687	BP	positive regulation of leukocyte migration	50	0.56645	0.44923	< 0.005 (-)
GO:0042102	BP	positive regulation of T cell proliferation	49	0.04067	0.00897	< 0.005 (-)
GO:0071621	BP	granulocyte chemotaxis	49	0.04888	0.08997	< 0.005 (-)
GO:0000781	CC	chromosome, telomeric region	48	3e-05	0.04617	0.235 (-)
GO:0051236	BP	establishment of RNA localization	48	8e-05	0.00611	0.245 (-)
GO:0022618	BP	ribonucleoprotein complex assembly	48	9e-05	0.00668	0.255 (-)
GO:0071356	BP	cellular response to tumor necrosis factor	48	0.01644	0.20315	< 0.005 (-)
GO:0006611	BP	protein export from nucleus	47	1e-05	0.00184	0.255 (-)
GO:0050657	BP	nucleic acid transport	47	5e-05	0.00747	0.245 (-)
GO:0050658	BP	RNA transport	47	5e-05	0.00747	0.245 (-)
GO:0016125	BP	sterol metabolic process	47	0.00046	0.02396	0.215 (-)
GO:0008630	BP	intrinsic apoptotic signaling pathway in response to DNA damage	47	0.00089	0.04161	0.215 (-)
GO:0051188	BP	cofactor biosynthetic process	47	0.00242	0.11136	0.2 (-)
GO:0016064	BP	immunoglobulin mediated immune response	47	0.57553	0.81438	< 0.005 (-)
GO:0006275	BP	regulation of DNA replication	46	1e-05	0.00035	0.205 (-)
GO:0006334	BP	nucleosome assembly	46	0.00035	0.01185	0.175 (-)
GO:0001046	MF	core promoter sequence-specific DNA binding	46	0.00214	0.00268	0.175 (-)
GO:0008757	MF	S-adenosylmethionine-dependent methyltransferase activity	46	0.00353	0.02372	0.425 (-)
GO:0045639	BP	positive regulation of myeloid cell differentiation	46	0.05102	0.00957	< 0.005 (-)
GO:0045598	BP	regulation of fat cell differentiation	46	0.245	0.14105	< 0.005 (+)
GO:0006399	BP	tRNA metabolic process	45	0.0001	0.00137	0.305 (-)
GO:0070585	BP	protein localization to mitochondrion	45	0.00036	0.13655	0.27 (-)
GO:0072655	BP	establishment of protein localization to mitochondrion	45	0.00036	0.13655	0.27 (-)
GO:1902652	BP	secondary alcohol metabolic process	45	0.00061	0.03246	0.215 (-)
GO:0010212	BP	response to ionizing radiation	45	0.00183	0.05272	0.205 (-)
GO:0034341	BP	response to interferon-gamma	45	0.28565	0.75067	< 0.005 (-)
GO:0035710	BP	CD4-positive, alpha-beta T cell activation	44	0.00109	0.00441	0.095 (+)
GO:0002367	BP	cytokine production involved in immune response	44	0.00128	0.03499	0.085 (+)
GO:0002708	BP	positive regulation of lymphocyte mediated immunity	44	0.07113	0.3272	< 0.005 (-)
GO:0034399	CC	nuclear periphery	43	0.00096	0.09408	0.26 (-)
GO:0008203	BP	cholesterol metabolic process	43	0.00117	0.04387	0.215 (-)
GO:0000922	CC	spindle pole	43	0.00252	0.00197	0.205 (-)
GO:0002698	BP	negative regulation of immune effector process	43	0.37587	0.52233	< 0.005 (-)
GO:0045333	BP	cellular respiration	42	1e-05	0.00251	0.3 (-)
GO:0006401	BP	RNA catabolic process	42	3e-05	0.00332	0.07 (+)
GO:0051983	BP	regulation of chromosome segregation	42	5e-05	0.00233	0.055 (-)
GO:0005840	CC	ribosome	42	0.00036	0.0255	0.16 (-)
GO:0044815	CC	DNA packaging complex	42	0.00123	0.00117	0.15 (-)
GO:1990266	BP	neutrophil migration	42	0.1067	0.35284	< 0.005 (-)
GO:0030316	BP	osteoclast differentiation	42	0.25957	0.27555	< 0.005 (-)
GO:0051101	BP	regulation of DNA binding	42	0.26319	0.01559	< 0.005 (-)
GO:0000784	CC	nuclear chromosome, telomeric region	41	5e-05	0.05542	0.235 (-)
GO:0032387	BP	negative regulation of intracellular transport	41	0.00211	0.08063	0.125 (-)
GO:2000278	BP	regulation of DNA biosynthetic process	41	0.00379	0.2603	0.245 (-)
GO:0051153	BP	regulation of striated muscle cell differentiation	41	0.03138	0.00035	0.405 (+)
GO:0002688	BP	regulation of leukocyte chemotaxis	41	0.63252	0.6085	< 0.005 (-)
GO:0043467	BP	regulation of generation of precursor metabolites and energy	40	0.00219	0.02312	0.135 (-)
GO:0031234	CC	extrinsic component of cytoplasmic side of plasma membrane	40	0.0032	0.05579	0.09 (+)
GO:1902749	BP	regulation of cell cycle G2/M phase transition	39	0.00174	0.13813	0.17 (-)
GO:0016779	MF	nucleotidyltransferase activity	39	0.00216	0.15395	0.31 (-)
GO:0098656	BP	anion transmembrane transport	39	0.28413	0.21062	< 0.005 (+)
GO:0060419	BP	heart growth	39	0.89772	0.91107	< 0.005 (+)
GO:0030593	BP	neutrophil chemotaxis	38	0.02833	0.09227	< 0.005 (-)
GO:0045995	BP	regulation of embryonic development	38	0.88134	0.5545	< 0.005 (+)
GO:0032200	BP	telomere organization	37	0.00099	0.11222	0.225 (-)
GO:0044455	CC	mitochondrial membrane part	37	0.00195	0.3273	0.275 (-)
GO:0002718	BP	regulation of cytokine production involved in immune response	37	0.00257	0.08443	0.085 (+)
GO:0000786	CC	nucleosome	37	0.00549	0.00354	0.245 (-)
GO:0051651	BP	maintenance of location in cell	37	0.05857	0.44087	< 0.005 (+)
GO:0015197	MF	peptide transporter activity	36	0.00019	0.01711	0.215 (-)
GO:0006626	BP	protein targeting to mitochondrion	36	0.00021	0.09001	0.23 (-)
GO:0003697	MF	single-stranded DNA binding	36	0.00036	0.01561	0.11 (-)
GO:0000723	BP	telomere maintenance	36	0.00052	0.0989	0.225 (-)
GO:0000724	BP	double-strand break repair via homologous recombination	36	0.00069	0.06002	0.175 (-)
GO:0000725	BP	recombinational repair	36	0.00069	0.06002	0.175 (-)
GO:0010389	BP	regulation of G2/M transition of mitotic cell cycle	36	0.00234	0.08264	0.2 (-)
GO:0031227	CC	intrinsic component of endoplasmic reticulum membrane	36	0.00386	0.08281	0.19 (-)
GO:0006665	BP	sphingolipid metabolic process	36	0.12475	0.40663	< 0.005 (+)
GO:0015293	MF	symporter activity	36	0.763	0.928	< 0.005 (+)
GO:0046165	BP	alcohol biosynthetic process	35	1e-05	0.00507	0.145 (-)
GO:0031970	CC	organelle envelope lumen	35	0.00016	0.11997	0.245 (-)
GO:0045814	BP	negative regulation of gene expression, epigenetic	35	0.00052	0.00062	0.175 (-)
GO:0051928	BP	positive regulation of calcium ion transport	35	0.23525	0.50084	< 0.005 (-)
GO:0002690	BP	positive regulation of leukocyte chemotaxis	35	0.47502	0.45938	< 0.005 (-)
GO:1901863	BP	positive regulation of muscle tissue development	35	0.63012	0.66635	< 0.005 (-)
GO:0045844	BP	positive regulation of striated muscle tissue development	34	0.73777	0.70489	< 0.005 (+)
GO:0048636	BP	positive regulation of muscle organ development	34	0.73777	0.70489	< 0.005 (+)
GO:0008094	MF	DNA-dependent ATPase activity	33	0.00012	0.02071	0.13 (-)
GO:2000573	BP	positive regulation of DNA biosynthetic process	33	0.00038	0.08828	0.225 (-)
GO:0090317	BP	negative regulation of intracellular protein transport	33	0.00085	0.04004	< 0.005 (+)
GO:0006342	BP	chromatin silencing	33	0.00088	0.00109	0.145 (-)
GO:0031341	BP	regulation of cell killing	33	0.05211	0.39283	< 0.005 (-)
GO:0005657	CC	replication fork	32	1e-05	0.0001	0.125 (-)
GO:0033045	BP	regulation of sister chromatid segregation	32	0.00186	0.01337	0.055 (-)
GO:0009108	BP	coenzyme biosynthetic process	32	0.00283	0.07964	0.2 (-)
GO:0000792	CC	heterochromatin	32	0.00383	0.01273	0.16 (-)
GO:0002763	BP	positive regulation of myeloid leukocyte differentiation	32	0.00587	0.00116	< 0.005 (-)
GO:0071346	BP	cellular response to interferon-gamma	32	0.0422	0.38853	< 0.005 (-)
GO:0008565	MF	protein transporter activity	31	1e-05	0.04396	0.245 (-)
GO:0044391	CC	ribosomal subunit	31	0.00042	0.00993	0.16 (-)
GO:0000779	CC	condensed chromosome, centromeric region	31	0.00138	0.00274	0.125 (-)
GO:0006402	BP	mRNA catabolic process	31	0.00144	0.02027	0.06 (+)
GO:0001824	BP	blastocyst development	31	0.02876	0.17812	< 0.005 (-)
GO:0071674	BP	mononuclear cell migration	31	0.15887	0.25837	< 0.005 (-)
GO:0009451	BP	RNA modification	30	1e-05	2e-05	0.245 (-)
GO:0008033	BP	tRNA processing	30	0.00112	0.00091	0.265 (-)
GO:0046823	BP	negative regulation of nucleocytoplasmic transport	30	0.00282	0.07028	0.04 (+)
GO:0051304	BP	chromosome separation	30	0.00301	0.05283	0.085 (-)
GO:0030330	BP	DNA damage response, signal transduction by p53 class mediator	30	0.0039	0.00859	0.3 (-)
GO:0072676	BP	lymphocyte migration	30	0.00783	0.51616	< 0.005 (-)
GO:0032507	BP	maintenance of protein location in cell	30	0.03271	0.30726	< 0.005 (+)
GO:0045185	BP	maintenance of protein location	30	0.03271	0.30726	< 0.005 (+)
GO:0045670	BP	regulation of osteoclast differentiation	30	0.17566	0.26559	< 0.005 (-)
GO:0009124	BP	nucleoside monophosphate biosynthetic process	29	0.00103	0.15943	0.235 (-)
GO:2001243	BP	negative regulation of intrinsic apoptotic signaling pathway	29	0.00164	0.10289	0.04 (-)
GO:0000060	BP	protein import into nucleus, translocation	29	0.00187	0.17333	0.05 (-)
GO:0070555	BP	response to interleukin-1	29	0.03683	0.35021	< 0.005 (-)
GO:0045445	BP	myoblast differentiation	29	0.44734	0.21945	< 0.005 (-)
GO:0055021	BP	regulation of cardiac muscle tissue growth	29	0.74624	0.8482	< 0.005 (+)
GO:0005643	CC	nuclear pore	28	1e-05	0.00359	0.27 (-)
GO:0004540	MF	ribonuclease activity	28	2e-05	0.00167	< 0.005 (+)
GO:0007006	BP	mitochondrial membrane organization	28	0.00011	0.0776	0.215 (-)
GO:0005758	CC	mitochondrial intermembrane space	27	2e-05	0.06996	0.32 (-)
GO:0006405	BP	RNA export from nucleus	27	0.00062	0.01521	0.245 (-)
GO:1905368	CC	peptidase complex	27	0.00371	0.1813	0.295 (-)
GO:0030175	CC	filopodium	27	0.05378	0.00069	< 0.005 (+)
GO:0006664	BP	glycolipid metabolic process	27	0.43586	0.25395	< 0.005 (+)
GO:1903509	BP	liposaccharide metabolic process	27	0.43586	0.25395	< 0.005 (+)
GO:0034708	CC	methyltransferase complex	26	8e-05	0.08764	0.255 (-)
GO:0000956	BP	nuclear-transcribed mRNA catabolic process	26	0.0004	0.00529	0.035 (+)
GO:0009156	BP	ribonucleoside monophosphate biosynthetic process	26	0.00182	0.08958	0.25 (-)
GO:0006476	BP	protein deacetylation	26	0.06143	0.00326	< 0.005 (+)
GO:0035601	BP	protein deacylation	26	0.06143	0.00326	< 0.005 (+)
GO:0098732	BP	macromolecule deacylation	26	0.06143	0.00326	< 0.005 (+)
GO:0030279	BP	negative regulation of ossification	26	0.10799	0.04928	< 0.005 (+)
GO:0016879	MF	ligase activity, forming carbon-nitrogen bonds	25	0.0033	0.03348	0.14 (-)
GO:0042273	BP	ribosomal large subunit biogenesis	24	0.00012	0.05271	0.275 (-)
GO:0032653	BP	regulation of interleukin-10 production	24	0.0289	0.35358	< 0.005 (-)
GO:0071347	BP	cellular response to interleukin-1	24	0.04654	0.49552	< 0.005 (-)
GO:0031397	BP	negative regulation of protein ubiquitination	24	0.05994	0.05879	< 0.005 (+)
GO:0014855	BP	striated muscle cell proliferation	24	0.91846	0.91211	< 0.005 (-)
GO:0030684	CC	preribosome	23	0.0003	0.01498	0.285 (-)
GO:0098798	CC	mitochondrial protein complex	23	0.00033	0.06292	0.31 (-)
GO:0071166	BP	ribonucleoprotein complex localization	23	0.00116	0.03228	0.225 (-)
GO:0032813	MF	tumor necrosis factor receptor superfamily binding	23	0.00366	0.04116	< 0.005 (-)
GO:0050810	BP	regulation of steroid biosynthetic process	23	0.00383	0.01929	0.085 (-)
GO:0044033	BP	multi-organism metabolic process	23	0.18004	0.54827	< 0.005 (-)
GO:0016126	BP	sterol biosynthetic process	22	1e-05	0.00237	0.215 (-)
GO:0009069	BP	serine family amino acid metabolic process	22	0.00036	0.00171	0.09 (-)
GO:0043487	BP	regulation of RNA stability	22	0.00122	0.01495	0.14 (-)
GO:0072527	BP	pyrimidine-containing compound metabolic process	22	0.00168	0.23458	< 0.005 (-)
GO:0045740	BP	positive regulation of DNA replication	22	0.00198	0.01768	0.105 (-)
GO:0000502	CC	proteasome complex	22	0.00204	0.15032	0.295 (-)
GO:1905369	CC	endopeptidase complex	22	0.00204	0.15032	0.295 (-)
GO:0071426	BP	ribonucleoprotein complex export from nucleus	22	0.00276	0.03985	0.225 (-)
GO:0051057	BP	positive regulation of small GTPase mediated signal transduction	22	0.0046	0.00034	0.07 (+)
GO:0031343	BP	positive regulation of cell killing	22	0.07026	0.4568	< 0.005 (-)
GO:0022900	BP	electron transport chain	21	3e-05	0.01091	0.105 (-)
GO:0000777	CC	condensed chromosome kinetochore	21	0.00107	0.01703	0.125 (-)
GO:0046579	BP	positive regulation of Ras protein signal transduction	21	0.00383	0.00048	0.07 (+)
GO:2000516	BP	positive regulation of CD4-positive, alpha-beta T cell activation	21	0.03735	0.29079	< 0.005 (-)
GO:0002548	BP	monocyte chemotaxis	21	0.08843	0.4643	< 0.005 (-)
GO:0098636	CC	protein complex involved in cell adhesion	21	0.10934	0.25195	< 0.005 (+)
GO:0022904	BP	respiratory electron transport chain	20	1e-05	0.01455	0.215 (-)
GO:0003678	MF	DNA helicase activity	20	4e-05	0.25216	0.13 (-)
GO:1902305	BP	regulation of sodium ion transmembrane transport	20	0.00499	0.01781	0.07 (-)
GO:0032743	BP	positive regulation of interleukin-2 production	20	0.02501	0.02598	< 0.005 (+)
GO:0016651	MF	oxidoreductase activity, acting on NAD(P)H	20	0.05816	0.00268	0.195 (-)
GO:0072678	BP	T cell migration	20	0.12498	0.55399	< 0.005 (+)
GO:1901505	MF	carbohydrate derivative transporter activity	20	0.13886	0.5304	< 0.005 (+)
GO:1904427	BP	positive regulation of calcium ion transmembrane transport	20	0.25795	0.53136	< 0.005 (-)
GO:1902653	BP	secondary alcohol biosynthetic process	19	3e-05	0.00563	0.215 (-)
GO:0006119	BP	oxidative phosphorylation	19	0.00011	0.02003	0.225 (-)
GO:0005548	MF	phospholipid transporter activity	19	0.00295	0.01885	0.06 (+)
GO:2000649	BP	regulation of sodium ion transmembrane transporter activity	19	0.00313	0.02417	0.095 (-)
GO:0008305	CC	integrin complex	19	0.02925	0.12211	< 0.005 (+)
GO:0009247	BP	glycolipid biosynthetic process	19	0.17783	0.12013	< 0.005 (+)
GO:0071825	BP	protein-lipid complex subunit organization	19	0.24004	0.5477	< 0.005 (+)
GO:0019209	MF	kinase activator activity	19	0.45598	0.50794	< 0.005 (+)
GO:0015294	MF	solute:cation symporter activity	19	0.56166	0.91047	< 0.005 (+)
GO:0019208	MF	phosphatase regulator activity	19	0.9015	0.60222	< 0.005 (+)
GO:0070670	BP	response to interleukin-4	18	1e-05	0.00317	0.07 (-)
GO:0043596	CC	nuclear replication fork	18	1e-05	0.00361	0.145 (-)
GO:0006695	BP	cholesterol biosynthetic process	18	0.0002	0.00765	0.215 (-)
GO:0090329	BP	regulation of DNA-dependent DNA replication	18	0.00025	0.00471	0.235 (-)
GO:0043516	BP	regulation of DNA damage response, signal transduction by p53 class mediator	18	0.0004	0.00123	0.125 (-)
GO:0015934	CC	large ribosomal subunit	18	0.00054	0.01392	0.255 (-)
GO:0009295	CC	nucleoid	18	0.00085	0.02555	0.275 (-)
GO:0044438	CC	microbody part	18	0.00201	0.19812	0.125 (-)
GO:0044439	CC	peroxisomal part	18	0.00201	0.19812	0.125 (-)
GO:0006888	BP	ER to Golgi vesicle-mediated transport	18	0.00408	0.0542	< 0.005 (-)
GO:0048247	BP	lymphocyte chemotaxis	18	0.04466	0.6084	< 0.005 (-)
GO:0042379	MF	chemokine receptor binding	18	0.05861	0.68616	< 0.005 (-)
GO:2000401	BP	regulation of lymphocyte migration	18	0.25982	0.63756	< 0.005 (-)
GO:0033143	BP	regulation of intracellular steroid hormone receptor signaling pathway	18	0.26835	0.00304	0.13 (+)
GO:0030295	MF	protein kinase activator activity	18	0.36137	0.55737	< 0.005 (+)
GO:0071675	BP	regulation of mononuclear cell migration	18	0.58773	0.38341	< 0.005 (-)
GO:0071353	BP	cellular response to interleukin-4	17	1e-05	8e-05	0.07 (-)
GO:0032543	BP	mitochondrial translation	17	6e-05	0.00262	0.285 (-)
GO:0004521	MF	endoribonuclease activity	17	9e-05	0.00149	0.27 (-)
GO:0042992	BP	negative regulation of transcription factor import into nucleus	17	0.01571	0.16246	< 0.005 (+)
GO:0035306	BP	positive regulation of dephosphorylation	17	0.03118	0.16538	< 0.005 (-)
GO:0019080	BP	viral gene expression	17	0.19205	0.66501	< 0.005 (-)
GO:0071827	BP	plasma lipoprotein particle organization	17	0.29164	0.66205	< 0.005 (+)
GO:0016601	BP	Rac protein signal transduction	17	0.8725	0.58664	< 0.005 (+)
GO:0006270	BP	DNA replication initiation	16	1e-05	1e-05	0.015 (-)
GO:0000313	CC	organellar ribosome	16	1e-05	0.00334	0.215 (-)
GO:0005761	CC	mitochondrial ribosome	16	1e-05	0.00334	0.215 (-)
GO:0030515	MF	snoRNA binding	16	0.00031	0.0531	0.235 (-)
GO:0015036	MF	disulfide oxidoreductase activity	16	0.00199	0.00672	0.26 (-)
GO:0016860	MF	intramolecular oxidoreductase activity	16	0.00317	0.06688	0.085 (-)
GO:1902229	BP	regulation of intrinsic apoptotic signaling pathway in response to DNA damage	16	0.00467	0.05489	0.165 (-)
GO:0016877	MF	ligase activity, forming carbon-sulfur bonds	16	0.00703	0.00439	0.085 (+)
GO:0045672	BP	positive regulation of osteoclast differentiation	16	0.01531	0.04761	< 0.005 (-)
GO:0032733	BP	positive regulation of interleukin-10 production	16	0.02936	0.34352	< 0.005 (-)
GO:0090280	BP	positive regulation of calcium ion import	16	0.0478	0.45389	< 0.005 (-)
GO:0006925	BP	inflammatory cell apoptotic process	16	0.0548	0.34352	< 0.005 (-)
GO:0051438	BP	regulation of ubiquitin-protein transferase activity	16	0.29941	0.6345	< 0.005 (+)
GO:0044786	BP	cell cycle DNA replication	15	0.00032	1e-05	0.06 (-)
GO:0034723	BP	DNA replication-dependent nucleosome organization	15	0.00103	0.00203	0.175 (-)
GO:0061647	BP	histone H3-K9 modification	15	0.00144	0.06076	0.185 (+)
GO:0009262	BP	deoxyribonucleotide metabolic process	15	0.00368	0.16186	0.04 (-)
GO:0051536	MF	iron-sulfur cluster binding	15	0.00474	0.0636	0.3 (-)
GO:0051540	MF	metal cluster binding	15	0.00474	0.0636	0.3 (-)
GO:0000791	CC	euchromatin	15	0.00987	0.00138	< 0.005 (+)
GO:2000403	BP	positive regulation of lymphocyte migration	15	0.17884	0.30233	< 0.005 (-)
GO:0060669	BP	embryonic placenta morphogenesis	15	0.2795	0.62341	< 0.005 (+)
GO:0031228	CC	intrinsic component of Golgi membrane	15	0.35981	0.83198	< 0.005 (+)
GO:0033158	BP	regulation of protein import into nucleus, translocation	14	0.00152	0.04271	< 0.005 (-)
GO:0016859	MF	cis-trans isomerase activity	14	0.00285	0.00754	0.32 (-)
GO:0019843	MF	rRNA binding	14	0.00379	0.13085	0.245 (-)
GO:0050661	MF	NADP binding	14	0.0239	0.00208	0.205 (-)
GO:0001779	BP	natural killer cell differentiation	14	0.06807	0.00474	0.125 (+)
GO:0051653	BP	spindle localization	14	0.09787	0.10413	< 0.005 (-)
GO:0097300	BP	programmed necrotic cell death	14	0.19799	0.34888	< 0.005 (-)
GO:0009311	BP	oligosaccharide metabolic process	14	0.22423	0.59769	< 0.005 (+)
GO:0098751	BP	bone cell development	14	0.24835	0.05213	< 0.005 (-)
GO:0042036	BP	negative regulation of cytokine biosynthetic process	14	0.29067	0.37998	< 0.005 (+)
GO:0071624	BP	positive regulation of granulocyte chemotaxis	14	0.57555	0.62028	< 0.005 (-)
GO:0000315	CC	organellar large ribosomal subunit	13	0.0003	0.00852	0.27 (-)
GO:0005790	CC	smooth endoplasmic reticulum	13	0.00037	0.09036	0.13 (-)
GO:0030894	CC	replisome	13	0.0004	0.016	0.32 (-)
GO:0043601	CC	nuclear replisome	13	0.0004	0.016	0.32 (-)
GO:0006220	BP	pyrimidine nucleotide metabolic process	13	0.0008	0.19038	0.1 (-)
GO:1904358	BP	positive regulation of telomere maintenance via telomere lengthening	13	0.00194	0.11532	0.215 (-)
GO:0009070	BP	serine family amino acid biosynthetic process	13	0.00261	0.00643	0.06 (-)
GO:0000002	BP	mitochondrial genome maintenance	13	0.00353	0.0198	0.235 (-)
GO:0043489	BP	RNA stabilization	13	0.00354	0.01211	0.205 (-)
GO:0016627	MF	oxidoreductase activity, acting on the CH-CH group of donors	13	0.0043	0.00332	0.235 (-)
GO:0000245	BP	spliceosomal complex assembly	13	0.00659	0.00026	0.565 (-)
GO:0044003	BP	modification by symbiont of host morphology or physiology	13	0.01799	0.00114	< 0.005 (-)
GO:0098900	BP	regulation of action potential	13	0.01959	0.04143	< 0.005 (-)
GO:0048020	MF	CCR chemokine receptor binding	13	0.02645	0.67892	< 0.005 (-)
GO:0043388	BP	positive regulation of DNA binding	13	0.04395	0.0648	< 0.005 (-)
GO:0090568	CC	nuclear transcriptional repressor complex	13	0.06218	0.00443	< 0.005 (+)
GO:0002063	BP	chondrocyte development	13	0.19112	0.52293	< 0.005 (+)
GO:0030551	MF	cyclic nucleotide binding	13	0.3104	0.69542	< 0.005 (+)
GO:0032303	BP	regulation of icosanoid secretion	13	0.36812	0.81714	< 0.005 (-)
GO:1990542	BP	mitochondrial transmembrane transport	12	0.00023	0.00482	0.235 (-)
GO:0000470	BP	maturation of LSU-rRNA	12	0.00042	0.14552	0.275 (-)
GO:0033260	BP	nuclear DNA replication	12	0.00043	1e-05	0.11 (-)
GO:0065002	BP	intracellular protein transmembrane transport	12	0.00119	0.14661	0.225 (-)
GO:0071806	BP	protein transmembrane transport	12	0.00119	0.14661	0.225 (-)
GO:0051567	BP	histone H3-K9 methylation	12	0.00168	0.15123	0.235 (-)
GO:0006739	BP	NADP metabolic process	12	0.01048	0.00454	0.135 (-)
GO:0009110	BP	vitamin biosynthetic process	12	0.01151	0.35747	< 0.005 (-)
GO:0035307	BP	positive regulation of protein dephosphorylation	12	0.03084	0.00455	0.15 (+)
GO:2000193	BP	positive regulation of fatty acid transport	12	0.06218	0.62829	< 0.005 (-)
GO:0001780	BP	neutrophil homeostasis	12	0.08171	0.43337	< 0.005 (-)
GO:0051293	BP	establishment of spindle localization	12	0.12044	0.17075	< 0.005 (-)
GO:0046782	BP	regulation of viral transcription	12	0.13809	0.42608	< 0.005 (-)
GO:0015732	BP	prostaglandin transport	12	0.14221	0.62829	< 0.005 (-)
GO:0008373	MF	sialyltransferase activity	12	0.19865	0.43297	< 0.005 (+)
GO:0006953	BP	acute-phase response	12	0.21762	0.52701	< 0.005 (-)
GO:0015370	MF	solute:sodium symporter activity	12	0.90484	0.93502	< 0.005 (+)
GO:0001522	BP	pseudouridine synthesis	11	7e-05	0.00044	0.275 (-)
GO:0044743	BP	protein transmembrane import into intracellular organelle	11	0.00057	0.18054	0.19 (-)
GO:0042773	BP	ATP synthesis coupled electron transport	11	0.00094	0.17943	0.235 (-)
GO:0042775	BP	mitochondrial ATP synthesis coupled electron transport	11	0.00094	0.17943	0.235 (-)
GO:0098781	BP	ncRNA transcription	11	0.00143	0.1799	0.24 (-)
GO:0032616	BP	interleukin-13 production	11	0.0016	0.1798	< 0.005 (-)
GO:0016891	MF	endoribonuclease activity, producing 5'-phosphomonoesters	11	0.00176	0.01317	0.275 (-)
GO:0016866	MF	intramolecular transferase activity	11	0.00295	0.02603	0.235 (-)
GO:0042455	BP	ribonucleoside biosynthetic process	11	0.00332	0.17992	0.275 (-)
GO:0000217	MF	DNA secondary structure binding	11	0.00362	0.03268	< 0.005 (-)
GO:0071312	BP	cellular response to alkaloid	11	0.00388	0.17997	0.13 (-)
GO:0000940	CC	condensed chromosome outer kinetochore	11	0.00486	0.1939	0.125 (-)
GO:0071354	BP	cellular response to interleukin-6	11	0.01003	0.20909	< 0.005 (+)
GO:0070098	BP	chemokine-mediated signaling pathway	11	0.01014	0.44916	< 0.005 (-)
GO:0010369	CC	chromocenter	11	0.01371	0.00131	0.235 (-)
GO:0070266	BP	necroptotic process	11	0.01763	0.01146	< 0.005 (-)
GO:0051281	BP	positive regulation of release of sequestered calcium ion into cytosol	11	0.1084	0.70068	< 0.005 (-)
GO:0010922	BP	positive regulation of phosphatase activity	11	0.15847	0.36475	< 0.005 (-)
GO:0006687	BP	glycosphingolipid metabolic process	11	0.25446	0.1887	< 0.005 (+)
GO:0046625	MF	sphingolipid binding	11	0.38495	0.11035	< 0.005 (+)
GO:0033081	BP	regulation of T cell differentiation in thymus	11	0.42234	0.24241	< 0.005 (+)
GO:0002523	BP	leukocyte migration involved in inflammatory response	11	0.92407	0.92418	< 0.005 (+)
GO:0005732	CC	small nucleolar ribonucleoprotein complex	10	1e-05	0.02195	0.245 (-)
GO:0032656	BP	regulation of interleukin-13 production	10	0.00012	0.00079	0.02 (-)
GO:0030686	CC	90S preribosome	10	0.00071	0.0004	0.275 (-)
GO:0000154	BP	rRNA modification	10	0.001	0.0248	0.255 (-)
GO:0032527	BP	protein exit from endoplasmic reticulum	10	0.00286	0.01437	0.165 (-)
GO:0007063	BP	regulation of sister chromatid cohesion	10	0.01286	0.09743	< 0.005 (-)
GO:0006301	BP	postreplication repair	10	0.02077	0.00067	0.125 (-)
GO:0002335	BP	mature B cell differentiation	10	0.02405	0.00138	0.32 (-)
GO:0032885	BP	regulation of polysaccharide biosynthetic process	10	0.02936	0.00432	0.085 (+)
GO:1902116	BP	negative regulation of organelle assembly	10	0.04225	0.19724	< 0.005 (+)
GO:0036037	BP	CD8-positive, alpha-beta T cell activation	10	0.04373	0.08753	< 0.005 (-)
GO:0005978	BP	glycogen biosynthetic process	10	0.05191	0.00432	0.085 (+)
GO:0009250	BP	glucan biosynthetic process	10	0.05191	0.00432	0.085 (+)
GO:0071800	BP	podosome assembly	10	0.08435	0.58604	< 0.005 (-)
GO:0043114	BP	regulation of vascular permeability	10	0.15611	0.25923	< 0.005 (-)
GO:0071677	BP	positive regulation of mononuclear cell migration	10	0.22959	0.23996	< 0.005 (-)
GO:0090670	BP	RNA localization to Cajal body	9	1e-05	0.00033	0.22 (-)
GO:0090671	BP	telomerase RNA localization to Cajal body	9	1e-05	0.00033	0.22 (-)
GO:0090672	BP	telomerase RNA localization	9	1e-05	0.00033	0.22 (-)
GO:1904872	BP	regulation of telomerase RNA localization to Cajal body	9	1e-05	0.00033	0.22 (-)
GO:0009303	BP	rRNA transcription	9	0.0001	0.0018	0.215 (-)
GO:0006541	BP	glutamine metabolic process	9	0.00022	0.0197	0.11 (-)
GO:0043142	MF	single-stranded DNA-dependent ATPase activity	9	0.0003	0.00082	0.07 (-)
GO:0032365	BP	intracellular lipid transport	9	0.00038	0.01529	< 0.005 (+)
GO:0000184	BP	nuclear-transcribed mRNA catabolic process, nonsense-mediated decay	9	0.00389	0.01993	0.185 (-)
GO:0046931	BP	pore complex assembly	9	0.00458	0.26451	0.235 (-)
GO:0002726	BP	positive regulation of T cell cytokine production	9	0.01816	0.05623	< 0.005 (-)
GO:0050857	BP	positive regulation of antigen receptor-mediated signaling pathway	9	0.06284	0.01078	< 0.005 (+)
GO:0042359	BP	vitamin D metabolic process	9	0.07179	0.10404	< 0.005 (-)
GO:0000959	BP	mitochondrial RNA metabolic process	9	0.07783	0.00456	0.275 (-)
GO:0021602	BP	cranial nerve morphogenesis	9	0.08276	0.27572	< 0.005 (-)
GO:1901623	BP	regulation of lymphocyte chemotaxis	9	0.16624	0.27611	< 0.005 (-)
GO:0006471	BP	protein ADP-ribosylation	9	0.18356	0.25818	< 0.005 (-)
GO:0019098	BP	reproductive behavior	9	0.26897	0.62776	< 0.005 (+)
GO:0015175	MF	neutral amino acid transmembrane transporter activity	9	0.30369	0.64547	< 0.005 (+)
GO:0032897	BP	negative regulation of viral transcription	9	0.32602	0.64388	< 0.005 (-)
GO:1901722	BP	regulation of cell proliferation involved in kidney development	9	0.4049	0.06421	< 0.005 (-)
GO:0090025	BP	regulation of monocyte chemotaxis	9	0.50587	0.64879	< 0.005 (-)
GO:0046852	BP	positive regulation of bone remodeling	9	0.51773	0.62635	< 0.005 (-)
GO:0015804	BP	neutral amino acid transport	9	0.6234	0.88277	< 0.005 (+)
GO:0016755	MF	transferase activity, transferring amino-acyl groups	9	0.68113	0.28612	< 0.005 (+)
GO:0006544	BP	glycine metabolic process	8	8e-05	0.00025	< 0.005 (-)
GO:0034062	MF	5'-3' RNA polymerase activity	8	0.00056	0.2985	0.29 (-)
GO:0097747	MF	RNA polymerase activity	8	0.00056	0.2985	0.29 (-)
GO:0032366	BP	intracellular sterol transport	8	0.00062	0.0294	< 0.005 (+)
GO:0032367	BP	intracellular cholesterol transport	8	0.00062	0.0294	< 0.005 (+)
GO:0042090	BP	interleukin-12 biosynthetic process	8	0.00083	0.00285	< 0.005 (-)
GO:0045075	BP	regulation of interleukin-12 biosynthetic process	8	0.00083	0.00285	< 0.005 (-)
GO:0004549	MF	tRNA-specific ribonuclease activity	8	0.00111	0.00012	0.32 (-)
GO:1902969	BP	mitotic DNA replication	8	0.00218	0.00132	< 0.005 (-)
GO:0000387	BP	spliceosomal snRNP assembly	8	0.0033	0.00114	0.215 (-)
GO:1903312	BP	negative regulation of mRNA metabolic process	8	0.00353	0.09907	0.285 (-)
GO:0032736	BP	positive regulation of interleukin-13 production	8	0.00362	0.00442	0.03 (-)
GO:0030656	BP	regulation of vitamin metabolic process	8	0.01089	0.04179	< 0.005 (-)
GO:0031629	BP	synaptic vesicle fusion to presynaptic active zone membrane	8	0.02644	0.00455	0.09 (+)
GO:0099500	BP	vesicle fusion to plasma membrane	8	0.02644	0.00455	0.09 (+)
GO:0030866	BP	cortical actin cytoskeleton organization	8	0.03967	0.11898	< 0.005 (-)
GO:0003333	BP	amino acid transmembrane transport	8	0.04579	0.004	0.165 (-)
GO:0035743	BP	CD4-positive, alpha-beta T cell cytokine production	8	0.04962	0.04396	< 0.005 (-)
GO:0002836	BP	positive regulation of response to tumor cell	8	0.05494	0.32099	< 0.005 (-)
GO:0002839	BP	positive regulation of immune response to tumor cell	8	0.05494	0.32099	< 0.005 (-)
GO:0044068	BP	modulation by symbiont of host cellular process	8	0.05902	0.01724	< 0.005 (-)
GO:0071867	BP	response to monoamine	8	0.05956	0.0041	0.08 (+)
GO:0071869	BP	response to catecholamine	8	0.05956	0.0041	0.08 (+)
GO:0070486	BP	leukocyte aggregation	8	0.10677	0.32569	< 0.005 (+)
GO:0001911	BP	negative regulation of leukocyte mediated cytotoxicity	8	0.13241	0.38166	< 0.005 (+)
GO:0071801	BP	regulation of podosome assembly	8	0.14304	0.6874	< 0.005 (-)
GO:0051294	BP	establishment of spindle orientation	8	0.18348	0.38401	< 0.005 (-)
GO:0031650	BP	regulation of heat generation	8	0.25316	0.36286	< 0.005 (-)
GO:0040001	BP	establishment of mitotic spindle localization	8	0.2661	0.38401	< 0.005 (-)
GO:0006266	BP	DNA ligation	8	0.31367	0.72885	< 0.005 (-)
GO:0031672	CC	A band	8	0.3596	0.46938	< 0.005 (-)
GO:0061037	BP	negative regulation of cartilage development	8	0.47913	0.42	< 0.005 (+)
GO:0010934	BP	macrophage cytokine production	8	0.61988	0.8418	< 0.005 (+)
GO:0003899	MF	DNA-directed 5'-3' RNA polymerase activity	7	1e-05	1e-05	0.255 (-)
GO:0006271	BP	DNA strand elongation involved in DNA replication	7	4e-05	4e-05	0.13 (-)
GO:0036002	MF	pre-mRNA binding	7	0.00381	0.00107	0.125 (+)
GO:0051531	BP	NFAT protein import into nucleus	7	0.00468	0.00177	0.03 (-)
GO:1903115	BP	regulation of actin filament-based movement	7	0.00531	0.00213	0.095 (-)
GO:0019682	BP	glyceraldehyde-3-phosphate metabolic process	7	0.0055	0.00029	0.225 (-)
GO:0006999	BP	nuclear pore organization	7	0.00582	0.00074	0.275 (-)
GO:0046184	BP	aldehyde biosynthetic process	7	0.00595	0.00244	< 0.005 (+)
GO:0051307	BP	meiotic chromosome separation	7	0.00962	0.00175	0.145 (-)
GO:0042362	BP	fat-soluble vitamin biosynthetic process	7	0.03054	0.23801	< 0.005 (-)
GO:0035745	BP	T-helper 2 cell cytokine production	7	0.05006	0.05425	< 0.005 (-)
GO:0090545	CC	CHD-type complex	7	0.05942	0.04816	< 0.005 (+)
GO:0006688	BP	glycosphingolipid biosynthetic process	7	0.07665	0.05226	< 0.005 (+)
GO:0031645	BP	negative regulation of neurological system process	7	0.07668	0.65067	< 0.005 (-)
GO:0031652	BP	positive regulation of heat generation	7	0.17104	0.45144	< 0.005 (-)
GO:0005337	MF	nucleoside transmembrane transporter activity	7	0.2944	0.72679	< 0.005 (+)
GO:0072109	BP	glomerular mesangium development	7	0.32583	0.1116	< 0.005 (-)
GO:0072110	BP	glomerular mesangial cell proliferation	7	0.32583	0.1116	< 0.005 (-)
GO:0072124	BP	regulation of glomerular mesangial cell proliferation	7	0.32583	0.1116	< 0.005 (-)
GO:0036035	BP	osteoclast development	7	0.33563	0.04208	< 0.005 (-)
GO:0032495	BP	response to muramyl dipeptide	7	0.93852	0.90051	< 0.005 (+)
GO:1900262	BP	regulation of DNA-directed DNA polymerase activity	6	7e-05	5e-05	0.205 (-)
GO:0032552	MF	deoxyribonucleotide binding	6	0.00013	0.00116	0.135 (-)
GO:0007007	BP	inner mitochondrial membrane organization	6	0.00045	0.0001	0.155 (-)
GO:0046131	BP	pyrimidine ribonucleoside metabolic process	6	0.00083	0.00114	0.235 (-)
GO:0019103	MF	pyrimidine nucleotide binding	6	0.0016	0.23898	0.1 (-)
GO:0016863	MF	intramolecular oxidoreductase activity, transposing C=C bonds	6	0.00198	0.01232	0.085 (-)
GO:1904814	BP	regulation of protein localization to chromosome, telomeric region	6	0.0024	0.00273	0.215 (-)
GO:0031304	CC	intrinsic component of mitochondrial inner membrane	6	0.0027	0.0005	0.255 (-)
GO:0031305	CC	integral component of mitochondrial inner membrane	6	0.0027	0.0005	0.255 (-)
GO:0022624	CC	proteasome accessory complex	6	0.00278	0.00014	0.265 (-)
GO:0051532	BP	regulation of NFAT protein import into nucleus	6	0.00297	0.00066	< 0.005 (-)
GO:0070003	MF	threonine-type peptidase activity	6	0.00327	0.06112	0.225 (-)
GO:0051782	BP	negative regulation of cell division	6	0.00366	0.00608	0.145 (-)
GO:0070102	BP	interleukin-6-mediated signaling pathway	6	0.00409	0.01797	0.04 (+)
GO:0005839	CC	proteasome core complex	6	0.00424	0.10104	0.27 (-)
GO:0022884	MF	macromolecule transmembrane transporter activity	6	0.00458	0.01158	0.215 (-)
GO:0006098	BP	pentose-phosphate shunt	6	0.00522	0.00035	0.155 (-)
GO:0000463	BP	maturation of LSU-rRNA from tricistronic rRNA transcript (SSU-rRNA, 5.8S rRNA, LSU-rRNA)	6	0.00725	0.00265	0.275 (-)
GO:0006383	BP	transcription from RNA polymerase III promoter	6	0.00764	0.00419	0.175 (-)
GO:0008483	MF	transaminase activity	6	0.00882	0.00523	< 0.005 (-)
GO:0036297	BP	interstrand cross-link repair	6	0.0115	0.00417	0.075 (-)
GO:0000400	MF	four-way junction DNA binding	6	0.01874	0.00218	0.04 (-)
GO:0019985	BP	translesion synthesis	6	0.0206	0.00037	0.175 (-)
GO:1901881	BP	positive regulation of protein depolymerization	6	0.02451	0.00362	0.07 (+)
GO:0043374	BP	CD8-positive, alpha-beta T cell differentiation	6	0.04244	0.05531	< 0.005 (-)
GO:0001660	BP	fever generation	6	0.04958	0.07006	< 0.005 (-)
GO:0031620	BP	regulation of fever generation	6	0.04958	0.07006	< 0.005 (-)
GO:0031622	BP	positive regulation of fever generation	6	0.04958	0.07006	< 0.005 (-)
GO:0021604	BP	cranial nerve structural organization	6	0.12316	0.42026	< 0.005 (-)
GO:0060049	BP	regulation of protein glycosylation	6	0.12599	0.4804	< 0.005 (-)
GO:0021561	BP	facial nerve development	6	0.14296	0.42026	< 0.005 (-)
GO:0021610	BP	facial nerve morphogenesis	6	0.14296	0.42026	< 0.005 (-)
GO:0021783	BP	preganglionic parasympathetic fiber development	6	0.14296	0.42026	< 0.005 (-)
GO:0048486	BP	parasympathetic nervous system development	6	0.14296	0.42026	< 0.005 (-)
GO:0015858	BP	nucleoside transport	6	0.14886	0.48026	< 0.005 (+)
GO:0004012	MF	phospholipid-translocating ATPase activity	6	0.15487	0.23021	< 0.005 (+)
GO:1904996	BP	positive regulation of leukocyte adhesion to vascular endothelial cell	6	0.19076	0.06115	< 0.005 (+)
GO:2000114	BP	regulation of establishment of cell polarity	6	0.21298	0.07129	< 0.005 (+)
GO:0007617	BP	mating behavior	6	0.34887	0.80637	< 0.005 (+)
GO:0018200	BP	peptidyl-glutamic acid modification	6	0.36551	0.48055	< 0.005 (+)
GO:0032331	BP	negative regulation of chondrocyte differentiation	6	0.41316	0.14092	< 0.005 (+)
GO:0031118	BP	rRNA pseudouridine synthesis	5	0.00027	8e-05	0.2 (-)
GO:0033170	MF	protein-DNA loading ATPase activity	5	0.00029	0.00073	0.185 (-)
GO:0009218	BP	pyrimidine ribonucleotide metabolic process	5	0.00153	0.00678	0.205 (-)
GO:0009220	BP	pyrimidine ribonucleotide biosynthetic process	5	0.00153	0.00678	0.205 (-)
GO:0046132	BP	pyrimidine ribonucleoside biosynthetic process	5	0.00153	0.00678	0.205 (-)
GO:0006346	BP	methylation-dependent chromatin silencing	5	0.0019	0.01245	< 0.005 (-)
GO:0046112	BP	nucleobase biosynthetic process	5	0.0021	0.00032	0.13 (-)
GO:0101031	CC	chaperone complex	5	0.00252	0.02802	0.245 (-)
GO:0007100	BP	mitotic centrosome separation	5	0.00279	0.00285	0.135 (-)
GO:0051299	BP	centrosome separation	5	0.00279	0.00285	0.135 (-)
GO:1904816	BP	positive regulation of protein localization to chromosome, telomeric region	5	0.00282	0.01224	0.235 (-)
GO:0046642	BP	negative regulation of alpha-beta T cell proliferation	5	0.00319	0.01359	< 0.005 (-)
GO:0009396	BP	folic acid-containing compound biosynthetic process	5	0.00329	0.00274	0.2 (-)
GO:0042559	BP	pteridine-containing compound biosynthetic process	5	0.00329	0.00274	0.2 (-)
GO:1901857	BP	positive regulation of cellular respiration	5	0.00351	0.00434	0.135 (-)
GO:0005838	CC	proteasome regulatory particle	5	0.00375	0.00159	0.215 (-)
GO:0086004	BP	regulation of cardiac muscle cell contraction	5	0.0042	0.01247	0.045 (-)
GO:0090181	BP	regulation of cholesterol metabolic process	5	0.00421	0.01144	0.085 (-)
GO:0042368	BP	vitamin D biosynthetic process	5	0.00567	0.11986	< 0.005 (-)
GO:0060556	BP	regulation of vitamin D biosynthetic process	5	0.00567	0.11986	< 0.005 (-)
GO:0008525	MF	phosphatidylcholine transporter activity	5	0.01414	0.01612	< 0.005 (+)
GO:0043921	BP	modulation by host of viral transcription	5	0.01999	0.03558	< 0.005 (-)
GO:0052312	BP	modulation of transcription in other organism involved in symbiotic interaction	5	0.01999	0.03558	< 0.005 (-)
GO:0052472	BP	modulation by host of symbiont transcription	5	0.01999	0.03558	< 0.005 (-)
GO:2000551	BP	regulation of T-helper 2 cell cytokine production	5	0.03309	0.12368	< 0.005 (-)
GO:0015693	BP	magnesium ion transport	5	0.03476	0.10524	< 0.005 (+)
GO:0032700	BP	negative regulation of interleukin-17 production	5	0.096	0.22893	< 0.005 (-)
GO:0001573	BP	ganglioside metabolic process	5	0.09915	0.5855	< 0.005 (+)
GO:0045346	BP	regulation of MHC class II biosynthetic process	5	0.13606	0.10829	< 0.005 (-)
GO:0034380	BP	high-density lipoprotein particle assembly	5	0.20134	0.45238	< 0.005 (+)
GO:0033089	BP	positive regulation of T cell differentiation in thymus	5	0.66013	0.70329	< 0.005 (+)
GO:0019471	BP	4-hydroxyproline metabolic process	5	0.78325	0.4403	< 0.005 (+)
GO:0002713	BP	negative regulation of B cell mediated immunity	5	0.95582	0.63554	< 0.005 (+)
GO:0002890	BP	negative regulation of immunoglobulin mediated immune response	5	0.95582	0.63554	< 0.005 (+)

## Sheet: GOClassComparision-72h
Supplemental Table 1.3: Lists of GO analysis between WT and Ezh2-c-KO CD8+ T cells
GO category	GO ontology	GO term	Number of genes	LS permutation p-value	KS permutation p-value	Efron-Tibshirani's GSA test p-value
GO:0019898	CC	extrinsic component of membrane	100	0.0307	0.53646	< 0.005 (-)
GO:0097191	BP	extrinsic apoptotic signaling pathway	100	0.05175	0.24617	< 0.005 (-)
GO:0005126	MF	cytokine receptor binding	99	0.08229	0.25523	< 0.005 (-)
GO:0050730	BP	regulation of peptidyl-tyrosine phosphorylation	98	0.00779	0.16918	< 0.005 (-)
GO:0050670	BP	regulation of lymphocyte proliferation	98	0.05256	0.44332	< 0.005 (-)
GO:0007162	BP	negative regulation of cell adhesion	98	0.10912	0.45949	< 0.005 (-)
GO:0060326	BP	cell chemotaxis	98	0.11982	0.5111	< 0.005 (-)
GO:0002263	BP	cell activation involved in immune response	96	0.00421	0.05222	< 0.005 (-)
GO:0002366	BP	leukocyte activation involved in immune response	96	0.00421	0.05222	< 0.005 (-)
GO:0051480	BP	regulation of cytosolic calcium ion concentration	96	0.02133	0.01381	< 0.005 (-)
GO:0043523	BP	regulation of neuron apoptotic process	96	0.33479	0.42603	< 0.005 (-)
GO:0006790	BP	sulfur compound metabolic process	96	0.95018	0.9396	< 0.005 (-)
GO:0002573	BP	myeloid leukocyte differentiation	95	0.00161	0.16873	< 0.005 (-)
GO:0016358	BP	dendrite development	95	0.1835	0.23347	< 0.005 (+)
GO:0032102	BP	negative regulation of response to external stimulus	94	0.35084	0.8924	< 0.005 (-)
GO:0090130	BP	tissue migration	93	0.02544	0.13574	< 0.005 (-)
GO:0090132	BP	epithelium migration	93	0.02544	0.13574	< 0.005 (-)
GO:0051604	BP	protein maturation	93	0.09839	0.40094	< 0.005 (-)
GO:0009101	BP	glycoprotein biosynthetic process	92	0.00212	0.19443	0.035 (-)
GO:0010631	BP	epithelial cell migration	92	0.01913	0.09757	< 0.005 (-)
GO:0030246	MF	carbohydrate binding	91	0.42635	0.90382	< 0.005 (-)
GO:0002274	BP	myeloid leukocyte activation	89	0.00785	0.2052	< 0.005 (-)
GO:0071103	BP	DNA conformation change	87	1e-05	0.01442	< 0.005 (+)
GO:0016757	MF	transferase activity, transferring glycosyl groups	87	0.00135	0.06587	0.075 (+)
GO:0043270	BP	positive regulation of ion transport	87	0.00471	0.14175	0.055 (-)
GO:0048562	BP	embryonic organ morphogenesis	86	0.00185	0.0187	0.09 (-)
GO:0098797	CC	plasma membrane protein complex	86	0.1032	0.64592	< 0.005 (-)
GO:0090596	BP	sensory organ morphogenesis	84	0.00052	0.00034	0.09 (-)
GO:0090287	BP	regulation of cellular response to growth factor stimulus	83	0.0205	0.112	< 0.005 (-)
GO:0016485	BP	protein processing	83	0.12182	0.31398	< 0.005 (-)
GO:0001822	BP	kidney development	83	0.36155	0.88117	< 0.005 (-)
GO:0007204	BP	positive regulation of cytosolic calcium ion concentration	82	0.01685	0.0193	< 0.005 (-)
GO:0007018	BP	microtubule-based movement	81	0.03723	0.20542	< 0.005 (+)
GO:0032846	BP	positive regulation of homeostatic process	81	0.26392	0.38423	< 0.005 (-)
GO:0050866	BP	negative regulation of cell activation	78	0.00161	0.17281	< 0.005 (-)
GO:0071824	BP	protein-DNA complex subunit organization	78	0.00384	0.1241	< 0.005 (+)
GO:0070374	BP	positive regulation of ERK1 and ERK2 cascade	78	0.00736	0.46978	< 0.005 (-)
GO:0001894	BP	tissue homeostasis	77	0.0648	0.26768	< 0.005 (-)
GO:0050731	BP	positive regulation of peptidyl-tyrosine phosphorylation	76	0.17381	0.38393	< 0.005 (-)
GO:0051924	BP	regulation of calcium ion transport	75	0.27141	0.65801	< 0.005 (-)
GO:0065004	BP	protein-DNA complex assembly	74	0.00903	0.19522	< 0.005 (+)
GO:0035091	MF	phosphatidylinositol binding	74	0.13494	0.62965	< 0.005 (-)
GO:0006323	BP	DNA packaging	73	1e-05	0.05264	< 0.005 (+)
GO:0002695	BP	negative regulation of leukocyte activation	72	0.00454	0.1549	0.095 (-)
GO:0002768	BP	immune response-regulating cell surface receptor signaling pathway	72	0.01877	0.41738	< 0.005 (-)
GO:1903034	BP	regulation of response to wounding	72	0.06215	0.32339	< 0.005 (-)
GO:0007599	BP	hemostasis	71	0.08219	0.47344	< 0.005 (-)
GO:0007050	BP	cell cycle arrest	70	0.00599	0.05445	< 0.005 (+)
GO:0007596	BP	blood coagulation	70	0.08816	0.51125	< 0.005 (-)
GO:0050817	BP	coagulation	70	0.08816	0.51125	< 0.005 (-)
GO:0032993	CC	protein-DNA complex	69	0.00088	0.02041	< 0.005 (+)
GO:2000027	BP	regulation of organ morphogenesis	69	0.01561	0.39448	< 0.005 (-)
GO:0050671	BP	positive regulation of lymphocyte proliferation	69	0.28248	0.61512	< 0.005 (-)
GO:0097529	BP	myeloid leukocyte migration	68	0.08374	0.55445	< 0.005 (-)
GO:0002429	BP	immune response-activating cell surface receptor signaling pathway	67	0.01339	0.34201	< 0.005 (-)
GO:0022408	BP	negative regulation of cell-cell adhesion	67	0.01662	0.30073	< 0.005 (-)
GO:0090092	BP	regulation of transmembrane receptor protein serine/threonine kinase signaling pathway	67	0.07774	0.15056	< 0.005 (-)
GO:0060828	BP	regulation of canonical Wnt signaling pathway	66	0.11285	0.19717	< 0.005 (-)
GO:0007411	BP	axon guidance	66	0.20186	0.00379	0.21 (-)
GO:0097485	BP	neuron projection guidance	66	0.20186	0.00379	0.21 (-)
GO:0005125	MF	cytokine activity	65	0.0115	0.25003	< 0.005 (-)
GO:0019897	CC	extrinsic component of plasma membrane	65	0.03362	0.34343	< 0.005 (-)
GO:0043583	BP	ear development	63	0.00284	0.01437	0.165 (+)
GO:0043491	BP	protein kinase B signaling	63	0.05914	0.82914	< 0.005 (-)
GO:0048771	BP	tissue remodeling	63	0.0807	0.63887	< 0.005 (-)
GO:0071887	BP	leukocyte apoptotic process	62	0.0015	0.11201	< 0.005 (-)
GO:0008168	MF	methyltransferase activity	62	0.94053	0.9249	< 0.005 (-)
GO:0009952	BP	anterior/posterior pattern specification	60	0.23973	0.44649	< 0.005 (-)
GO:0042393	MF	histone binding	59	0.00048	0.00989	0.04 (+)
GO:0006333	BP	chromatin assembly or disassembly	59	0.00253	0.15139	< 0.005 (+)
GO:0008154	BP	actin polymerization or depolymerization	58	0.12828	0.44907	< 0.005 (+)
GO:0061041	BP	regulation of wound healing	58	0.39833	0.73369	< 0.005 (-)
GO:0030522	BP	intracellular receptor signaling pathway	58	0.79945	0.92643	< 0.005 (+)
GO:0048017	BP	inositol lipid-mediated signaling	57	0.00172	0.33146	< 0.005 (-)
GO:0071706	BP	tumor necrosis factor superfamily cytokine production	57	0.01902	0.48416	< 0.005 (-)
GO:1903555	BP	regulation of tumor necrosis factor superfamily cytokine production	57	0.01902	0.48416	< 0.005 (-)
GO:0050729	BP	positive regulation of inflammatory response	57	0.66536	0.91292	< 0.005 (-)
GO:0048015	BP	phosphatidylinositol-mediated signaling	56	0.00289	0.37307	0.04 (-)
GO:0048839	BP	inner ear development	56	0.00355	0.01014	0.165 (+)
GO:0006261	BP	DNA-dependent DNA replication	56	0.00506	0.00344	0.19 (+)
GO:0002761	BP	regulation of myeloid leukocyte differentiation	56	0.00555	0.19674	< 0.005 (-)
GO:0032984	BP	macromolecular complex disassembly	56	0.01008	0.19234	< 0.005 (+)
GO:0022612	BP	gland morphogenesis	55	0.17355	0.61906	< 0.005 (-)
GO:2000106	BP	regulation of leukocyte apoptotic process	54	0.00251	0.07744	< 0.005 (+)
GO:0002020	MF	protease binding	54	0.02283	0.12361	< 0.005 (-)
GO:0005875	CC	microtubule associated complex	53	0.04346	0.25863	< 0.005 (+)
GO:0097530	BP	granulocyte migration	53	0.1312	0.79534	< 0.005 (-)
GO:0003729	MF	mRNA binding	53	0.91882	0.76979	< 0.005 (-)
GO:0031497	BP	chromatin assembly	52	0.00319	0.14992	< 0.005 (+)
GO:0046425	BP	regulation of JAK-STAT cascade	52	0.00335	0.01738	0.14 (-)
GO:1904892	BP	regulation of STAT cascade	52	0.00335	0.01738	0.14 (-)
GO:0008064	BP	regulation of actin polymerization or depolymerization	52	0.06607	0.20789	< 0.005 (+)
GO:0030832	BP	regulation of actin filament length	52	0.06607	0.20789	< 0.005 (+)
GO:1903038	BP	negative regulation of leukocyte cell-cell adhesion	52	0.07638	0.3141	< 0.005 (-)
GO:0050777	BP	negative regulation of immune response	51	0.22394	0.86044	< 0.005 (-)
GO:0005765	CC	lysosomal membrane	51	0.26595	0.45619	< 0.005 (-)
GO:0098852	CC	lytic vacuole membrane	51	0.26595	0.45619	< 0.005 (-)
GO:0034728	BP	nucleosome organization	50	0.00086	0.05978	< 0.005 (+)
GO:0048592	BP	eye morphogenesis	49	0.03115	0.01495	< 0.005 (+)
GO:0071621	BP	granulocyte chemotaxis	49	0.17944	0.7361	< 0.005 (-)
GO:0008236	MF	serine-type peptidase activity	49	0.25564	0.49604	< 0.005 (-)
GO:0017171	MF	serine hydrolase activity	49	0.25564	0.49604	< 0.005 (-)
GO:0001948	MF	glycoprotein binding	48	0.27453	0.65292	< 0.005 (-)
GO:0034764	BP	positive regulation of transmembrane transport	46	0.00231	0.07056	< 0.005 (-)
GO:0006334	BP	nucleosome assembly	46	0.00289	0.12431	< 0.005 (+)
GO:0003774	MF	motor activity	46	0.01631	0.15863	< 0.005 (+)
GO:0045598	BP	regulation of fat cell differentiation	46	0.38701	0.70261	< 0.005 (+)
GO:0034341	BP	response to interferon-gamma	45	0.00024	0.02324	< 0.005 (+)
GO:0042445	BP	hormone metabolic process	45	0.02964	0.18226	< 0.005 (+)
GO:0042100	BP	B cell proliferation	45	0.05937	0.39338	< 0.005 (+)
GO:0002286	BP	T cell activation involved in immune response	45	0.08501	0.4288	< 0.005 (-)
GO:1903169	BP	regulation of calcium ion transmembrane transport	45	0.23318	0.64639	< 0.005 (-)
GO:0098742	BP	cell-cell adhesion via plasma-membrane adhesion molecules	44	0.00292	0.17161	< 0.005 (+)
GO:0030833	BP	regulation of actin filament polymerization	44	0.12061	0.23347	< 0.005 (+)
GO:0034767	BP	positive regulation of ion transmembrane transport	43	0.00461	0.13305	0.055 (-)
GO:0038127	BP	ERBB signaling pathway	43	0.02291	0.52281	< 0.005 (-)
GO:0090288	BP	negative regulation of cellular response to growth factor stimulus	43	0.06288	0.21766	< 0.005 (-)
GO:0002698	BP	negative regulation of immune effector process	43	0.29705	0.80497	< 0.005 (-)
GO:0072073	BP	kidney epithelium development	43	0.43572	0.77908	< 0.005 (-)
GO:0044815	CC	DNA packaging complex	42	1e-05	0.01177	< 0.005 (+)
GO:0030316	BP	osteoclast differentiation	42	0.00187	0.21105	< 0.005 (-)
GO:1904019	BP	epithelial cell apoptotic process	42	0.00568	0.39023	< 0.005 (-)
GO:0007631	BP	feeding behavior	42	0.01962	0.17481	< 0.005 (+)
GO:1990266	BP	neutrophil migration	42	0.02862	0.57269	< 0.005 (-)
GO:0055123	BP	digestive system development	42	0.3471	0.90224	< 0.005 (-)
GO:0051494	BP	negative regulation of cytoskeleton organization	41	0.06761	0.69932	< 0.005 (+)
GO:0060401	BP	cytosolic calcium ion transport	41	0.09323	0.38702	< 0.005 (-)
GO:1905330	BP	regulation of morphogenesis of an epithelium	40	0.01269	0.19397	< 0.005 (-)
GO:0072332	BP	intrinsic apoptotic signaling pathway by p53 class mediator	40	0.02454	0.00203	0.095 (+)
GO:0007173	BP	epidermal growth factor receptor signaling pathway	40	0.03836	0.59686	< 0.005 (-)
GO:0050818	BP	regulation of coagulation	40	0.29113	0.55537	< 0.005 (-)
GO:1903557	BP	positive regulation of tumor necrosis factor superfamily cytokine production	39	0.02956	0.29107	< 0.005 (-)
GO:0060402	BP	calcium ion transport into cytosol	39	0.06219	0.31657	< 0.005 (-)
GO:0072006	BP	nephron development	39	0.13573	0.38809	< 0.005 (-)
GO:1901343	BP	negative regulation of vasculature development	39	0.17846	0.29501	< 0.005 (-)
GO:0030193	BP	regulation of blood coagulation	39	0.35676	0.60657	< 0.005 (-)
GO:1900046	BP	regulation of hemostasis	39	0.35676	0.60657	< 0.005 (-)
GO:0030593	BP	neutrophil chemotaxis	38	0.04282	0.48386	< 0.005 (-)
GO:0032760	BP	positive regulation of tumor necrosis factor production	38	0.06698	0.34113	< 0.005 (-)
GO:0090100	BP	positive regulation of transmembrane receptor protein serine/threonine kinase signaling pathway	38	0.32496	0.71883	< 0.005 (-)
GO:0070613	BP	regulation of protein processing	38	0.46169	0.66346	< 0.005 (-)
GO:1903317	BP	regulation of protein maturation	38	0.46169	0.66346	< 0.005 (-)
GO:0000786	CC	nucleosome	37	4e-05	0.01381	< 0.005 (+)
GO:0030168	BP	platelet activation	36	0.03132	0.58962	< 0.005 (-)
GO:0030888	BP	regulation of B cell proliferation	36	0.04992	0.38784	< 0.005 (+)
GO:0051238	BP	sequestering of metal ion	36	0.26177	0.58423	< 0.005 (-)
GO:0005178	MF	integrin binding	36	0.33843	0.701	< 0.005 (+)
GO:0048565	BP	digestive tract development	36	0.51638	0.90742	< 0.005 (-)
GO:0006413	BP	translational initiation	36	0.93544	0.86921	< 0.005 (-)
GO:0042471	BP	ear morphogenesis	35	0.00031	0.00192	0.125 (+)
GO:0002275	BP	myeloid cell activation involved in immune response	35	0.0019	0.14093	< 0.005 (-)
GO:0042116	BP	macrophage activation	35	0.00427	0.03705	< 0.005 (-)
GO:0070228	BP	regulation of lymphocyte apoptotic process	35	0.01296	0.12231	< 0.005 (-)
GO:0051928	BP	positive regulation of calcium ion transport	35	0.03817	0.42552	< 0.005 (-)
GO:1902904	BP	negative regulation of supramolecular fiber organization	35	0.04498	0.6805	< 0.005 (+)
GO:2000107	BP	negative regulation of leukocyte apoptotic process	34	0.00674	0.06778	< 0.005 (+)
GO:0007229	BP	integrin-mediated signaling pathway	34	0.02864	0.12207	< 0.005 (-)
GO:0051261	BP	protein depolymerization	34	0.03042	0.44422	< 0.005 (+)
GO:0002444	BP	myeloid leukocyte mediated immunity	34	0.13042	0.52003	< 0.005 (-)
GO:0043525	BP	positive regulation of neuron apoptotic process	34	0.17281	0.1114	< 0.005 (-)
GO:0046849	BP	bone remodeling	34	0.25419	0.76895	< 0.005 (-)
GO:1902882	BP	regulation of response to oxidative stress	33	0.00394	0.06487	< 0.005 (+)
GO:0006342	BP	chromatin silencing	33	0.00419	0.12561	0.04 (+)
GO:0036473	BP	cell death in response to oxidative stress	33	0.00886	0.06487	< 0.005 (+)
GO:0031341	BP	regulation of cell killing	33	0.28114	0.89412	< 0.005 (-)
GO:1901657	BP	glycosyl compound metabolic process	33	0.91941	0.82896	< 0.005 (-)
GO:0071346	BP	cellular response to interferon-gamma	32	0.00011	0.00825	0.02 (+)
GO:0042472	BP	inner ear morphogenesis	31	0.00099	0.00633	0.125 (+)
GO:1900407	BP	regulation of cellular response to oxidative stress	31	0.00311	0.04454	< 0.005 (+)
GO:0017048	MF	Rho GTPase binding	31	0.1066	0.17122	< 0.005 (+)
GO:0040014	BP	regulation of multicellular organism growth	31	0.26941	0.81865	< 0.005 (+)
GO:0045670	BP	regulation of osteoclast differentiation	30	0.00149	0.12682	< 0.005 (-)
GO:1903036	BP	positive regulation of response to wounding	30	0.05288	0.05501	< 0.005 (+)
GO:0038034	BP	signal transduction in absence of ligand	30	0.06765	0.18642	< 0.005 (-)
GO:0097192	BP	extrinsic apoptotic signaling pathway in absence of ligand	30	0.06765	0.18642	< 0.005 (-)
GO:0008135	MF	translation factor activity, RNA binding	30	0.95335	0.90823	< 0.005 (-)
GO:0003777	MF	microtubule motor activity	29	0.00046	0.00815	< 0.005 (+)
GO:1904035	BP	regulation of epithelial cell apoptotic process	29	0.00088	0.19574	< 0.005 (-)
GO:0007260	BP	tyrosine phosphorylation of STAT protein	29	0.00337	0.25329	0.075 (+)
GO:1901184	BP	regulation of ERBB signaling pathway	29	0.00485	0.40256	< 0.005 (-)
GO:0045445	BP	myoblast differentiation	29	0.02002	0.02398	< 0.005 (-)
GO:0034103	BP	regulation of tissue remodeling	29	0.02286	0.34102	< 0.005 (-)
GO:0090279	BP	regulation of calcium ion import	29	0.04715	0.22676	< 0.005 (-)
GO:0045576	BP	mast cell activation	29	0.06282	0.19764	< 0.005 (-)
GO:0032945	BP	negative regulation of mononuclear cell proliferation	29	0.08121	0.57913	< 0.005 (-)
GO:0050672	BP	negative regulation of lymphocyte proliferation	29	0.08121	0.57913	< 0.005 (-)
GO:0070664	BP	negative regulation of leukocyte proliferation	29	0.08121	0.57913	< 0.005 (-)
GO:0035282	BP	segmentation	29	0.24287	0.2569	< 0.005 (-)
GO:0042509	BP	regulation of tyrosine phosphorylation of STAT protein	28	0.00172	0.1638	0.075 (+)
GO:0060976	BP	coronary vasculature development	28	0.03182	0.14578	< 0.005 (-)
GO:0051148	BP	negative regulation of muscle cell differentiation	28	0.07559	0.28941	< 0.005 (-)
GO:0090263	BP	positive regulation of canonical Wnt signaling pathway	28	0.19666	0.68455	< 0.005 (-)
GO:0072009	BP	nephron epithelium development	28	0.257	0.63547	< 0.005 (-)
GO:0009116	BP	nucleoside metabolic process	28	0.92034	0.84486	< 0.005 (-)
GO:0005871	CC	kinesin complex	27	0.00228	0.05177	< 0.005 (+)
GO:0042058	BP	regulation of epidermal growth factor receptor signaling pathway	27	0.01705	0.50935	< 0.005 (-)
GO:0043279	BP	response to alkaloid	27	0.61037	0.2989	< 0.005 (-)
GO:0008589	BP	regulation of smoothened signaling pathway	26	0.00662	0.02473	< 0.005 (+)
GO:0043299	BP	leukocyte degranulation	26	0.02323	0.17583	< 0.005 (-)
GO:0051785	BP	positive regulation of nuclear division	26	0.05669	0.30094	< 0.005 (+)
GO:0042562	MF	hormone binding	26	0.0915	0.58915	< 0.005 (+)
GO:0045453	BP	bone resorption	26	0.10173	0.74345	< 0.005 (-)
GO:0007156	BP	homophilic cell adhesion via plasma membrane adhesion molecules	25	1e-05	0.00397	< 0.005 (+)
GO:0035456	BP	response to interferon-beta	25	0.00328	0.06832	< 0.005 (+)
GO:0048008	BP	platelet-derived growth factor receptor signaling pathway	25	0.01791	0.1421	< 0.005 (-)
GO:0004197	MF	cysteine-type endopeptidase activity	25	0.02284	0.0672	< 0.005 (+)
GO:0006282	BP	regulation of DNA repair	25	0.03356	0.00194	< 0.005 (+)
GO:0001656	BP	metanephros development	25	0.11652	0.27622	< 0.005 (-)
GO:0033028	BP	myeloid cell apoptotic process	25	0.12863	0.52993	< 0.005 (-)
GO:0061097	BP	regulation of protein tyrosine kinase activity	25	0.15416	0.27802	< 0.005 (+)
GO:0030032	BP	lamellipodium assembly	25	0.17516	0.00433	0.405 (-)
GO:0042733	BP	embryonic digit morphogenesis	25	0.25093	0.57298	< 0.005 (-)
GO:0032411	BP	positive regulation of transporter activity	24	0.00151	0.03688	< 0.005 (-)
GO:0032414	BP	positive regulation of ion transmembrane transporter activity	24	0.00151	0.03688	< 0.005 (-)
GO:0051145	BP	smooth muscle cell differentiation	24	0.00397	0.06325	< 0.005 (+)
GO:0070231	BP	T cell apoptotic process	24	0.01122	0.25979	< 0.005 (-)
GO:0042771	BP	intrinsic apoptotic signaling pathway in response to DNA damage by p53 class mediator	24	0.05773	0.00181	0.04 (+)
GO:0045599	BP	negative regulation of fat cell differentiation	24	0.08413	0.55841	< 0.005 (+)
GO:0031663	BP	lipopolysaccharide-mediated signaling pathway	24	0.09474	0.16106	< 0.005 (-)
GO:0007062	BP	sister chromatid cohesion	24	0.097	0.00163	0.13 (+)
GO:0033619	BP	membrane protein proteolysis	24	0.21448	0.1974	< 0.005 (-)
GO:0005179	MF	hormone activity	24	0.26532	0.6289	< 0.005 (+)
GO:0042273	BP	ribosomal large subunit biogenesis	24	0.9216	0.90186	< 0.005 (+)
GO:0072577	BP	endothelial cell apoptotic process	23	0.00178	0.08191	< 0.005 (-)
GO:0048678	BP	response to axon injury	23	0.00212	0.03104	< 0.005 (+)
GO:0031102	BP	neuron projection regeneration	23	0.00285	0.03104	< 0.005 (+)
GO:0007492	BP	endoderm development	23	0.00525	0.07789	< 0.005 (-)
GO:0045620	BP	negative regulation of lymphocyte differentiation	23	0.0264	0.28951	< 0.005 (+)
GO:0032418	BP	lysosome localization	23	0.07057	0.28951	< 0.005 (-)
GO:0050810	BP	regulation of steroid biosynthetic process	23	0.09602	0.56463	< 0.005 (+)
GO:1903845	BP	negative regulation of cellular response to transforming growth factor beta stimulus	23	0.09698	0.27676	< 0.005 (-)
GO:1901292	BP	nucleoside phosphate catabolic process	23	0.11376	0.47154	< 0.005 (+)
GO:0033032	BP	regulation of myeloid cell apoptotic process	23	0.13383	0.55032	< 0.005 (+)
GO:0048704	BP	embryonic skeletal system morphogenesis	23	0.1672	0.54826	< 0.005 (-)
GO:0090303	BP	positive regulation of wound healing	23	0.28717	0.33153	< 0.005 (-)
GO:0051341	BP	regulation of oxidoreductase activity	23	0.44105	0.90058	< 0.005 (-)
GO:0010955	BP	negative regulation of protein processing	23	0.58319	0.74474	< 0.005 (-)
GO:1903318	BP	negative regulation of protein maturation	23	0.58319	0.74474	< 0.005 (-)
GO:0030512	BP	negative regulation of transforming growth factor beta receptor signaling pathway	22	0.06578	0.17408	< 0.005 (-)
GO:1903793	BP	positive regulation of anion transport	22	0.11755	0.17739	< 0.005 (+)
GO:0045740	BP	positive regulation of DNA replication	22	0.19343	0.82065	< 0.005 (-)
GO:0006911	BP	phagocytosis, engulfment	22	0.3828	0.80844	< 0.005 (-)
GO:0002704	BP	negative regulation of leukocyte mediated immunity	22	0.49842	0.69827	< 0.005 (-)
GO:0050869	BP	negative regulation of B cell activation	21	0.00265	0.13982	< 0.005 (+)
GO:0031103	BP	axon regeneration	21	0.00384	0.04833	< 0.005 (+)
GO:0034113	BP	heterotypic cell-cell adhesion	21	0.0043	0.15538	< 0.005 (-)
GO:1902883	BP	negative regulation of response to oxidative stress	21	0.00961	0.0451	< 0.005 (+)
GO:0002548	BP	monocyte chemotaxis	21	0.05805	0.24212	< 0.005 (-)
GO:0046850	BP	regulation of bone remodeling	21	0.11448	0.5047	< 0.005 (-)
GO:2000351	BP	regulation of endothelial cell apoptotic process	20	0.00297	0.18985	< 0.005 (-)
GO:0050854	BP	regulation of antigen receptor-mediated signaling pathway	20	0.01186	0.33273	< 0.005 (-)
GO:1900408	BP	negative regulation of cellular response to oxidative stress	20	0.0138	0.06304	< 0.005 (+)
GO:1903202	BP	negative regulation of oxidative stress-induced cell death	20	0.0138	0.06304	< 0.005 (+)
GO:0050853	BP	B cell receptor signaling pathway	20	0.01812	0.03441	< 0.005 (-)
GO:0016811	MF	hydrolase activity, acting on carbon-nitrogen (but not peptide) bonds, in linear amides	20	0.02521	0.1047	< 0.005 (-)
GO:1904427	BP	positive regulation of calcium ion transmembrane transport	20	0.03192	0.20358	< 0.005 (-)
GO:0090342	BP	regulation of cell aging	20	0.03605	0.04264	< 0.005 (-)
GO:0002448	BP	mast cell mediated immunity	20	0.05769	0.25563	< 0.005 (-)
GO:0046633	BP	alpha-beta T cell proliferation	20	0.10971	0.21922	< 0.005 (+)
GO:0090183	BP	regulation of kidney development	20	0.12183	0.3273	< 0.005 (-)
GO:0070232	BP	regulation of T cell apoptotic process	19	0.00253	0.0623	< 0.005 (-)
GO:0030261	BP	chromosome condensation	19	0.00283	0.19232	0.03 (+)
GO:0002279	BP	mast cell activation involved in immune response	19	0.02761	0.14306	< 0.005 (-)
GO:0043303	BP	mast cell degranulation	19	0.02761	0.14306	< 0.005 (-)
GO:0045581	BP	negative regulation of T cell differentiation	19	0.02863	0.28363	< 0.005 (+)
GO:0016538	MF	cyclin-dependent protein serine/threonine kinase regulator activity	19	0.10705	0.24402	< 0.005 (-)
GO:0043967	BP	histone H4 acetylation	19	0.13204	0.23583	< 0.005 (+)
GO:0006509	BP	membrane protein ectodomain proteolysis	19	0.25607	0.29579	< 0.005 (-)
GO:0050732	BP	negative regulation of peptidyl-tyrosine phosphorylation	18	0.00032	0.09667	< 0.005 (+)
GO:0032272	BP	negative regulation of protein polymerization	18	0.00035	0.00967	< 0.005 (+)
GO:0045840	BP	positive regulation of mitotic nuclear division	18	0.0168	0.53406	< 0.005 (+)
GO:0010676	BP	positive regulation of cellular carbohydrate metabolic process	18	0.02217	0.28581	< 0.005 (+)
GO:0048247	BP	lymphocyte chemotaxis	18	0.02499	0.22379	< 0.005 (-)
GO:0046530	BP	photoreceptor cell differentiation	18	0.04936	0.01912	< 0.005 (+)
GO:2000179	BP	positive regulation of neural precursor cell proliferation	18	0.05903	0.51962	< 0.005 (+)
GO:0045124	BP	regulation of bone resorption	18	0.07337	0.49596	< 0.005 (-)
GO:1902622	BP	regulation of neutrophil migration	18	0.0946	0.33775	< 0.005 (-)
GO:0072376	BP	protein activation cascade	18	0.1185	0.1411	< 0.005 (+)
GO:0042379	MF	chemokine receptor binding	18	0.2145	0.43125	< 0.005 (-)
GO:0032720	BP	negative regulation of tumor necrosis factor production	18	0.21717	0.90612	< 0.005 (-)
GO:1903556	BP	negative regulation of tumor necrosis factor superfamily cytokine production	18	0.21717	0.90612	< 0.005 (-)
GO:0045824	BP	negative regulation of innate immune response	18	0.25702	0.90467	< 0.005 (-)
GO:0015934	CC	large ribosomal subunit	18	0.91633	0.66917	< 0.005 (-)
GO:0045661	BP	regulation of myoblast differentiation	17	0.01321	0.02071	< 0.005 (-)
GO:0001562	BP	response to protozoan	17	0.02858	0.32934	< 0.005 (+)
GO:0002886	BP	regulation of myeloid leukocyte mediated immunity	17	0.07709	0.42476	< 0.005 (-)
GO:0060042	BP	retina morphogenesis in camera-type eye	17	0.08055	0.00343	< 0.005 (+)
GO:1904888	BP	cranial skeletal system development	17	0.11705	0.76289	< 0.005 (-)
GO:0030260	BP	entry into host cell	17	0.12294	0.25853	< 0.005 (-)
GO:0044409	BP	entry into host	17	0.12294	0.25853	< 0.005 (-)
GO:0046718	BP	viral entry into host cell	17	0.12294	0.25853	< 0.005 (-)
GO:0051806	BP	entry into cell of other organism involved in symbiotic interaction	17	0.12294	0.25853	< 0.005 (-)
GO:0051828	BP	entry into other organism involved in symbiotic interaction	17	0.12294	0.25853	< 0.005 (-)
GO:2000779	BP	regulation of double-strand break repair	17	0.14355	0.00277	0.18 (+)
GO:0050819	BP	negative regulation of coagulation	17	0.26743	0.61385	< 0.005 (-)
GO:0005160	MF	transforming growth factor beta receptor binding	17	0.36255	0.80946	< 0.005 (-)
GO:0001738	BP	morphogenesis of a polarized epithelium	16	0.0004	0.00581	< 0.005 (-)
GO:0010742	BP	macrophage derived foam cell differentiation	16	0.00122	0.01761	< 0.005 (-)
GO:0090077	BP	foam cell differentiation	16	0.00122	0.01761	< 0.005 (-)
GO:0070570	BP	regulation of neuron projection regeneration	16	0.00499	0.00681	< 0.005 (+)
GO:0007585	BP	respiratory gaseous exchange	16	0.00754	0.36034	< 0.005 (-)
GO:0045672	BP	positive regulation of osteoclast differentiation	16	0.01159	0.08554	< 0.005 (-)
GO:0032467	BP	positive regulation of cytokinesis	16	0.02798	0.32214	< 0.005 (+)
GO:0090280	BP	positive regulation of calcium ion import	16	0.03582	0.4173	< 0.005 (-)
GO:0006925	BP	inflammatory cell apoptotic process	16	0.05191	0.45976	< 0.005 (-)
GO:0006270	BP	DNA replication initiation	16	0.05469	0.15656	< 0.005 (+)
GO:0009410	BP	response to xenobiotic stimulus	16	0.05939	0.1616	< 0.005 (-)
GO:0071466	BP	cellular response to xenobiotic stimulus	16	0.05939	0.1616	< 0.005 (-)
GO:0043647	BP	inositol phosphate metabolic process	16	0.06945	0.2115	< 0.005 (+)
GO:0014033	BP	neural crest cell differentiation	16	0.26492	0.74929	< 0.005 (+)
GO:0006584	BP	catecholamine metabolic process	16	0.5488	0.71636	< 0.005 (-)
GO:0009712	BP	catechol-containing compound metabolic process	16	0.5488	0.71636	< 0.005 (-)
GO:1904356	BP	regulation of telomere maintenance via telomere lengthening	16	0.92359	0.92091	< 0.005 (-)
GO:0071158	BP	positive regulation of cell cycle arrest	15	0.00397	0.0802	< 0.005 (+)
GO:0048679	BP	regulation of axon regeneration	15	0.00476	0.00917	< 0.005 (+)
GO:0036230	BP	granulocyte activation	15	0.00756	0.18545	< 0.005 (-)
GO:0035335	BP	peptidyl-tyrosine dephosphorylation	15	0.01184	0.24594	< 0.005 (-)
GO:2000403	BP	positive regulation of lymphocyte migration	15	0.01337	0.01096	< 0.005 (-)
GO:0061082	BP	myeloid leukocyte cytokine production	15	0.01623	0.02145	< 0.005 (+)
GO:0031572	BP	G2 DNA damage checkpoint	15	0.03165	0.10121	< 0.005 (+)
GO:0009583	BP	detection of light stimulus	15	0.05207	0.1521	< 0.005 (+)
GO:0048010	BP	vascular endothelial growth factor receptor signaling pathway	15	0.05486	0.04607	< 0.005 (-)
GO:0010518	BP	positive regulation of phospholipase activity	15	0.09323	0.5458	< 0.005 (+)
GO:0090022	BP	regulation of neutrophil chemotaxis	15	0.09799	0.14472	< 0.005 (-)
GO:0002888	BP	positive regulation of myeloid leukocyte mediated immunity	15	0.13396	0.56567	< 0.005 (-)
GO:0003407	BP	neural retina development	15	0.13912	0.04463	< 0.005 (+)
GO:1902750	BP	negative regulation of cell cycle G2/M phase transition	15	0.15038	0.60481	< 0.005 (+)
GO:0003341	BP	cilium movement	15	0.17718	0.30774	< 0.005 (+)
GO:0046636	BP	negative regulation of alpha-beta T cell activation	15	0.17857	0.38107	< 0.005 (+)
GO:0001783	BP	B cell apoptotic process	15	0.19404	0.40641	< 0.005 (+)
GO:0006661	BP	phosphatidylinositol biosynthetic process	15	0.19703	0.36882	< 0.005 (-)
GO:0090184	BP	positive regulation of kidney development	15	0.21029	0.63375	< 0.005 (-)
GO:0009311	BP	oligosaccharide metabolic process	14	0.00047	0.00852	< 0.005 (-)
GO:1904037	BP	positive regulation of epithelial cell apoptotic process	14	0.00084	0.14084	0.05 (-)
GO:0030901	BP	midbrain development	14	0.00154	0.03461	< 0.005 (-)
GO:0034105	BP	positive regulation of tissue remodeling	14	0.0067	0.46871	< 0.005 (-)
GO:0098751	BP	bone cell development	14	0.0128	0.15358	< 0.005 (-)
GO:0043044	BP	ATP-dependent chromatin remodeling	14	0.01321	0.11448	< 0.005 (+)
GO:0043394	MF	proteoglycan binding	14	0.01346	0.38824	< 0.005 (-)
GO:0010543	BP	regulation of platelet activation	14	0.0197	0.266	< 0.005 (-)
GO:0060512	BP	prostate gland morphogenesis	14	0.02562	0.17738	< 0.005 (+)
GO:0060740	BP	prostate gland epithelium morphogenesis	14	0.02562	0.17738	< 0.005 (+)
GO:0019835	BP	cytolysis	14	0.04585	0.67916	< 0.005 (-)
GO:0050856	BP	regulation of T cell receptor signaling pathway	14	0.0528	0.64348	< 0.005 (-)
GO:0045777	BP	positive regulation of blood pressure	14	0.06042	0.17529	< 0.005 (-)
GO:0002832	BP	negative regulation of response to biotic stimulus	14	0.06051	0.46318	< 0.005 (-)
GO:0030166	BP	proteoglycan biosynthetic process	14	0.08021	0.28086	< 0.005 (-)
GO:0043300	BP	regulation of leukocyte degranulation	14	0.09958	0.38463	< 0.005 (-)
GO:1902624	BP	positive regulation of neutrophil migration	14	0.1134	0.18569	< 0.005 (-)
GO:0045066	BP	regulatory T cell differentiation	14	0.1594	0.40694	< 0.005 (+)
GO:0010972	BP	negative regulation of G2/M transition of mitotic cell cycle	14	0.19268	0.6918	< 0.005 (+)
GO:0002861	BP	regulation of inflammatory response to antigenic stimulus	14	0.3	0.36766	< 0.005 (-)
GO:0006929	BP	substrate-dependent cell migration	14	0.30144	0.71822	< 0.005 (-)
GO:0005048	MF	signal sequence binding	14	0.91614	0.93917	< 0.005 (-)
GO:0030837	BP	negative regulation of actin filament polymerization	13	0.00147	0.00687	< 0.005 (+)
GO:0010743	BP	regulation of macrophage derived foam cell differentiation	13	0.00227	0.06421	< 0.005 (-)
GO:0031491	MF	nucleosome binding	13	0.00471	0.0022	< 0.005 (+)
GO:0001706	BP	endoderm formation	13	0.00876	0.10965	< 0.005 (-)
GO:0060441	BP	epithelial tube branching involved in lung morphogenesis	13	0.01904	0.08024	< 0.005 (-)
GO:0017046	MF	peptide hormone binding	13	0.02221	0.10148	< 0.005 (+)
GO:0042304	BP	regulation of fatty acid biosynthetic process	13	0.0225	0.10909	< 0.005 (+)
GO:0001523	BP	retinoid metabolic process	13	0.02337	0.12882	< 0.005 (-)
GO:0048286	BP	lung alveolus development	13	0.02856	0.19197	< 0.005 (-)
GO:0048020	MF	CCR chemokine receptor binding	13	0.04121	0.12565	< 0.005 (-)
GO:0060445	BP	branching involved in salivary gland morphogenesis	13	0.07479	0.23927	< 0.005 (-)
GO:0044818	BP	mitotic G2/M transition checkpoint	13	0.10411	0.53473	< 0.005 (+)
GO:1905332	BP	positive regulation of morphogenesis of an epithelium	13	0.12728	0.26847	< 0.005 (-)
GO:0098631	MF	protein binding involved in cell adhesion	13	0.15289	0.12532	< 0.005 (+)
GO:0061005	BP	cell differentiation involved in kidney development	13	0.15625	0.45878	< 0.005 (-)
GO:0031111	BP	negative regulation of microtubule polymerization or depolymerization	13	0.18017	0.74832	< 0.005 (+)
GO:0045589	BP	regulation of regulatory T cell differentiation	13	0.21889	0.46498	< 0.005 (+)
GO:0051150	BP	regulation of smooth muscle cell differentiation	12	0.00028	0.10699	< 0.005 (-)
GO:0002347	BP	response to tumor cell	12	0.00081	0.01243	< 0.005 (-)
GO:0008373	MF	sialyltransferase activity	12	0.0009	0.01654	< 0.005 (-)
GO:0001736	BP	establishment of planar polarity	12	0.00294	0.01858	< 0.005 (-)
GO:0007164	BP	establishment of tissue polarity	12	0.00294	0.01858	< 0.005 (-)
GO:0042119	BP	neutrophil activation	12	0.00333	0.15633	< 0.005 (-)
GO:0070233	BP	negative regulation of T cell apoptotic process	12	0.0036	0.03728	< 0.005 (-)
GO:2001259	BP	positive regulation of cation channel activity	12	0.00977	0.07032	< 0.005 (-)
GO:0097178	BP	ruffle assembly	12	0.01203	0.08152	< 0.005 (+)
GO:0050922	BP	negative regulation of chemotaxis	12	0.01742	0.28538	< 0.005 (+)
GO:0060761	BP	negative regulation of response to cytokine stimulus	12	0.01895	0.14422	< 0.005 (+)
GO:0032392	BP	DNA geometric change	12	0.03184	0.02351	< 0.005 (+)
GO:0032508	BP	DNA duplex unwinding	12	0.03184	0.02351	< 0.005 (+)
GO:0007212	BP	dopamine receptor signaling pathway	12	0.03535	0.42672	< 0.005 (-)
GO:0061081	BP	positive regulation of myeloid leukocyte cytokine production involved in immune response	12	0.04772	0.08059	< 0.005 (-)
GO:0006182	BP	cGMP biosynthetic process	12	0.05707	0.13768	< 0.005 (+)
GO:0031295	BP	T cell costimulation	12	0.05762	0.04621	< 0.005 (+)
GO:0021532	BP	neural tube patterning	12	0.05805	0.1953	< 0.005 (+)
GO:0046596	BP	regulation of viral entry into host cell	12	0.08543	0.16486	< 0.005 (-)
GO:0005201	MF	extracellular matrix structural constituent	12	0.08745	0.10601	< 0.005 (-)
GO:0045879	BP	negative regulation of smoothened signaling pathway	12	0.15241	0.2691	< 0.005 (+)
GO:1903053	BP	regulation of extracellular matrix organization	12	0.19943	0.55346	< 0.005 (+)
GO:0072576	BP	liver morphogenesis	12	0.29142	0.77851	< 0.005 (-)
GO:0002418	BP	immune response to tumor cell	11	0.00123	0.01922	< 0.005 (-)
GO:0048009	BP	insulin-like growth factor receptor signaling pathway	11	0.00336	0.01613	0.15 (+)
GO:0045662	BP	negative regulation of myoblast differentiation	11	0.00352	0.01732	< 0.005 (-)
GO:0000731	BP	DNA synthesis involved in DNA repair	11	0.00846	0.13001	< 0.005 (+)
GO:0042056	MF	chemoattractant activity	11	0.01033	0.00804	< 0.005 (-)
GO:0070098	BP	chemokine-mediated signaling pathway	11	0.04005	0.2219	< 0.005 (-)
GO:0010661	BP	positive regulation of muscle cell apoptotic process	11	0.0522	0.19773	< 0.005 (-)
GO:0036475	BP	neuron death in response to oxidative stress	11	0.05511	0.11972	< 0.005 (+)
GO:1903203	BP	regulation of oxidative stress-induced neuron death	11	0.05511	0.11972	< 0.005 (+)
GO:0046625	MF	sphingolipid binding	11	0.05935	0.03791	< 0.005 (+)
GO:0044319	BP	wound healing, spreading of cells	11	0.06007	0.36203	< 0.005 (-)
GO:0090505	BP	epiboly involved in wound healing	11	0.06007	0.36203	< 0.005 (-)
GO:0033081	BP	regulation of T cell differentiation in thymus	11	0.07071	0.3639	< 0.005 (-)
GO:0035850	BP	epithelial cell differentiation involved in kidney development	11	0.08666	0.42074	< 0.005 (-)
GO:0030514	BP	negative regulation of BMP signaling pathway	11	0.10187	0.00109	0.13 (-)
GO:0048701	BP	embryonic cranial skeleton morphogenesis	11	0.12489	0.84363	< 0.005 (-)
GO:0031342	BP	negative regulation of cell killing	11	0.12902	0.54633	< 0.005 (-)
GO:0051084	BP	'de novo' posttranslational protein folding	11	0.15569	0.52572	< 0.005 (+)
GO:0030325	BP	adrenal gland development	11	0.16302	0.51299	< 0.005 (+)
GO:0072574	BP	hepatocyte proliferation	11	0.16482	0.58632	< 0.005 (-)
GO:0072575	BP	epithelial cell proliferation involved in liver morphogenesis	11	0.16482	0.58632	< 0.005 (-)
GO:0016891	MF	endoribonuclease activity, producing 5'-phosphomonoesters	11	0.1649	0.04222	< 0.005 (+)
GO:0072538	BP	T-helper 17 type immune response	11	0.20027	0.37889	< 0.005 (+)
GO:0051043	BP	regulation of membrane protein ectodomain proteolysis	11	0.20534	0.34179	< 0.005 (-)
GO:0010954	BP	positive regulation of protein processing	11	0.39337	0.63177	< 0.005 (-)
GO:1903319	BP	positive regulation of protein maturation	11	0.39337	0.63177	< 0.005 (-)
GO:0048384	BP	retinoic acid receptor signaling pathway	11	0.51401	0.86963	< 0.005 (-)
GO:0044743	BP	protein transmembrane import into intracellular organelle	11	0.86324	0.74442	< 0.005 (+)
GO:1901185	BP	negative regulation of ERBB signaling pathway	10	0.00044	0.16172	< 0.005 (-)
GO:0034114	BP	regulation of heterotypic cell-cell adhesion	10	0.00147	0.00189	< 0.005 (-)
GO:1902253	BP	regulation of intrinsic apoptotic signaling pathway by p53 class mediator	10	0.00282	0.00048	< 0.005 (+)
GO:1902254	BP	negative regulation of intrinsic apoptotic signaling pathway by p53 class mediator	10	0.00282	0.00048	< 0.005 (+)
GO:0002834	BP	regulation of response to tumor cell	10	0.00322	0.03846	< 0.005 (-)
GO:0002837	BP	regulation of immune response to tumor cell	10	0.00322	0.03846	< 0.005 (-)
GO:0022617	BP	extracellular matrix disassembly	10	0.00569	0.03042	< 0.005 (+)
GO:0050858	BP	negative regulation of antigen receptor-mediated signaling pathway	10	0.0074	0.0385	< 0.005 (-)
GO:0042573	BP	retinoic acid metabolic process	10	0.00742	0.06242	< 0.005 (-)
GO:0006301	BP	postreplication repair	10	0.01005	0.03156	< 0.005 (+)
GO:0003401	BP	axis elongation	10	0.01167	0.18385	< 0.005 (-)
GO:0001960	BP	negative regulation of cytokine-mediated signaling pathway	10	0.01499	0.2263	< 0.005 (+)
GO:0030252	BP	growth hormone secretion	10	0.02106	0.00367	0.3 (+)
GO:0060123	BP	regulation of growth hormone secretion	10	0.02106	0.00367	0.3 (+)
GO:0001832	BP	blastocyst growth	10	0.02381	0.45024	< 0.005 (+)
GO:0045005	BP	DNA-dependent DNA replication maintenance of fidelity	10	0.03435	0.00302	0.15 (+)
GO:0071800	BP	podosome assembly	10	0.04057	0.24703	< 0.005 (-)
GO:1900027	BP	regulation of ruffle assembly	10	0.04287	0.18215	< 0.005 (+)
GO:0010569	BP	regulation of double-strand break repair via homologous recombination	10	0.052	0.02227	< 0.005 (+)
GO:0044819	BP	mitotic G1/S transition checkpoint	10	0.0666	0.24342	< 0.005 (-)
GO:1990939	MF	ATP-dependent microtubule motor activity	10	0.07617	0.07577	< 0.005 (+)
GO:0010453	BP	regulation of cell fate commitment	10	0.08517	0.47603	< 0.005 (-)
GO:0002438	BP	acute inflammatory response to antigenic stimulus	10	0.08759	0.49345	< 0.005 (-)
GO:0000305	BP	response to oxygen radical	10	0.09254	0.2023	< 0.005 (+)
GO:1903204	BP	negative regulation of oxidative stress-induced neuron death	10	0.09967	0.18807	< 0.005 (+)
GO:0001917	CC	photoreceptor inner segment	10	0.10084	0.45644	< 0.005 (+)
GO:0002755	BP	MyD88-dependent toll-like receptor signaling pathway	10	0.11596	0.26817	< 0.005 (+)
GO:0072111	BP	cell proliferation involved in kidney development	10	0.20045	0.23627	< 0.005 (-)
GO:0071677	BP	positive regulation of mononuclear cell migration	10	0.25928	0.73791	< 0.005 (-)
GO:0034110	BP	regulation of homotypic cell-cell adhesion	10	0.39895	0.43625	< 0.005 (-)
GO:0006221	BP	pyrimidine nucleotide biosynthetic process	10	0.92954	0.91822	< 0.005 (-)
GO:0042059	BP	negative regulation of epidermal growth factor receptor signaling pathway	9	0.00166	0.23591	< 0.005 (-)
GO:0060071	BP	Wnt signaling pathway, planar cell polarity pathway	9	0.0037	0.04843	< 0.005 (-)
GO:0090175	BP	regulation of establishment of planar polarity	9	0.0037	0.04843	< 0.005 (-)
GO:0070242	BP	thymocyte apoptotic process	9	0.01152	0.21539	< 0.005 (-)
GO:0010092	BP	specification of animal organ identity	9	0.01171	0.05474	< 0.005 (-)
GO:1902932	BP	positive regulation of alcohol biosynthetic process	9	0.019	0.29463	< 0.005 (+)
GO:1901623	BP	regulation of lymphocyte chemotaxis	9	0.02868	0.00061	< 0.005 (-)
GO:0060602	BP	branch elongation of an epithelium	9	0.03012	0.258	< 0.005 (-)
GO:0072567	BP	chemokine (C-X-C motif) ligand 2 production	9	0.04048	0.05563	< 0.005 (+)
GO:0021871	BP	forebrain regionalization	9	0.05175	0.21474	< 0.005 (-)
GO:0003016	BP	respiratory system process	9	0.06337	0.86166	< 0.005 (-)
GO:0021904	BP	dorsal/ventral neural tube patterning	9	0.0667	0.25376	< 0.005 (+)
GO:0031954	BP	positive regulation of protein autophosphorylation	9	0.07293	0.02075	< 0.005 (-)
GO:1901021	BP	positive regulation of calcium ion transmembrane transporter activity	9	0.08346	0.30398	< 0.005 (-)
GO:0046852	BP	positive regulation of bone remodeling	9	0.08851	0.67417	< 0.005 (-)
GO:0033120	BP	positive regulation of RNA splicing	9	0.1143	0.07765	< 0.005 (+)
GO:2000345	BP	regulation of hepatocyte proliferation	9	0.11929	0.53951	< 0.005 (-)
GO:0043486	BP	histone exchange	9	0.12554	0.5446	< 0.005 (+)
GO:0060384	BP	innervation	9	0.12975	0.25388	< 0.005 (-)
GO:0034138	BP	toll-like receptor 3 signaling pathway	9	0.15272	0.6449	< 0.005 (-)
GO:0006910	BP	phagocytosis, recognition	9	0.16856	0.25408	< 0.005 (-)
GO:0055083	BP	monovalent inorganic anion homeostasis	9	0.18495	0.36533	< 0.005 (-)
GO:0000184	BP	nuclear-transcribed mRNA catabolic process, nonsense-mediated decay	9	0.20569	0.28502	< 0.005 (+)
GO:0009584	BP	detection of visible light	9	0.22193	0.54465	< 0.005 (+)
GO:1901722	BP	regulation of cell proliferation involved in kidney development	9	0.2262	0.31094	< 0.005 (-)
GO:0071402	BP	cellular response to lipoprotein particle stimulus	9	0.31579	0.35418	< 0.005 (-)
GO:0071404	BP	cellular response to low-density lipoprotein particle stimulus	9	0.31579	0.35418	< 0.005 (-)
GO:0090025	BP	regulation of monocyte chemotaxis	9	0.53108	0.83036	< 0.005 (-)
GO:0072210	BP	metanephric nephron development	9	0.59619	0.74242	< 0.005 (-)
GO:0035510	BP	DNA dealkylation	9	0.93349	0.91772	< 0.005 (-)
GO:0080111	BP	DNA demethylation	9	0.93349	0.91772	< 0.005 (-)
GO:0042506	BP	tyrosine phosphorylation of Stat5 protein	8	0.00278	0.08023	< 0.005 (+)
GO:0042522	BP	regulation of tyrosine phosphorylation of Stat5 protein	8	0.00278	0.08023	< 0.005 (+)
GO:0070243	BP	regulation of thymocyte apoptotic process	8	0.00348	0.06608	< 0.005 (-)
GO:1902165	BP	regulation of intrinsic apoptotic signaling pathway in response to DNA damage by p53 class mediator	8	0.00608	0.00193	< 0.005 (+)
GO:1903010	BP	regulation of bone development	8	0.00826	0.02782	< 0.005 (-)
GO:0033144	BP	negative regulation of intracellular steroid hormone receptor signaling pathway	8	0.00879	0.06596	< 0.005 (+)
GO:0009975	MF	cyclase activity	8	0.00996	0.06796	< 0.005 (+)
GO:0016849	MF	phosphorus-oxygen lyase activity	8	0.00997	0.06796	< 0.005 (+)
GO:0070572	BP	positive regulation of neuron projection regeneration	8	0.01347	0.00193	< 0.005 (+)
GO:2000341	BP	regulation of chemokine (C-X-C motif) ligand 2 production	8	0.01635	0.00193	< 0.005 (+)
GO:0034987	MF	immunoglobulin receptor binding	8	0.01981	0.07673	< 0.005 (-)
GO:0032958	BP	inositol phosphate biosynthetic process	8	0.02177	0.3694	< 0.005 (+)
GO:0034390	BP	smooth muscle cell apoptotic process	8	0.02239	0.16149	< 0.005 (-)
GO:0034391	BP	regulation of smooth muscle cell apoptotic process	8	0.02239	0.16149	< 0.005 (-)
GO:0016799	MF	hydrolase activity, hydrolyzing N-glycosyl compounds	8	0.02461	0.53293	< 0.005 (+)
GO:0072215	BP	regulation of metanephros development	8	0.02494	0.10792	< 0.005 (-)
GO:0045606	BP	positive regulation of epidermal cell differentiation	8	0.02494	0.36089	< 0.005 (+)
GO:0065010	CC	extracellular membrane-bounded organelle	8	0.02583	0.34491	< 0.005 (+)
GO:0002836	BP	positive regulation of response to tumor cell	8	0.02631	0.09335	< 0.005 (+)
GO:0002839	BP	positive regulation of immune response to tumor cell	8	0.02631	0.09335	< 0.005 (+)
GO:0007530	BP	sex determination	8	0.02809	0.10982	< 0.005 (+)
GO:0071801	BP	regulation of podosome assembly	8	0.03516	0.35939	< 0.005 (-)
GO:0018995	CC	host	8	0.03867	0.49476	< 0.005 (+)
GO:0033643	CC	host cell part	8	0.03867	0.49476	< 0.005 (+)
GO:0043657	CC	host cell	8	0.03867	0.49476	< 0.005 (+)
GO:0044215	CC	other organism	8	0.03867	0.49476	< 0.005 (+)
GO:0044216	CC	other organism cell	8	0.03867	0.49476	< 0.005 (+)
GO:0044217	CC	other organism part	8	0.03867	0.49476	< 0.005 (+)
GO:0007602	BP	phototransduction	8	0.04105	0.00729	< 0.005 (+)
GO:0004549	MF	tRNA-specific ribonuclease activity	8	0.04827	0.08299	< 0.005 (+)
GO:0010819	BP	regulation of T cell chemotaxis	8	0.0536	0.00135	0.01 (-)
GO:0002691	BP	regulation of cellular extravasation	8	0.05647	0.69029	< 0.005 (-)
GO:0098632	MF	protein binding involved in cell-cell adhesion	8	0.05726	0.34826	< 0.005 (+)
GO:0002102	CC	podosome	8	0.05732	0.35939	< 0.005 (-)
GO:0097386	CC	glial cell projection	8	0.06578	0.12571	< 0.005 (-)
GO:0005605	CC	basal lamina	8	0.07129	0.54848	< 0.005 (-)
GO:0042462	BP	eye photoreceptor cell development	8	0.07606	0.03133	< 0.005 (-)
GO:0090192	BP	regulation of glomerulus development	8	0.07915	0.1277	< 0.005 (-)
GO:0045070	BP	positive regulation of viral genome replication	8	0.08489	0.02946	< 0.005 (+)
GO:0002643	BP	regulation of tolerance induction	8	0.08804	0.66811	< 0.005 (+)
GO:0031672	CC	A band	8	0.09302	0.01624	< 0.005 (-)
GO:0060337	BP	type I interferon signaling pathway	8	0.11955	0.04275	< 0.005 (+)
GO:0071357	BP	cellular response to type I interferon	8	0.11955	0.04275	< 0.005 (+)
GO:0061213	BP	positive regulation of mesonephros development	8	0.12335	0.2928	< 0.005 (-)
GO:0061217	BP	regulation of mesonephros development	8	0.12335	0.2928	< 0.005 (-)
GO:0048147	BP	negative regulation of fibroblast proliferation	8	0.12909	0.00353	0.12 (-)
GO:0048488	BP	synaptic vesicle endocytosis	8	0.13739	0.02062	< 0.005 (+)
GO:0032350	BP	regulation of hormone metabolic process	8	0.14402	0.35447	< 0.005 (+)
GO:0035329	BP	hippo signaling	8	0.14733	0.38965	< 0.005 (+)
GO:0014823	BP	response to activity	8	0.16534	0.2978	< 0.005 (+)
GO:0097320	BP	plasma membrane tubulation	8	0.16949	0.26293	< 0.005 (+)
GO:0032786	BP	positive regulation of DNA-templated transcription, elongation	8	0.17194	0.29316	< 0.005 (+)
GO:0042090	BP	interleukin-12 biosynthetic process	8	0.1919	0.41368	< 0.005 (+)
GO:0045075	BP	regulation of interleukin-12 biosynthetic process	8	0.1919	0.41368	< 0.005 (+)
GO:0045475	BP	locomotor rhythm	8	0.19197	0.06135	< 0.005 (-)
GO:0016082	BP	synaptic vesicle priming	8	0.20999	0.08775	< 0.005 (-)
GO:0050962	BP	detection of light stimulus involved in sensory perception	8	0.21896	0.62883	< 0.005 (+)
GO:0070230	BP	positive regulation of lymphocyte apoptotic process	8	0.22268	0.31754	< 0.005 (-)
GO:0001911	BP	negative regulation of leukocyte mediated cytotoxicity	8	0.22564	0.5334	< 0.005 (-)
GO:0002716	BP	negative regulation of natural killer cell mediated immunity	8	0.2516	0.62146	< 0.005 (-)
GO:0072012	BP	glomerulus vasculature development	8	0.29542	0.42255	< 0.005 (-)
GO:0070486	BP	leukocyte aggregation	8	0.31	0.55555	< 0.005 (-)
GO:0009713	BP	catechol-containing compound biosynthetic process	8	0.57236	0.74641	< 0.005 (-)
GO:0042423	BP	catecholamine biosynthetic process	8	0.57236	0.74641	< 0.005 (-)
GO:0009263	BP	deoxyribonucleotide biosynthetic process	8	0.92535	0.91036	< 0.005 (+)
GO:0009147	BP	pyrimidine nucleoside triphosphate metabolic process	8	0.94582	0.85545	< 0.005 (-)
GO:0060333	BP	interferon-gamma-mediated signaling pathway	7	0.00043	5e-05	< 0.005 (+)
GO:0002283	BP	neutrophil activation involved in immune response	7	0.00099	0.02802	< 0.005 (-)
GO:0036035	BP	osteoclast development	7	0.0023	0.26309	< 0.005 (-)
GO:0043576	BP	regulation of respiratory gaseous exchange	7	0.00503	0.03506	< 0.005 (-)
GO:0010766	BP	negative regulation of sodium ion transport	7	0.00953	0.15124	< 0.005 (-)
GO:0048680	BP	positive regulation of axon regeneration	7	0.01384	0.00375	< 0.005 (+)
GO:2000343	BP	positive regulation of chemokine (C-X-C motif) ligand 2 production	7	0.01508	0.00375	< 0.005 (+)
GO:1902884	BP	positive regulation of response to oxidative stress	7	0.01552	0.00072	< 0.005 (+)
GO:0010842	BP	retina layer formation	7	0.01621	0.00728	< 0.005 (+)
GO:1903514	BP	calcium ion transport from endoplasmic reticulum to cytosol	7	0.01732	0.13659	< 0.005 (-)
GO:0005184	MF	neuropeptide hormone activity	7	0.01745	0.03942	< 0.005 (+)
GO:0044406	BP	adhesion of symbiont to host	7	0.01774	0.00721	< 0.005 (+)
GO:0035987	BP	endodermal cell differentiation	7	0.0178	0.16369	< 0.005 (-)
GO:0072498	BP	embryonic skeletal joint development	7	0.01789	0.01113	< 0.005 (-)
GO:0045722	BP	positive regulation of gluconeogenesis	7	0.02011	0.27549	< 0.005 (+)
GO:0002693	BP	positive regulation of cellular extravasation	7	0.02016	0.49678	< 0.005 (-)
GO:0030430	CC	host cell cytoplasm	7	0.0243	0.46214	< 0.005 (+)
GO:0033646	CC	host intracellular part	7	0.0243	0.46214	< 0.005 (+)
GO:0033655	CC	host cell cytoplasm part	7	0.0243	0.46214	< 0.005 (+)
GO:0043656	CC	intracellular region of host	7	0.0243	0.46214	< 0.005 (+)
GO:0032957	BP	inositol trisphosphate metabolic process	7	0.02705	0.28077	< 0.005 (+)
GO:0002281	BP	macrophage activation involved in immune response	7	0.03072	0.44775	< 0.005 (-)
GO:0021978	BP	telencephalon regionalization	7	0.03399	0.07238	< 0.005 (-)
GO:0097284	BP	hepatocyte apoptotic process	7	0.03813	0.64949	< 0.005 (-)
GO:0031312	CC	extrinsic component of organelle membrane	7	0.0512	0.53809	< 0.005 (+)
GO:0005123	MF	death receptor binding	7	0.05389	0.17928	< 0.005 (-)
GO:0051354	BP	negative regulation of oxidoreductase activity	7	0.05678	0.53744	< 0.005 (-)
GO:0001976	BP	neurological system process involved in regulation of systemic arterial blood pressure	7	0.05783	0.00375	0.155 (+)
GO:1901213	BP	regulation of transcription from RNA polymerase II promoter involved in heart development	7	0.06499	0.16824	< 0.005 (-)
GO:0060442	BP	branching involved in prostate gland morphogenesis	7	0.07539	0.19158	< 0.005 (-)
GO:0042448	BP	progesterone metabolic process	7	0.07729	0.18414	< 0.005 (+)
GO:0035640	BP	exploration behavior	7	0.07946	0.01304	< 0.005 (-)
GO:0015020	MF	glucuronosyltransferase activity	7	0.08242	0.45221	< 0.005 (-)
GO:0050919	BP	negative chemotaxis	7	0.09499	0.34593	< 0.005 (-)
GO:0033688	BP	regulation of osteoblast proliferation	7	0.11508	0.50131	< 0.005 (+)
GO:0061099	BP	negative regulation of protein tyrosine kinase activity	7	0.11527	0.65654	< 0.005 (+)
GO:0090189	BP	regulation of branching involved in ureteric bud morphogenesis	7	0.15029	0.38772	< 0.005 (-)
GO:0072202	BP	cell differentiation involved in metanephros development	7	0.16717	0.51924	< 0.005 (-)
GO:0045625	BP	regulation of T-helper 1 cell differentiation	7	0.16723	0.32435	< 0.005 (+)
GO:0048875	BP	chemical homeostasis within a tissue	7	0.16777	0.27373	< 0.005 (-)
GO:0045953	BP	negative regulation of natural killer cell mediated cytotoxicity	7	0.17876	0.63781	< 0.005 (-)
GO:0061702	CC	inflammasome complex	7	0.20144	0.48734	< 0.005 (-)
GO:0071168	BP	protein localization to chromatin	7	0.21082	0.59943	< 0.005 (+)
GO:0060693	BP	regulation of branching involved in salivary gland morphogenesis	7	0.23443	0.49336	< 0.005 (-)
GO:0090544	CC	BAF-type complex	7	0.28067	0.50158	< 0.005 (+)
GO:0050650	BP	chondroitin sulfate proteoglycan biosynthetic process	7	0.39229	0.78232	< 0.005 (-)
GO:0031045	CC	dense core granule	7	0.45789	0.70467	< 0.005 (-)
GO:0019865	MF	immunoglobulin binding	7	0.62003	0.92852	< 0.005 (-)
GO:1990000	BP	amyloid fibril formation	6	0.00082	8e-05	< 0.005 (-)
GO:0042532	BP	negative regulation of tyrosine phosphorylation of STAT protein	6	0.00326	0.00418	< 0.005 (+)
GO:0020003	CC	symbiont-containing vacuole	6	0.00558	0.2099	< 0.005 (+)
GO:0001771	BP	immunological synapse formation	6	0.00571	0.08485	< 0.005 (-)
GO:0043374	BP	CD8-positive, alpha-beta T cell differentiation	6	0.01112	0.21888	< 0.005 (+)
GO:0035088	BP	establishment or maintenance of apical/basal cell polarity	6	0.01376	0.02677	< 0.005 (-)
GO:0045197	BP	establishment or maintenance of epithelial cell apical/basal polarity	6	0.01376	0.02677	< 0.005 (-)
GO:0061245	BP	establishment or maintenance of bipolar cell polarity	6	0.01376	0.02677	< 0.005 (-)
GO:0060601	BP	lateral sprouting from an epithelium	6	0.01647	0.02149	< 0.005 (-)
GO:0016114	BP	terpenoid biosynthetic process	6	0.01905	0.22778	< 0.005 (-)
GO:0051152	BP	positive regulation of smooth muscle cell differentiation	6	0.02119	0.26251	< 0.005 (+)
GO:1900409	BP	positive regulation of cellular response to oxidative stress	6	0.02215	0.0019	0.04 (+)
GO:0002431	BP	Fc receptor mediated stimulatory signaling pathway	6	0.02379	0.33332	< 0.005 (+)
GO:0019985	BP	translesion synthesis	6	0.02742	0.12611	< 0.005 (+)
GO:0001931	CC	uropod	6	0.02787	0.22208	< 0.005 (-)
GO:0031254	CC	cell trailing edge	6	0.02787	0.22208	< 0.005 (-)
GO:0048012	BP	hepatocyte growth factor receptor signaling pathway	6	0.02901	0.22234	< 0.005 (+)
GO:0000400	MF	four-way junction DNA binding	6	0.02998	0.05801	< 0.005 (+)
GO:0090343	BP	positive regulation of cell aging	6	0.03151	0.218	< 0.005 (-)
GO:0044331	BP	cell-cell adhesion mediated by cadherin	6	0.04098	0.00548	< 0.005 (+)
GO:0007289	BP	spermatid nucleus differentiation	6	0.04221	0.50651	< 0.005 (+)
GO:0007271	BP	synaptic transmission, cholinergic	6	0.04334	0.16448	< 0.005 (-)
GO:0060272	BP	embryonic skeletal joint morphogenesis	6	0.0466	0.02149	< 0.005 (-)
GO:0004016	MF	adenylate cyclase activity	6	0.05588	0.15345	< 0.005 (+)
GO:1900120	BP	regulation of receptor binding	6	0.072	0.67135	< 0.005 (-)
GO:0001608	MF	G-protein coupled nucleotide receptor activity	6	0.07594	0.63645	< 0.005 (+)
GO:0045028	MF	G-protein coupled purinergic nucleotide receptor activity	6	0.07594	0.63645	< 0.005 (+)
GO:0090185	BP	negative regulation of kidney development	6	0.0766	0.02149	< 0.005 (-)
GO:0071437	CC	invadopodium	6	0.0835	0.26356	< 0.005 (+)
GO:0005767	CC	secondary lysosome	6	0.08935	0.42358	< 0.005 (-)
GO:0070234	BP	positive regulation of T cell apoptotic process	6	0.10712	0.15068	< 0.005 (-)
GO:2000831	BP	regulation of steroid hormone secretion	6	0.14469	0.02429	< 0.005 (+)
GO:0016322	BP	neuron remodeling	6	0.14906	0.31043	< 0.005 (+)
GO:0045738	BP	negative regulation of DNA repair	6	0.15279	0.10582	< 0.005 (+)
GO:2000780	BP	negative regulation of double-strand break repair	6	0.15279	0.10582	< 0.005 (+)
GO:0050884	BP	neuromuscular process controlling posture	6	0.17731	0.8906	< 0.005 (+)
GO:0072201	BP	negative regulation of mesenchymal cell proliferation	6	0.18037	0.48229	< 0.005 (-)
GO:0000076	BP	DNA replication checkpoint	6	0.23535	0.68991	< 0.005 (+)
GO:0002517	BP	T cell tolerance induction	6	0.24301	0.85851	< 0.005 (+)
GO:0007549	BP	dosage compensation	6	0.28514	0.60008	< 0.005 (+)
GO:0032331	BP	negative regulation of chondrocyte differentiation	6	0.28749	0.626	< 0.005 (-)
GO:0042415	BP	norepinephrine metabolic process	6	0.32114	0.56329	< 0.005 (-)
GO:0035094	BP	response to nicotine	6	0.36415	0.84793	< 0.005 (-)
GO:0003351	BP	epithelial cilium movement	6	0.37397	0.61536	< 0.005 (+)
GO:0033079	BP	immature T cell proliferation	6	0.38767	0.85851	< 0.005 (-)
GO:0033083	BP	regulation of immature T cell proliferation	6	0.38767	0.85851	< 0.005 (-)
GO:1903541	BP	regulation of exosomal secretion	6	0.5265	0.40274	< 0.005 (-)
GO:0072087	BP	renal vesicle development	6	0.65875	0.90192	< 0.005 (-)
GO:0046131	BP	pyrimidine ribonucleoside metabolic process	6	0.76503	0.42965	< 0.005 (-)
GO:0022624	CC	proteasome accessory complex	6	0.86646	0.8151	< 0.005 (-)
GO:0009148	BP	pyrimidine nucleoside triphosphate biosynthetic process	6	0.92052	0.85299	< 0.005 (-)
GO:0000463	BP	maturation of LSU-rRNA from tricistronic rRNA transcript (SSU-rRNA, 5.8S rRNA, LSU-rRNA)	6	0.92905	0.90135	< 0.005 (-)
GO:0000469	BP	cleavage involved in rRNA processing	6	0.93999	0.92697	< 0.005 (+)
GO:0018216	BP	peptidyl-arginine methylation	6	0.94889	0.91311	< 0.005 (+)
GO:0034969	BP	histone arginine methylation	6	0.94889	0.91311	< 0.005 (+)
GO:2001204	BP	regulation of osteoclast development	5	0.00179	0.10604	0.015 (-)
GO:0060330	BP	regulation of response to interferon-gamma	5	0.00382	0.00143	0.03 (+)
GO:0001573	BP	ganglioside metabolic process	5	0.00386	0.04726	< 0.005 (-)
GO:0002138	BP	retinoic acid biosynthetic process	5	0.00395	0.01131	< 0.005 (-)
GO:0016102	BP	diterpenoid biosynthetic process	5	0.00395	0.01131	< 0.005 (-)
GO:0002420	BP	natural killer cell mediated cytotoxicity directed against tumor cell target	5	0.00473	0.29441	< 0.005 (-)
GO:0002423	BP	natural killer cell mediated immune response to tumor cell	5	0.00473	0.29441	< 0.005 (-)
GO:0002855	BP	regulation of natural killer cell mediated immune response to tumor cell	5	0.00473	0.29441	< 0.005 (-)
GO:0002858	BP	regulation of natural killer cell mediated cytotoxicity directed against tumor cell target	5	0.00473	0.29441	< 0.005 (-)
GO:0045717	BP	negative regulation of fatty acid biosynthetic process	5	0.00792	0.29587	< 0.005 (+)
GO:1904948	BP	midbrain dopaminergic neuron differentiation	5	0.01114	0.01838	< 0.005 (-)
GO:0001787	BP	natural killer cell proliferation	5	0.0145	0.04398	< 0.005 (+)
GO:0000730	BP	DNA recombinase assembly	5	0.01559	0.09927	< 0.005 (+)
GO:0042148	BP	strand invasion	5	0.01559	0.09927	< 0.005 (+)
GO:0045003	BP	double-strand break repair via synthesis-dependent strand annealing	5	0.01559	0.09927	< 0.005 (+)
GO:0090735	BP	DNA repair complex assembly	5	0.01559	0.09927	< 0.005 (+)
GO:0032069	BP	regulation of nuclease activity	5	0.01668	0.03734	< 0.005 (-)
GO:0043921	BP	modulation by host of viral transcription	5	0.0187	0.00044	< 0.005 (-)
GO:0052312	BP	modulation of transcription in other organism involved in symbiotic interaction	5	0.0187	0.00044	< 0.005 (-)
GO:0052472	BP	modulation by host of symbiont transcription	5	0.0187	0.00044	< 0.005 (-)
GO:0072102	BP	glomerulus morphogenesis	5	0.02115	0.3023	< 0.005 (-)
GO:0071599	BP	otic vesicle development	5	0.0243	0.00256	< 0.005 (+)
GO:0072677	BP	eosinophil migration	5	0.03092	0.35016	< 0.005 (-)
GO:0055015	BP	ventricular cardiac muscle cell development	5	0.0314	0.28693	< 0.005 (-)
GO:0034162	BP	toll-like receptor 9 signaling pathway	5	0.0332	0.24231	< 0.005 (-)
GO:0042756	BP	drinking behavior	5	0.0335	0.02041	< 0.005 (+)
GO:2000047	BP	regulation of cell-cell adhesion mediated by cadherin	5	0.04532	0.01618	< 0.005 (+)
GO:0060513	BP	prostatic bud formation	5	0.04571	0.04395	< 0.005 (-)
GO:0031498	BP	chromatin disassembly	5	0.04776	0.00605	< 0.005 (+)
GO:0032986	BP	protein-DNA complex disassembly	5	0.04776	0.00605	< 0.005 (+)
GO:0070471	BP	uterine smooth muscle contraction	5	0.04938	0.29048	< 0.005 (-)
GO:1903909	BP	regulation of receptor clustering	5	0.05167	0.16074	< 0.005 (-)
GO:0030238	BP	male sex determination	5	0.05219	0.33839	< 0.005 (+)
GO:1902307	BP	positive regulation of sodium ion transmembrane transport	5	0.0678	0.04882	< 0.005 (+)
GO:0000796	CC	condensin complex	5	0.06851	0.47015	< 0.005 (+)
GO:0010544	BP	negative regulation of platelet activation	5	0.07302	0.6468	< 0.005 (-)
GO:0016918	MF	retinal binding	5	0.07525	0.05801	< 0.005 (-)
GO:0016578	BP	histone deubiquitination	5	0.07985	0.06611	< 0.005 (+)
GO:0000729	BP	DNA double-strand break processing	5	0.0862	0.07385	< 0.005 (+)
GO:0060947	BP	cardiac vascular smooth muscle cell differentiation	5	0.09197	0.11385	< 0.005 (+)
GO:0048333	BP	mesodermal cell differentiation	5	0.10085	0.34578	< 0.005 (-)
GO:0010715	BP	regulation of extracellular matrix disassembly	5	0.10319	0.30014	< 0.005 (+)
GO:0014889	BP	muscle atrophy	5	0.12858	0.33524	< 0.005 (-)
GO:0044243	BP	multicellular organismal catabolic process	5	0.13272	0.58435	< 0.005 (+)
GO:0034770	BP	histone H4-K20 methylation	5	0.13352	0.15362	< 0.005 (+)
GO:0048311	BP	mitochondrion distribution	5	0.15098	0.10506	< 0.005 (-)
GO:2000369	BP	regulation of clathrin-dependent endocytosis	5	0.15552	0.34229	< 0.005 (+)
GO:0042976	BP	activation of Janus kinase activity	5	0.1658	0.29048	< 0.005 (-)
GO:0010885	BP	regulation of cholesterol storage	5	0.16681	0.07882	< 0.005 (-)
GO:0046885	BP	regulation of hormone biosynthetic process	5	0.17547	0.47867	< 0.005 (+)
GO:0033080	BP	immature T cell proliferation in thymus	5	0.18298	0.63233	< 0.005 (-)
GO:0033084	BP	regulation of immature T cell proliferation in thymus	5	0.18298	0.63233	< 0.005 (-)
GO:0043619	BP	regulation of transcription from RNA polymerase II promoter in response to oxidative stress	5	0.24774	0.4362	< 0.005 (-)
GO:0045116	BP	protein neddylation	5	0.27465	0.34119	< 0.005 (-)
GO:0060575	BP	intestinal epithelial cell differentiation	5	0.31613	0.69114	< 0.005 (-)
GO:0060576	BP	intestinal epithelial cell development	5	0.31613	0.69114	< 0.005 (-)
GO:0001810	BP	regulation of type I hypersensitivity	5	0.32709	0.91191	< 0.005 (-)
GO:0016068	BP	type I hypersensitivity	5	0.32709	0.91191	< 0.005 (-)
GO:0009048	BP	dosage compensation by inactivation of X chromosome	5	0.39924	0.72997	< 0.005 (+)
GO:0003337	BP	mesenchymal to epithelial transition involved in metanephros morphogenesis	5	0.4404	0.67117	< 0.005 (-)
GO:0072077	BP	renal vesicle morphogenesis	5	0.4404	0.67117	< 0.005 (-)
GO:0072283	BP	metanephric renal vesicle morphogenesis	5	0.4404	0.67117	< 0.005 (-)
GO:0002664	BP	regulation of T cell tolerance induction	5	0.45446	0.90622	< 0.005 (+)
GO:0002043	BP	blood vessel endothelial cell proliferation involved in sprouting angiogenesis	5	0.45544	0.50885	< 0.005 (-)
GO:0010155	BP	regulation of proton transport	5	0.46125	0.67622	< 0.005 (-)
GO:0000737	BP	DNA catabolic process, endonucleolytic	5	0.53166	0.90282	< 0.005 (-)
GO:0006309	BP	apoptotic DNA fragmentation	5	0.53166	0.90282	< 0.005 (-)
GO:0072207	BP	metanephric epithelium development	5	0.59848	0.85641	< 0.005 (-)
GO:0072243	BP	metanephric nephron epithelium development	5	0.59848	0.85641	< 0.005 (-)
GO:0009218	BP	pyrimidine ribonucleotide metabolic process	5	0.70523	0.53667	< 0.005 (-)
GO:0009220	BP	pyrimidine ribonucleotide biosynthetic process	5	0.70523	0.53667	< 0.005 (-)
GO:0046132	BP	pyrimidine ribonucleoside biosynthetic process	5	0.70523	0.53667	< 0.005 (-)
The genes were filtered with at least a 2-fold change, center normalized using quantile normalization and analyzed with Gene Ontology using Two-sample T-test with the significnat threshold of 0.005. The significant gene sets were highlighted with red in either of test. The yellow highlighted gene sets were presented in Figure 4.
BP: Biological Process; CC: cellular component; MF: molecular function
