# Supplementary material for: Ezh2 Regulates Activation-Induced CD8+ T Cell Cycle Progression via Repressing Cdkn2a and Cdkn1c Expression
Source: Front Immunol. 2018 Mar 26;9:549. doi: 10.3389/fimmu.2018.00549 (PMC5879148; doi:10.3389/fimmu.2018.00549)
Supplement: Supplementary file 2 [file Table_2.XLSX]

## Sheet: all
Supplementary Table 2: List of altered genes between WT and Ezh2-c-KO CD8+ T cells.
ID	GO category	GO ontology	GO term	UniqueID	Anno-	Symbol	Name	EntrezID	Accession	UGCluster	Ensembl	DefinedGenelist	Parametric p-value	Geom mean of intensities in class 1	Geom mean of intensities in class 2	Fold-change	time
1	GO:0002673	BP	regulation of acute inflammatory response	A_52_P578732	Info	Ccr5	chemokine (C-C motif) receptor 5	12774	NM_009917	Mm.14302	ENSMUSG00000079227	HIV Induced T Cell Apoptosis, IL12 and Stat4 Dependent Signaling Pathway in Th1 Development, NO2-dependent IL 12 Pathway in NK cells, Pertussis toxin-insensitive CCR5 Signaling in Macrophage, Selective expression of chemokine receptors during T-cell polarization, Chemokine signaling pathway, Cytokine-cytokine receptor interaction, Endocytosis, Toxoplasmosis	< 1e-07	1106.36	12.03	91.95	0h
2	GO:0002673	BP	regulation of acute inflammatory response	A_51_P405476	Info	Fcer1g	Fc receptor, IgE, high affinity I, gamma polypeptide	14127	NM_010185	Mm.22673	ENSMUSG00000058715	Fc Epsilon Receptor I Signaling in Mast Cells, Asthma, Fc epsilon RI signaling pathway, Natural killer cell mediated cytotoxicity	< 1e-07	1085.65	58.38	18.6	0h
3	GO:0002673	BP	regulation of acute inflammatory response	A_51_P130095	Info	Fcgr2b	Fc receptor, IgG, low affinity IIb	14130	NM_001077189	Mm.425062	ENSMUSG00000026656	B Lymphocyte Cell Surface Molecules, B cell receptor signaling pathway, Fc gamma R-mediated phagocytosis, Osteoclast differentiation, Phagosome, Staphylococcus aureus infection, Systemic lupus erythematosus	< 1e-07	52.75	10	5.27	0h
4	GO:0002673	BP	regulation of acute inflammatory response	A_55_P2120244	Info	Fcer1a	Fc receptor, IgE, high affinity I, alpha polypeptide	14125	NM_010184	Mm.5266	ENSMUSG00000005339	Fc Epsilon Receptor I Signaling in Mast Cells, Asthma, Fc epsilon RI signaling pathway	< 1e-07	71.92	10.24	7.02	0h
5	GO:0002673	BP	regulation of acute inflammatory response	A_52_P408757	Info	Fcgr3	Fc receptor, IgG, low affinity III	14131	NM_010188	Mm.22119	ENSMUSG00000059498		2e-07	33.06	10	3.31	0h
6	GO:0002673	BP	regulation of acute inflammatory response	A_55_P2068265	Info	Mif	macrophage migration inhibitory factor (glycosylation-inhibiting factor)	17319	NM_010798	Mm.2326	ENSMUSG00000033307	Phenylalanine metabolism, Tyrosine metabolism	2e-07	31405.7	20537.2	1.53	0h
7	GO:0002673	BP	regulation of acute inflammatory response	A_55_P2158498	Info	Btk	Bruton agammaglobulinemia tyrosine kinase	12229	NM_013482	Mm.4475	ENSMUSG00000031264	BCR Signaling Pathway, Fc Epsilon Receptor I Signaling in Mast Cells, Phosphoinositides and their downstream targets., B cell receptor signaling pathway, Fc epsilon RI signaling pathway, Osteoclast differentiation, Primary immunodeficiency	5e-07	58.99	11.5	5.13	0h
8	GO:0002673	BP	regulation of acute inflammatory response	A_51_P212782	Info	Il1b	interleukin 1 beta	16176	NM_008361	Mm.222830	ENSMUSG00000027398	IL 5 Signaling Pathway, Msp/Ron Receptor Signaling Pathway, NFkB activation by Nontypeable Hemophilus influenzae, Signal transduction through IL1R, African trypanosomiasis, Alzheimer's disease, Amoebiasis, Apoptosis, Chagas disease (American trypanosomiasis), Cytokine-cytokine receptor interaction, Cytosolic DNA-sensing pathway, Graft-versus-host disease, Hematopoietic cell lineage, Leishmaniasis…	6e-07	95.43	10	9.54	0h
9	GO:0002673	BP	regulation of acute inflammatory response	A_51_P235687	Info	Alox5ap	arachidonate 5-lipoxygenase activating protein	11690	NM_001308462	Mm.19844	ENSMUSG00000060063	Eicosanoid Metabolism	7e-07	279.13	67.94	4.11	0h
10	GO:0002673	BP	regulation of acute inflammatory response	A_55_P1970806	Info	Mif	macrophage migration inhibitory factor (glycosylation-inhibiting factor)	17319	NM_010798	Mm.2326	ENSMUSG00000033307	Phenylalanine metabolism, Tyrosine metabolism	7e-07	37988.7	23121.7	1.64	0h
11	GO:0002673	BP	regulation of acute inflammatory response	A_55_P1975481	Info	Ptger3	prostaglandin E receptor 3 (subtype EP3)	19218	NM_011196	Mm.30424	ENSMUSG00000040016	Eicosanoid Metabolism, Calcium signaling pathway, Neuroactive ligand-receptor interaction	8e-07	167.43	14.41	11.62	0h
12	GO:0002673	BP	regulation of acute inflammatory response	A_51_P466162	Info	C1qbp	complement component 1, q subcomponent binding protein	12261	NM_007573	Mm.30049	ENSMUSG00000018446		2.1e-06	15174.9	8686.24	1.75	0h
13	GO:0002673	BP	regulation of acute inflammatory response	A_51_P385099	Info	Tnf	tumor necrosis factor	21926	NM_001278601	Mm.1293	ENSMUSG00000024401	Acetylation and Deacetylation of RelA in The Nucleus, Cadmium induces DNA synthesis and proliferation in macrophages, Cytokine Network, Cytokines and Inflammatory Response, Free Radical Induced Apoptosis, HIV-I Nef: negative effector of Fas and TNF, IL-10 Anti-inflammatory Signaling Pathway, Keratinocyte Differentiation, Msp/Ron Receptor Signaling Pathway, NFkB activation by Nontypeable Hemophilu…	4.1e-06	209.49	663.2	0.32	0h
14	GO:0002673	BP	regulation of acute inflammatory response	A_51_P110301	Info	C3	complement component 3	12266	NM_009778	Mm.19131	ENSMUSG00000024164	Alternative Complement Pathway, Classical Complement Pathway, Complement Pathway, Lectin Induced Complement Pathway, Chagas disease (American trypanosomiasis), Complement and coagulation cascades, Leishmaniasis, Phagosome, Staphylococcus aureus infection, Systemic lupus erythematosus	7.4e-06	257.22	88.01	2.92	0h
15	GO:0002673	BP	regulation of acute inflammatory response	A_52_P425667	Info	Adcyap1	adenylate cyclase activating polypeptide 1	11516	NM_001315503	Mm.3407	ENSMUSG00000024256		9.4e-06	10.16	43.35	0.23	0h
16	GO:0002673	BP	regulation of acute inflammatory response	A_51_P237865	Info	Il4	interleukin 4	16189	NM_021283	Mm.276360	ENSMUSG00000000869	Antigen Dependent B Cell Activation, Cytokine Network, Cytokines and Inflammatory Response, GATA3 participate in activating the Th2 cytokine genes expression, IL 4 signaling pathway, IL 5 Signaling Pathway, Regulation of hematopoiesis by cytokines, Role of Tob in T-cell activation, Selective expression of chemokine receptors during T-cell polarization, Th1/Th2 Differentiation, The 4-1BB-dependent…	1.25e-05	47.79	12.87	3.71	0h
17	GO:0002673	BP	regulation of acute inflammatory response	A_55_P2101585	Info	Cd55	CD55 molecule, decay accelerating factor for complement	13136	NM_010016	Mm.101591	ENSMUSG00000026399	Complement and coagulation cascades, Hematopoietic cell lineage, Viral myocarditis	1.78e-05	1484.07	3031.64	0.49	0h
18	GO:0002673	BP	regulation of acute inflammatory response	A_55_P2126033	Info	Pik3cg	phosphoinositide-3-kinase, catalytic, gamma polypeptide	30955	NM_001146200	Mm.101369	ENSMUSG00000020573	B Cell Survival Pathway, Control of skeletal myogenesis by HDAC & calcium/calmodulin-dependent kinase (CaMK), Corticosteroids and cardioprotection, CTCF: First Multivalent Nuclear Factor, Erk and PI-3 Kinase Are Necessary for Collagen Binding in Corneal Epithelia, Fc Epsilon Receptor I Signaling in Mast Cells, Growth Hormone Signaling Pathway, Human Cytomegalovirus and Map Kinase Pathways, IGF-1 …	2.42e-05	144.5	53.28	2.71	0h
19	GO:0002673	BP	regulation of acute inflammatory response	A_55_P1954393	Info	Susd4	sushi domain containing 4	96935	NM_144796	Mm.331052	ENSMUSG00000038576		3.14e-05	355.02	122.88	2.89	0h
20	GO:0002673	BP	regulation of acute inflammatory response	A_52_P638459	Info	Ccl5	chemokine (C-C motif) ligand 5	20304	NM_013653	Mm.284248	ENSMUSG00000035042	The Role of Eosinophils in the Chemokine Network of Allergy, Chagas disease (American trypanosomiasis), Chemokine signaling pathway, Cytokine-cytokine receptor interaction, Cytosolic DNA-sensing pathway, Epithelial cell signaling in Helicobacter pylori infection, NOD-like receptor signaling pathway, Prion diseases, Rheumatoid arthritis, Toll-like receptor signaling pathway	4.51e-05	19012.4	2239.86	8.49	0h
21	GO:0002673	BP	regulation of acute inflammatory response	A_55_P1994947	Info	Mif	macrophage migration inhibitory factor (glycosylation-inhibiting factor)	17319	NM_010798	Mm.2326	ENSMUSG00000033307	Phenylalanine metabolism, Tyrosine metabolism	0.0001091	36228.8	27694.4	1.31	0h
22	GO:0002673	BP	regulation of acute inflammatory response	A_55_P2023542	Info	Ccr7	chemokine (C-C motif) receptor 7	12775	NM_001301713	Mm.2932	ENSMUSG00000037944	Selective expression of chemokine receptors during T-cell polarization, Chemokine signaling pathway, Cytokine-cytokine receptor interaction	0.0002916	42361.4	140931	0.3	0h
23	GO:0002673	BP	regulation of acute inflammatory response	A_55_P1997756	Info	Il6	interleukin 6	16193	NM_001314054	Mm.1019	ENSMUSG00000025746	Cytokine Network, Cytokines and Inflammatory Response, Erythrocyte Differentiation Pathway, IL 17 Signaling Pathway, IL 5 Signaling Pathway, IL 6 signaling pathway, IL-10 Anti-inflammatory Signaling Pathway, Regulation of hematopoiesis by cytokines, Role of ERBB2 in Signal Transduction and Oncology, Signal transduction through IL1R, African trypanosomiasis, Amoebiasis, Chagas disease (American tr…	0.0007323	57.63	10	5.76	0h
24	GO:0002673	BP	regulation of acute inflammatory response	A_55_P2025765	Info	Adam8	a disintegrin and metallopeptidase domain 8	11501	NM_001291066	Mm.15969	ENSMUSG00000025473		0.0027227	321.67	217.62	1.48	0h
25	GO:0002673	BP	regulation of acute inflammatory response	A_55_P2039359	Info	Tnfsf11	tumor necrosis factor (ligand) superfamily, member 11	21943	NM_011613	Mm.249221	ENSMUSG00000022015	Cytokine-cytokine receptor interaction, Osteoclast differentiation, Rheumatoid arthritis	0.0060963	37.37	125.58	0.3	0h
26	GO:0002673	BP	regulation of acute inflammatory response	A_51_P176086	Info	Ffar2	free fatty acid receptor 2	233079	NM_001168509	Mm.97338	ENSMUSG00000051314		0.0064134	85.99	31.16	2.76	0h
27	GO:0002673	BP	regulation of acute inflammatory response	A_51_P184949	Info	F12	coagulation factor XII (Hageman factor)	58992	NM_021489	Mm.42224	ENSMUSG00000021492	Intrinsic Prothrombin Activation Pathway, Complement and coagulation cascades	0.0195873	20.96	39.56	0.53	0h
28	GO:0002673	BP	regulation of acute inflammatory response	A_55_P2058230	Info	Cd46	CD46 antigen, complement regulatory protein	17221	NM_010778	Mm.12884	ENSMUSG00000016493	Complement and coagulation cascades	0.0233717	50.65	20.14	2.51	0h
29	GO:0002673	BP	regulation of acute inflammatory response	A_51_P378051	Info	Aoc3	amine oxidase, copper containing 3	11754	NM_009675	Mm.67281	ENSMUSG00000019326	beta-Alanine metabolism, Glycine, serine and threonine metabolism, Metabolic pathways, Phenylalanine metabolism, Tyrosine metabolism	0.0365644	12.32	10	1.23	0h
1	GO:0008380	BP	RNA splicing	A_51_P184024	Info	Tsen15	tRNA splicing endonuclease subunit 15	66637	NM_025677	Mm.379120	ENSMUSG00000014980		< 1e-07	1565.86	706.29	2.22	0h
2	GO:0008380	BP	RNA splicing	A_55_P1986113	Info	Ppil1	peptidylprolyl isomerase (cyclophilin)-like 1	68816	NM_026845	Mm.328928	ENSMUSG00000024007	Spliceosome	< 1e-07	917.02	265.7	3.45	0h
3	GO:0008380	BP	RNA splicing	A_52_P679152	Info	Clk1	CDC-like kinase 1	12747	NM_001042634	Mm.1761	ENSMUSG00000026034		< 1e-07	3215.36	11781.4	0.27	0h
4	GO:0008380	BP	RNA splicing	A_51_P350332	Info	Rbpms	RNA binding protein gene with multiple splicing	19663	NM_001042674	Mm.323997	ENSMUSG00000031586		< 1e-07	23.22	126.28	0.18	0h
5	GO:0008380	BP	RNA splicing	A_55_P2063711	Info	Snu13	SNU13 homolog, small nuclear ribonucleoprotein (U4/U6.U5)	20826	NM_011482	Mm.299312	ENSMUSG00000063480	Ribosome biogenesis in eukaryotes, Spliceosome	< 1e-07	9141.06	3591.1	2.55	0h
6	GO:0008380	BP	RNA splicing	A_52_P445387	Info	Clk4	CDC like kinase 4	12750	NM_001304744	Mm.239354	ENSMUSG00000020385		< 1e-07	3149.73	10237.6	0.31	0h
7	GO:0008380	BP	RNA splicing	A_55_P1994175	Info	Ppil3	peptidylprolyl isomerase (cyclophilin)-like 3	70225	NM_001285826	Mm.340195	ENSMUSG00000026035		< 1e-07	1519.4	664.62	2.29	0h
8	GO:0008380	BP	RNA splicing	A_52_P535255	Info	Syf2	SYF2 homolog, RNA splicing factor (S. cerevisiae)	68592	NM_026780	Mm.29989	ENSMUSG00000028821	Spliceosome	< 1e-07	2402.07	4836.15	0.5	0h
9	GO:0008380	BP	RNA splicing	A_55_P2253885	Info	Luc7l3	LUC7-like 3 (S. cerevisiae)	67684	NM_026313	Mm.30927	ENSMUSG00000020863		< 1e-07	279.52	1058.04	0.26	0h
10	GO:0008380	BP	RNA splicing	A_55_P1964327	Info	Ppwd1	peptidylprolyl isomerase domain and WD repeat containing 1	238831	NM_172807	Mm.98910	ENSMUSG00000021713		< 1e-07	133.45	415.62	0.32	0h
11	GO:0008380	BP	RNA splicing	A_55_P2021187	Info	Malat1	metastasis associated lung adenocarcinoma transcript 1 (non-coding RNA)	72289	NR_002847	Mm.298256	ENSMUSG00000092341		< 1e-07	1421.94	4319.54	0.33	0h
12	GO:0008380	BP	RNA splicing	A_52_P472799	Info	Ecd	ecdysoneless homolog (Drosophila)	70601	NM_027475	Mm.35105	ENSMUSG00000021810		< 1e-07	1851.35	1263.57	1.47	0h
13	GO:0008380	BP	RNA splicing	A_51_P326229	Info	Ddx25	DEAD (Asp-Glu-Ala-Asp) box polypeptide 25	30959	NM_013932	Mm.291723	ENSMUSG00000032101		< 1e-07	319.99	715.65	0.45	0h
14	GO:0008380	BP	RNA splicing	A_51_P106859	Info	Lsm10	U7 snRNP-specific Sm-like protein LSM10	116748	NM_001163266	Mm.41865	ENSMUSG00000050188		1e-07	2425.15	1064.01	2.28	0h
15	GO:0008380	BP	RNA splicing	A_51_P485899	Info	Srsf1	serine/arginine-rich splicing factor 1	110809	NM_001078167	Mm.391719	ENSMUSG00000018379	Spliceosome	1e-07	2744.66	1094.82	2.51	0h
16	GO:0008380	BP	RNA splicing	A_55_P2095488	Info	Syncrip	synaptotagmin binding, cytoplasmic RNA interacting protein	56403	NM_001284328	Mm.260545	ENSMUSG00000032423		2e-07	788.51	3017.12	0.26	0h
17	GO:0008380	BP	RNA splicing	A_52_P255841	Info	Dbr1	debranching RNA lariats 1	83703	NM_031403	Mm.31324	ENSMUSG00000032469		4e-07	999.77	3525.82	0.28	0h
18	GO:0008380	BP	RNA splicing	A_52_P610403	Info	Sf1	splicing factor 1	22668	NM_001110791	Mm.256422	ENSMUSG00000024949		5e-07	793.38	2477.02	0.32	0h
19	GO:0008380	BP	RNA splicing	A_55_P2157872	Info	Srsf5	serine/arginine-rich splicing factor 5	20384	NM_001079694	Mm.43331	ENSMUSG00000021134	Spliceosome	5e-07	14923.6	31541.7	0.47	0h
20	GO:0008380	BP	RNA splicing	A_51_P178347	Info	Zfp326	zinc finger protein 326	54367	NM_018759	Mm.248876	ENSMUSG00000029290		6e-07	495.91	1188.94	0.42	0h
21	GO:0008380	BP	RNA splicing	A_55_P2153620	Info	Ahnak	AHNAK nucleoprotein (desmoyokin)	66395	NM_001039959	Mm.203866	ENSMUSG00000069833		7e-07	281.43	561.9	0.5	0h
22	GO:0008380	BP	RNA splicing	A_51_P189082	Info	Akr1c6	aldo-keto reductase family 1, member C6	83702	NM_030611	Mm.196666	ENSMUSG00000021210		1.4e-06	17.58	65.1	0.27	0h
23	GO:0008380	BP	RNA splicing	A_55_P1953369	Info	Luc7l2	LUC7-like 2 (S. cerevisiae)	192196	NM_001170848	Mm.276133	ENSMUSG00000029823		1.6e-06	231.91	626.88	0.37	0h
24	GO:0008380	BP	RNA splicing	A_66_P121623	Info	Rsrc1	arginine/serine-rich coiled-coil 1	66880	NM_025822	Mm.316418	ENSMUSG00000034544		2e-06	137.09	58.01	2.36	0h
25	GO:0008380	BP	RNA splicing	A_65_P07038	Info	Ddx20	DEAD (Asp-Glu-Ala-Asp) box polypeptide 20	53975	NM_017397	Mm.272826	ENSMUSG00000027905	METS affect on Macrophage Differentiation, RNA transport	2e-06	54.85	109.85	0.5	0h
26	GO:0008380	BP	RNA splicing	A_55_P1966573	Info	Gemin4	gem (nuclear organelle) associated protein 4	276919	NM_177367	Mm.482713	ENSMUSG00000049396	RNA transport	2e-06	1191.91	327.05	3.64	0h
27	GO:0008380	BP	RNA splicing	A_51_P466162	Info	C1qbp	complement component 1, q subcomponent binding protein	12261	NM_007573	Mm.30049	ENSMUSG00000018446		2.1e-06	15174.9	8686.24	1.75	0h
28	GO:0008380	BP	RNA splicing	A_55_P2000823	Info	Rbm39	RNA binding motif protein 39	170791	NM_001291114	Mm.392436	ENSMUSG00000027620		2.4e-06	16833.6	40814.9	0.41	0h
29	GO:0008380	BP	RNA splicing	A_55_P1998354	Info	Wbp4	WW domain binding protein 4	22380	NM_018765	Mm.476813	ENSMUSG00000022023		2.5e-06	201.7	58.28	3.46	0h
30	GO:0008380	BP	RNA splicing	A_55_P1978777	Info	Zfp64	zinc finger protein 64	22722	NM_009564	Mm.2095	ENSMUSG00000027551		2.9e-06	61.07	188.41	0.32	0h
31	GO:0008380	BP	RNA splicing	A_55_P1980180	Info	Tardbp	TAR DNA binding protein	230908	NM_001003898	Mm.22453	ENSMUSG00000041459		3.6e-06	14158.9	3455.96	4.1	0h
32	GO:0008380	BP	RNA splicing	A_55_P2062836	Info	Ttf2	transcription termination factor, RNA polymerase II	74044	NM_001013026	Mm.270961	ENSMUSG00000033222		3.7e-06	1752.85	823.64	2.13	0h
33	GO:0008380	BP	RNA splicing	A_55_P1994204	Info	Ythdc1	YTH domain containing 1	231386	NM_001347375	Mm.196325	ENSMUSG00000035851		4.5e-06	8974.54	21097.8	0.43	0h
34	GO:0008380	BP	RNA splicing	A_55_P1993698	Info	Celf1	CUGBP, Elav-like family member 1	13046	NM_001244891	Mm.29495	ENSMUSG00000005506		4.7e-06	520.45	175.24	2.97	0h
35	GO:0008380	BP	RNA splicing	A_52_P354390	Info	Snrpn	small nuclear ribonucleoprotein N	20646	NM_001082961	Mm.274995	ENSMUSG00000102252		8.2e-06	90.4	19	4.76	0h
36	GO:0008380	BP	RNA splicing	A_51_P189269	Info	Mbnl2	muscleblind-like 2	105559	NM_175341	Mm.238266	ENSMUSG00000022139		8.4e-06	355.02	78.48	4.52	0h
37	GO:0008380	BP	RNA splicing	A_55_P2131627	Info	Wdr83	WD repeat domain containing 83	67836	NM_026399	Mm.334680	ENSMUSG00000005150		1.04e-05	64.6	13.14	4.92	0h
38	GO:0008380	BP	RNA splicing	A_55_P2093727	Info	Gemin6	gem (nuclear organelle) associated protein 6	67242	NM_026053	Mm.279985	ENSMUSG00000055760	RNA transport	1.14e-05	1102.99	412.97	2.67	0h
39	GO:0008380	BP	RNA splicing	A_51_P135939	Info	Rnf219	ring finger protein 219	72486	NM_026047	Mm.291811	ENSMUSG00000022120		1.38e-05	147	49.56	2.97	0h
40	GO:0008380	BP	RNA splicing	A_51_P298538	Info	Prmt7	protein arginine N-methyltransferase 7	214572	NM_145404	Mm.251804	ENSMUSG00000060098		1.42e-05	4596.97	2057.01	2.23	0h
41	GO:0008380	BP	RNA splicing	A_51_P300297	Info	Srek1ip1	splicing regulatory glutamine/lysine-rich protein 1interacting protein 1	67288	NM_026075	Mm.125465	ENSMUSG00000021716		2.04e-05	250.01	85.74	2.92	0h
42	GO:0008380	BP	RNA splicing	A_55_P2026125	Info	Srrm2	serine/arginine repetitive matrix 2	75956	NM_175229	Mm.5222	ENSMUSG00000039218		2.87e-05	378.56	767.84	0.49	0h
43	GO:0008380	BP	RNA splicing	A_55_P2029842	Info	Hnrnpa1	heterogeneous nuclear ribonucleoprotein A1	15382	NM_001039129	Mm.237064	ENSMUSG00000046434	Spliceosome	4.36e-05	4513.68	9264.25	0.49	0h
44	GO:0008380	BP	RNA splicing	A_51_P250358	Info	Prpf39	pre-mRNA processing factor 39	328110	NM_177806	Mm.283339	ENSMUSG00000035597		5.26e-05	559.72	865.64	0.65	0h
45	GO:0008380	BP	RNA splicing	A_52_P677147	Info	Prmt5	protein arginine N-methyltransferase 5	27374	NM_001313906	Mm.196585	ENSMUSG00000023110	RNA transport	8.64e-05	2171.37	1498.63	1.45	0h
46	GO:0008380	BP	RNA splicing	A_66_P133240	Info	Hnrnpll	heterogeneous nuclear ribonucleoprotein L-like	72692	NM_144802	Mm.64579	ENSMUSG00000024095		0.0001101	1261.97	812.11	1.55	0h
47	GO:0008380	BP	RNA splicing	A_52_P367675	Info	Acin1	apoptotic chromatin condensation inducer 1	56215	NM_001085472	Mm.297078	ENSMUSG00000022185	mRNA surveillance pathway, RNA transport, Spliceosome	0.000173	465.23	828.36	0.56	0h
48	GO:0008380	BP	RNA splicing	A_55_P2061268	Info	Rnpc3	RNA-binding region (RNP1, RRM) containing 3	67225	NM_001038696	Mm.316928	ENSMUSG00000027981		0.0001922	113.8	241.41	0.47	0h
49	GO:0008380	BP	RNA splicing	A_51_P466673	Info	Srsf7	serine/arginine-rich splicing factor 7	225027	NM_001195485	Mm.292016	ENSMUSG00000024097	Spliceosome	0.0002005	493.16	167.14	2.95	0h
50	GO:0008380	BP	RNA splicing	A_51_P519592	Info	Srsf10	serine/arginine-rich splicing factor 10	14105	NM_001080387	Mm.10229	ENSMUSG00000028676	Spliceosome	0.0002116	88.95	32.02	2.78	0h
51	GO:0008380	BP	RNA splicing	A_51_P407675	Info	Zrsr1	zinc finger (CCCH type), RNA binding motif and serine/arginine rich 1	22183	NM_011663	Mm.29542	ENSMUSG00000044068		0.0002437	1714.08	4575.56	0.37	0h
52	GO:0008380	BP	RNA splicing	A_51_P187018	Info	Magohb	mago homolog B, exon junction complex core component	66441	NM_001327860	Mm.46623	ENSMUSG00000030188	mRNA surveillance pathway, RNA transport, Spliceosome	0.0003093	1046.3	745.16	1.4	0h
53	GO:0008380	BP	RNA splicing	A_52_P625808	Info	Sf3b1	splicing factor 3b, subunit 1	81898	NM_031179	Mm.279736	ENSMUSG00000025982	Spliceosome	0.0003897	418.16	680.99	0.61	0h
54	GO:0008380	BP	RNA splicing	A_52_P611798	Info	Ddx5	DEAD (Asp-Glu-Ala-Asp) box polypeptide 5	13207	NM_007840	Mm.491096	ENSMUSG00000020719	AKAP95 role in mitosis and chromosome dynamics, Spliceosome	0.0004109	22738.3	31960.3	0.71	0h
55	GO:0008380	BP	RNA splicing	A_55_P2171116	Info	Lgals3	lectin, galactose binding, soluble 3	16854	NM_001145953	Mm.248615	ENSMUSG00000050335		0.000518	2832.58	1458.48	1.94	0h
56	GO:0008380	BP	RNA splicing	A_55_P2016478	Info	Ddx39b	DEAD (Asp-Glu-Ala-Asp) box polypeptide 39B	53817	NM_001252457	Mm.439827	ENSMUSG00000019432	mRNA surveillance pathway, RNA transport, Spliceosome	0.0006818	1343.32	1196.23	1.12	0h
57	GO:0008380	BP	RNA splicing	A_51_P248265	Info	Thoc1	THO complex 1	225160	NM_153552	Mm.219648	ENSMUSG00000024287	RNA transport, Spliceosome	0.0008389	75.39	130.72	0.58	0h
58	GO:0008380	BP	RNA splicing	A_55_P1999187	Info	Cdk12	cyclin-dependent kinase 12	69131	NM_001109626	Mm.260516	ENSMUSG00000003119		0.0018211	21	51.73	0.41	0h
59	GO:0008380	BP	RNA splicing	A_55_P2023181	Info	Lsm2	LSM2 homolog, U6 small nuclear RNA and mRNA degradation associated	27756	NM_001110101	Mm.165735	ENSMUSG00000007050	RNA degradation, Spliceosome	0.0024961	4750.35	2809.77	1.69	0h
60	GO:0008380	BP	RNA splicing	A_55_P2161535	Info	Ddx23	DEAD (Asp-Glu-Ala-Asp) box polypeptide 23	74351	NM_001080981	Mm.45725	ENSMUSG00000003360	Spliceosome	0.0033178	173.34	360.49	0.48	0h
61	GO:0008380	BP	RNA splicing	A_55_P2420724	Info	Srek1	splicing regulatory glutamine/lysine-rich protein 1	218543	NM_172592	Mm.458176	ENSMUSG00000032621		0.0038861	22.55	10.19	2.21	0h
62	GO:0008380	BP	RNA splicing	A_66_P116912	Info	Tia1	cytotoxic granule-associated RNA binding protein 1	21841	NM_001164078	Mm.333219	ENSMUSG00000071337		0.0040916	96.08	49.44	1.94	0h
63	GO:0008380	BP	RNA splicing	A_51_P511236	Info	Pik3r1	phosphatidylinositol 3-kinase, regulatory subunit, polypeptide 1 (p85 alpha)	18708	NM_001024955	Mm.259333	ENSMUSG00000041417	AKT Signaling Pathway, B Cell Survival Pathway, Control of skeletal myogenesis by HDAC & calcium/calmodulin-dependent kinase (CaMK), Corticosteroids and cardioprotection, CTCF: First Multivalent Nuclear Factor, CXCR4 Signaling Pathway, EGF Signaling Pathway, Erk and PI-3 Kinase Are Necessary for Collagen Binding in Corneal Epithelia, Fc Epsilon Receptor I Signaling in Mast Cells, Growth Hormone S…	0.0056824	959.63	1426.19	0.67	0h
64	GO:0008380	BP	RNA splicing	A_52_P8043	Info	Srsf2	serine/arginine-rich splicing factor 2	20382	NM_011358	Mm.21841	ENSMUSG00000034120	Spliceosome	0.0061329	1294.1	988.07	1.31	0h
65	GO:0008380	BP	RNA splicing	A_55_P2131379	Info	Ybx1	Y box protein 1	22608	NM_011732	Mm.258204	ENSMUSG00000028639	Transcriptional activation of dbpb from mRNA	0.0068076	3040.22	2260.63	1.34	0h
66	GO:0008380	BP	RNA splicing	A_55_P2003353	Info	Gemin8	gem (nuclear organelle) associated protein 8	237221	NM_001310722	Mm.209490	ENSMUSG00000040621	RNA transport	0.0107264	407.41	279.4	1.46	0h
67	GO:0008380	BP	RNA splicing	A_55_P2102444	Info	Rbm20	RNA binding motif protein 20	73713	NM_001170847	Mm.313695	ENSMUSG00000043639		0.0108745	10	30.42	0.33	0h
68	GO:0008380	BP	RNA splicing	A_55_P2149951	Info	Prx	periaxin	19153	NM_019412	Mm.10119	ENSMUSG00000053198		0.0109464	49.51	98.97	0.5	0h
69	GO:0008380	BP	RNA splicing	A_66_P129873	Info	Npm1	nucleophosmin 1	18148	NM_001252260	Mm.485384	ENSMUSG00000057113		0.0132147	67867.8	58044.9	1.17	0h
70	GO:0008380	BP	RNA splicing	A_55_P2024366	Info	Raver2	ribonucleoprotein, PTB-binding 2	242570	NM_183024	Mm.185636	ENSMUSG00000035275		0.0159491	1487.04	1208.55	1.23	0h
71	GO:0008380	BP	RNA splicing	A_51_P387220	Info	Ddx1	DEAD (Asp-Glu-Ala-Asp) box polypeptide 1	104721	NM_134040	Mm.251255	ENSMUSG00000037149		0.0398437	1268.55	1078.35	1.18	0h
72	GO:0008380	BP	RNA splicing	A_55_P1976690	Info	Snrnp35	small nuclear ribonucleoprotein 35 (U11/U12)	76167	NM_029532	Mm.156035	ENSMUSG00000029402		0.0452956	539.94	370.9	1.46	0h
73	GO:0008380	BP	RNA splicing	A_66_P132307	Info	Crnkl1	Crn, crooked neck-like 1 (Drosophila)	66877	NM_025820	Mm.248755	ENSMUSG00000001767	Spliceosome	0.0500822	62.07	31.55	1.97	0h
74	GO:0008380	BP	RNA splicing	A_66_P130697	Info	1700128F08Rik	U1-snRNP binding protein homolog pseudogene	76669	NM_029697	Mm.491041	ENSMUSG00000031998		0.0513243	12.4	34.7	0.36	0h
75	GO:0008380	BP	RNA splicing	A_55_P2034570	Info	Ddx19a	DEAD (Asp-Glu-Ala-Asp) box polypeptide 19a	13680	NM_007916	Mm.287901	ENSMUSG00000015023		0.0720094	497.99	532.49	0.94	0h
76	GO:0008380	BP	RNA splicing	A_55_P2056293	Info	Sf3b4	splicing factor 3b, subunit 4	107701	NM_153053	Mm.219671	ENSMUSG00000068856	Spliceosome	0.0854014	231.5	209.81	1.1	0h
77	GO:0008380	BP	RNA splicing	A_55_P1974452	Info	Lime1	Lck interacting transmembrane adaptor 1	72699	NM_023684	Mm.440138	ENSMUSG00000090077		0.103171	23662.6	21069.9	1.12	0h
78	GO:0008380	BP	RNA splicing	A_55_P2019924	Info	2700060E02Rik	RIKEN cDNA 2700060E02 gene	68045	NM_026528	Mm.21932	ENSMUSG00000021807		0.16261	76.73	61.83	1.24	0h
79	GO:0008380	BP	RNA splicing	A_52_P310530	Info	Rbfox2	RNA binding protein, fox-1 homolog (C. elegans) 2	93686	NM_001110827	Mm.202774	ENSMUSG00000033565		0.201902	12.94	10	1.29	0h
80	GO:0008380	BP	RNA splicing	A_51_P470448	Info	Setx	senataxin	269254	NM_198033	Mm.41867	ENSMUSG00000043535		0.289603	9320.35	8209.48	1.14	0h
81	GO:0008380	BP	RNA splicing	A_55_P1990092	Info	Snrpa	small nuclear ribonucleoprotein polypeptide A	53607	NM_001046637	Mm.386890	ENSMUSG00000061479	Spliceosome	0.319205	2599.57	2463.45	1.06	0h
82	GO:0008380	BP	RNA splicing	A_55_P2014867	Info	Iws1	IWS1, SUPT6 interacting protein	73473	NM_173441	Mm.66853	ENSMUSG00000024384		0.385113	309.44	260.75	1.19	0h
83	GO:0008380	BP	RNA splicing	A_55_P1953400	Info	Rbfox1	RNA binding protein, fox-1 homolog (C. elegans) 1	268859	NM_021477	Mm.370334	ENSMUSG00000008658		0.398092	10.08	10.81	0.93	0h
84	GO:0008380	BP	RNA splicing	A_66_P125067	Info	Snrpd1	small nuclear ribonucleoprotein D1	20641	NM_009226	Mm.603	ENSMUSG00000002477	Spliceosome, Systemic lupus erythematosus	0.614781	1356.64	1401.25	0.97	0h
85	GO:0008380	BP	RNA splicing	A_51_P230347	Info	Srsf12	serine/arginine-rich splicing factor 12	272009	NM_177774	Mm.156636	ENSMUSG00000054679		0.857694	102.62	103.81	0.99	0h
86	GO:0008380	BP	RNA splicing	A_52_P482203	Info	Tsen2	tRNA splicing endonuclease subunit 2	381802	NM_199033	Mm.291208	ENSMUSG00000042389		0.932001	994.29	1005.04	0.99	0h
1	GO:0001810	BP	regulation of type I hypersensitivity	A_51_P405476	Info	Fcer1g	Fc receptor, IgE, high affinity I, gamma polypeptide	14127	NM_010185	Mm.22673	ENSMUSG00000058715	Fc Epsilon Receptor I Signaling in Mast Cells, Asthma, Fc epsilon RI signaling pathway, Natural killer cell mediated cytotoxicity	< 1e-07	1085.65	58.38	18.6	0h
2	GO:0001810	BP	regulation of type I hypersensitivity	A_51_P130095	Info	Fcgr2b	Fc receptor, IgG, low affinity IIb	14130	NM_001077189	Mm.425062	ENSMUSG00000026656	B Lymphocyte Cell Surface Molecules, B cell receptor signaling pathway, Fc gamma R-mediated phagocytosis, Osteoclast differentiation, Phagosome, Staphylococcus aureus infection, Systemic lupus erythematosus	< 1e-07	52.75	10	5.27	0h
3	GO:0001810	BP	regulation of type I hypersensitivity	A_55_P2120244	Info	Fcer1a	Fc receptor, IgE, high affinity I, alpha polypeptide	14125	NM_010184	Mm.5266	ENSMUSG00000005339	Fc Epsilon Receptor I Signaling in Mast Cells, Asthma, Fc epsilon RI signaling pathway	< 1e-07	71.92	10.24	7.02	0h
4	GO:0001810	BP	regulation of type I hypersensitivity	A_52_P408757	Info	Fcgr3	Fc receptor, IgG, low affinity III	14131	NM_010188	Mm.22119	ENSMUSG00000059498		2e-07	33.06	10	3.31	0h
5	GO:0001810	BP	regulation of type I hypersensitivity	A_55_P2158498	Info	Btk	Bruton agammaglobulinemia tyrosine kinase	12229	NM_013482	Mm.4475	ENSMUSG00000031264	BCR Signaling Pathway, Fc Epsilon Receptor I Signaling in Mast Cells, Phosphoinositides and their downstream targets., B cell receptor signaling pathway, Fc epsilon RI signaling pathway, Osteoclast differentiation, Primary immunodeficiency	5e-07	58.99	11.5	5.13	0h
1	GO:0016068	BP	type I hypersensitivity	A_51_P405476	Info	Fcer1g	Fc receptor, IgE, high affinity I, gamma polypeptide	14127	NM_010185	Mm.22673	ENSMUSG00000058715	Fc Epsilon Receptor I Signaling in Mast Cells, Asthma, Fc epsilon RI signaling pathway, Natural killer cell mediated cytotoxicity	< 1e-07	1085.65	58.38	18.6	0h
2	GO:0016068	BP	type I hypersensitivity	A_51_P130095	Info	Fcgr2b	Fc receptor, IgG, low affinity IIb	14130	NM_001077189	Mm.425062	ENSMUSG00000026656	B Lymphocyte Cell Surface Molecules, B cell receptor signaling pathway, Fc gamma R-mediated phagocytosis, Osteoclast differentiation, Phagosome, Staphylococcus aureus infection, Systemic lupus erythematosus	< 1e-07	52.75	10	5.27	0h
3	GO:0016068	BP	type I hypersensitivity	A_55_P2120244	Info	Fcer1a	Fc receptor, IgE, high affinity I, alpha polypeptide	14125	NM_010184	Mm.5266	ENSMUSG00000005339	Fc Epsilon Receptor I Signaling in Mast Cells, Asthma, Fc epsilon RI signaling pathway	< 1e-07	71.92	10.24	7.02	0h
4	GO:0016068	BP	type I hypersensitivity	A_52_P408757	Info	Fcgr3	Fc receptor, IgG, low affinity III	14131	NM_010188	Mm.22119	ENSMUSG00000059498		2e-07	33.06	10	3.31	0h
5	GO:0016068	BP	type I hypersensitivity	A_55_P2158498	Info	Btk	Bruton agammaglobulinemia tyrosine kinase	12229	NM_013482	Mm.4475	ENSMUSG00000031264	BCR Signaling Pathway, Fc Epsilon Receptor I Signaling in Mast Cells, Phosphoinositides and their downstream targets., B cell receptor signaling pathway, Fc epsilon RI signaling pathway, Osteoclast differentiation, Primary immunodeficiency	5e-07	58.99	11.5	5.13	0h
1	GO:0002864	BP	regulation of acute inflammatory response to antigenic stimulus	A_51_P405476	Info	Fcer1g	Fc receptor, IgE, high affinity I, gamma polypeptide	14127	NM_010185	Mm.22673	ENSMUSG00000058715	Fc Epsilon Receptor I Signaling in Mast Cells, Asthma, Fc epsilon RI signaling pathway, Natural killer cell mediated cytotoxicity	< 1e-07	1085.65	58.38	18.6	0h
2	GO:0002864	BP	regulation of acute inflammatory response to antigenic stimulus	A_51_P130095	Info	Fcgr2b	Fc receptor, IgG, low affinity IIb	14130	NM_001077189	Mm.425062	ENSMUSG00000026656	B Lymphocyte Cell Surface Molecules, B cell receptor signaling pathway, Fc gamma R-mediated phagocytosis, Osteoclast differentiation, Phagosome, Staphylococcus aureus infection, Systemic lupus erythematosus	< 1e-07	52.75	10	5.27	0h
3	GO:0002864	BP	regulation of acute inflammatory response to antigenic stimulus	A_55_P2120244	Info	Fcer1a	Fc receptor, IgE, high affinity I, alpha polypeptide	14125	NM_010184	Mm.5266	ENSMUSG00000005339	Fc Epsilon Receptor I Signaling in Mast Cells, Asthma, Fc epsilon RI signaling pathway	< 1e-07	71.92	10.24	7.02	0h
4	GO:0002864	BP	regulation of acute inflammatory response to antigenic stimulus	A_52_P408757	Info	Fcgr3	Fc receptor, IgG, low affinity III	14131	NM_010188	Mm.22119	ENSMUSG00000059498		2e-07	33.06	10	3.31	0h
5	GO:0002864	BP	regulation of acute inflammatory response to antigenic stimulus	A_55_P2158498	Info	Btk	Bruton agammaglobulinemia tyrosine kinase	12229	NM_013482	Mm.4475	ENSMUSG00000031264	BCR Signaling Pathway, Fc Epsilon Receptor I Signaling in Mast Cells, Phosphoinositides and their downstream targets., B cell receptor signaling pathway, Fc epsilon RI signaling pathway, Osteoclast differentiation, Primary immunodeficiency	5e-07	58.99	11.5	5.13	0h
6	GO:0002864	BP	regulation of acute inflammatory response to antigenic stimulus	A_51_P110301	Info	C3	complement component 3	12266	NM_009778	Mm.19131	ENSMUSG00000024164	Alternative Complement Pathway, Classical Complement Pathway, Complement Pathway, Lectin Induced Complement Pathway, Chagas disease (American trypanosomiasis), Complement and coagulation cascades, Leishmaniasis, Phagosome, Staphylococcus aureus infection, Systemic lupus erythematosus	7.4e-06	257.22	88.01	2.92	0h
7	GO:0002864	BP	regulation of acute inflammatory response to antigenic stimulus	A_52_P425667	Info	Adcyap1	adenylate cyclase activating polypeptide 1	11516	NM_001315503	Mm.3407	ENSMUSG00000024256		9.4e-06	10.16	43.35	0.23	0h
8	GO:0002864	BP	regulation of acute inflammatory response to antigenic stimulus	A_55_P2023542	Info	Ccr7	chemokine (C-C motif) receptor 7	12775	NM_001301713	Mm.2932	ENSMUSG00000037944	Selective expression of chemokine receptors during T-cell polarization, Chemokine signaling pathway, Cytokine-cytokine receptor interaction	0.0002916	42361.4	140931	0.3	0h
1	GO:0006397	BP	mRNA processing	A_66_P116154	Info	Cstf2	cleavage stimulation factor, 3' pre-RNA subunit 2	108062	NM_001290398	Mm.67938	ENSMUSG00000031256	mRNA surveillance pathway	< 1e-07	691.7	261.16	2.65	0h
2	GO:0006397	BP	mRNA processing	A_51_P184024	Info	Tsen15	tRNA splicing endonuclease subunit 15	66637	NM_025677	Mm.379120	ENSMUSG00000014980		< 1e-07	1565.86	706.29	2.22	0h
3	GO:0006397	BP	mRNA processing	A_55_P1986113	Info	Ppil1	peptidylprolyl isomerase (cyclophilin)-like 1	68816	NM_026845	Mm.328928	ENSMUSG00000024007	Spliceosome	< 1e-07	917.02	265.7	3.45	0h
4	GO:0006397	BP	mRNA processing	A_51_P350332	Info	Rbpms	RNA binding protein gene with multiple splicing	19663	NM_001042674	Mm.323997	ENSMUSG00000031586		< 1e-07	23.22	126.28	0.18	0h
5	GO:0006397	BP	mRNA processing	A_55_P2063711	Info	Snu13	SNU13 homolog, small nuclear ribonucleoprotein (U4/U6.U5)	20826	NM_011482	Mm.299312	ENSMUSG00000063480	Ribosome biogenesis in eukaryotes, Spliceosome	< 1e-07	9141.06	3591.1	2.55	0h
6	GO:0006397	BP	mRNA processing	A_55_P1994175	Info	Ppil3	peptidylprolyl isomerase (cyclophilin)-like 3	70225	NM_001285826	Mm.340195	ENSMUSG00000026035		< 1e-07	1519.4	664.62	2.29	0h
7	GO:0006397	BP	mRNA processing	A_52_P535255	Info	Syf2	SYF2 homolog, RNA splicing factor (S. cerevisiae)	68592	NM_026780	Mm.29989	ENSMUSG00000028821	Spliceosome	< 1e-07	2402.07	4836.15	0.5	0h
8	GO:0006397	BP	mRNA processing	A_55_P2253885	Info	Luc7l3	LUC7-like 3 (S. cerevisiae)	67684	NM_026313	Mm.30927	ENSMUSG00000020863		< 1e-07	279.52	1058.04	0.26	0h
9	GO:0006397	BP	mRNA processing	A_55_P1964327	Info	Ppwd1	peptidylprolyl isomerase domain and WD repeat containing 1	238831	NM_172807	Mm.98910	ENSMUSG00000021713		< 1e-07	133.45	415.62	0.32	0h
10	GO:0006397	BP	mRNA processing	A_55_P2021187	Info	Malat1	metastasis associated lung adenocarcinoma transcript 1 (non-coding RNA)	72289	NR_002847	Mm.298256	ENSMUSG00000092341		< 1e-07	1421.94	4319.54	0.33	0h
11	GO:0006397	BP	mRNA processing	A_52_P472799	Info	Ecd	ecdysoneless homolog (Drosophila)	70601	NM_027475	Mm.35105	ENSMUSG00000021810		< 1e-07	1851.35	1263.57	1.47	0h
12	GO:0006397	BP	mRNA processing	A_55_P2012201	Info	App	amyloid beta (A4) precursor protein	11820	NM_001198823	Mm.277585	ENSMUSG00000022892	Alzheimer's disease	< 1e-07	131.61	754.81	0.17	0h
13	GO:0006397	BP	mRNA processing	A_55_P2010161	Info	Fastkd5	FAST kinase domains 5	380601	NM_001146084	Mm.27090	ENSMUSG00000079043		< 1e-07	1196.76	319.82	3.74	0h
14	GO:0006397	BP	mRNA processing	A_51_P106859	Info	Lsm10	U7 snRNP-specific Sm-like protein LSM10	116748	NM_001163266	Mm.41865	ENSMUSG00000050188		1e-07	2425.15	1064.01	2.28	0h
15	GO:0006397	BP	mRNA processing	A_51_P485899	Info	Srsf1	serine/arginine-rich splicing factor 1	110809	NM_001078167	Mm.391719	ENSMUSG00000018379	Spliceosome	1e-07	2744.66	1094.82	2.51	0h
16	GO:0006397	BP	mRNA processing	A_55_P2095488	Info	Syncrip	synaptotagmin binding, cytoplasmic RNA interacting protein	56403	NM_001284328	Mm.260545	ENSMUSG00000032423		2e-07	788.51	3017.12	0.26	0h
17	GO:0006397	BP	mRNA processing	A_55_P2404157	Info	Rbm27	RNA binding motif protein 27	225432	NM_172626	Mm.329400	ENSMUSG00000024491		4e-07	475	1318.06	0.36	0h
18	GO:0006397	BP	mRNA processing	A_52_P255841	Info	Dbr1	debranching RNA lariats 1	83703	NM_031403	Mm.31324	ENSMUSG00000032469		4e-07	999.77	3525.82	0.28	0h
19	GO:0006397	BP	mRNA processing	A_55_P1979848	Info	Celf6	CUGBP, Elav-like family member 6	76183	NM_001311092	Mm.265415	ENSMUSG00000032297		4e-07	71.59	218.44	0.33	0h
20	GO:0006397	BP	mRNA processing	A_52_P610403	Info	Sf1	splicing factor 1	22668	NM_001110791	Mm.256422	ENSMUSG00000024949		5e-07	793.38	2477.02	0.32	0h
21	GO:0006397	BP	mRNA processing	A_55_P2157872	Info	Srsf5	serine/arginine-rich splicing factor 5	20384	NM_001079694	Mm.43331	ENSMUSG00000021134	Spliceosome	5e-07	14923.6	31541.7	0.47	0h
22	GO:0006397	BP	mRNA processing	A_51_P178347	Info	Zfp326	zinc finger protein 326	54367	NM_018759	Mm.248876	ENSMUSG00000029290		6e-07	495.91	1188.94	0.42	0h
23	GO:0006397	BP	mRNA processing	A_51_P189082	Info	Akr1c6	aldo-keto reductase family 1, member C6	83702	NM_030611	Mm.196666	ENSMUSG00000021210		1.4e-06	17.58	65.1	0.27	0h
24	GO:0006397	BP	mRNA processing	A_55_P1953369	Info	Luc7l2	LUC7-like 2 (S. cerevisiae)	192196	NM_001170848	Mm.276133	ENSMUSG00000029823		1.6e-06	231.91	626.88	0.37	0h
25	GO:0006397	BP	mRNA processing	A_55_P2065671	Info	Ccnb1	cyclin B1	268697	NM_172301	Mm.260114	ENSMUSG00000041431	Activation of Src by Protein-tyrosine phosphatase alpha, AKAP95 role in mitosis and chromosome dynamics, Cell Cycle: G2/M Checkpoint, Cyclins and Cell Cycle Regulation, Estrogen-responsive protein Efp controls cell cycle and breast tumors growth, How Progesterone Initiates the Oocyte Maturation, Sonic Hedgehog (SHH) Receptor Ptc1 Regulates cell cycle, Stathmin and breast cancer resistance to anti…	1.7e-06	252.4	70.06	3.6	0h
26	GO:0006397	BP	mRNA processing	A_66_P121623	Info	Rsrc1	arginine/serine-rich coiled-coil 1	66880	NM_025822	Mm.316418	ENSMUSG00000034544		2e-06	137.09	58.01	2.36	0h
27	GO:0006397	BP	mRNA processing	A_65_P07038	Info	Ddx20	DEAD (Asp-Glu-Ala-Asp) box polypeptide 20	53975	NM_017397	Mm.272826	ENSMUSG00000027905	METS affect on Macrophage Differentiation, RNA transport	2e-06	54.85	109.85	0.5	0h
28	GO:0006397	BP	mRNA processing	A_51_P377760	Info	Rnasel	ribonuclease L (2', 5'-oligoisoadenylate synthetase-dependent)	24014	NM_011882	Mm.259254	ENSMUSG00000066800	Hepatitis C	2e-06	466.63	167.7	2.78	0h
29	GO:0006397	BP	mRNA processing	A_55_P1966573	Info	Gemin4	gem (nuclear organelle) associated protein 4	276919	NM_177367	Mm.482713	ENSMUSG00000049396	RNA transport	2e-06	1191.91	327.05	3.64	0h
30	GO:0006397	BP	mRNA processing	A_51_P466162	Info	C1qbp	complement component 1, q subcomponent binding protein	12261	NM_007573	Mm.30049	ENSMUSG00000018446		2.1e-06	15174.9	8686.24	1.75	0h
31	GO:0006397	BP	mRNA processing	A_55_P2000823	Info	Rbm39	RNA binding motif protein 39	170791	NM_001291114	Mm.392436	ENSMUSG00000027620		2.4e-06	16833.6	40814.9	0.41	0h
32	GO:0006397	BP	mRNA processing	A_55_P1998354	Info	Wbp4	WW domain binding protein 4	22380	NM_018765	Mm.476813	ENSMUSG00000022023		2.5e-06	201.7	58.28	3.46	0h
33	GO:0006397	BP	mRNA processing	A_55_P1978777	Info	Zfp64	zinc finger protein 64	22722	NM_009564	Mm.2095	ENSMUSG00000027551		2.9e-06	61.07	188.41	0.32	0h
34	GO:0006397	BP	mRNA processing	A_55_P1980180	Info	Tardbp	TAR DNA binding protein	230908	NM_001003898	Mm.22453	ENSMUSG00000041459		3.6e-06	14158.9	3455.96	4.1	0h
35	GO:0006397	BP	mRNA processing	A_55_P2062836	Info	Ttf2	transcription termination factor, RNA polymerase II	74044	NM_001013026	Mm.270961	ENSMUSG00000033222		3.7e-06	1752.85	823.64	2.13	0h
36	GO:0006397	BP	mRNA processing	A_55_P1994204	Info	Ythdc1	YTH domain containing 1	231386	NM_001347375	Mm.196325	ENSMUSG00000035851		4.5e-06	8974.54	21097.8	0.43	0h
37	GO:0006397	BP	mRNA processing	A_55_P1993698	Info	Celf1	CUGBP, Elav-like family member 1	13046	NM_001244891	Mm.29495	ENSMUSG00000005506		4.7e-06	520.45	175.24	2.97	0h
38	GO:0006397	BP	mRNA processing	A_52_P354390	Info	Snrpn	small nuclear ribonucleoprotein N	20646	NM_001082961	Mm.274995	ENSMUSG00000102252		8.2e-06	90.4	19	4.76	0h
39	GO:0006397	BP	mRNA processing	A_51_P189269	Info	Mbnl2	muscleblind-like 2	105559	NM_175341	Mm.238266	ENSMUSG00000022139		8.4e-06	355.02	78.48	4.52	0h
40	GO:0006397	BP	mRNA processing	A_52_P660032	Info	Cpsf2	cleavage and polyadenylation specific factor 2	51786	NM_016856	Mm.716	ENSMUSG00000041781	mRNA surveillance pathway	1.02e-05	695.11	126.93	5.48	0h
41	GO:0006397	BP	mRNA processing	A_55_P2131627	Info	Wdr83	WD repeat domain containing 83	67836	NM_026399	Mm.334680	ENSMUSG00000005150		1.04e-05	64.6	13.14	4.92	0h
42	GO:0006397	BP	mRNA processing	A_55_P2093727	Info	Gemin6	gem (nuclear organelle) associated protein 6	67242	NM_026053	Mm.279985	ENSMUSG00000055760	RNA transport	1.14e-05	1102.99	412.97	2.67	0h
43	GO:0006397	BP	mRNA processing	A_51_P135939	Info	Rnf219	ring finger protein 219	72486	NM_026047	Mm.291811	ENSMUSG00000022120		1.38e-05	147	49.56	2.97	0h
44	GO:0006397	BP	mRNA processing	A_51_P298538	Info	Prmt7	protein arginine N-methyltransferase 7	214572	NM_145404	Mm.251804	ENSMUSG00000060098		1.42e-05	4596.97	2057.01	2.23	0h
45	GO:0006397	BP	mRNA processing	A_51_P300297	Info	Srek1ip1	splicing regulatory glutamine/lysine-rich protein 1interacting protein 1	67288	NM_026075	Mm.125465	ENSMUSG00000021716		2.04e-05	250.01	85.74	2.92	0h
46	GO:0006397	BP	mRNA processing	A_55_P2026125	Info	Srrm2	serine/arginine repetitive matrix 2	75956	NM_175229	Mm.5222	ENSMUSG00000039218		2.87e-05	378.56	767.84	0.49	0h
47	GO:0006397	BP	mRNA processing	A_55_P2029842	Info	Hnrnpa1	heterogeneous nuclear ribonucleoprotein A1	15382	NM_001039129	Mm.237064	ENSMUSG00000046434	Spliceosome	4.36e-05	4513.68	9264.25	0.49	0h
48	GO:0006397	BP	mRNA processing	A_51_P250358	Info	Prpf39	pre-mRNA processing factor 39	328110	NM_177806	Mm.283339	ENSMUSG00000035597		5.26e-05	559.72	865.64	0.65	0h
49	GO:0006397	BP	mRNA processing	A_52_P677147	Info	Prmt5	protein arginine N-methyltransferase 5	27374	NM_001313906	Mm.196585	ENSMUSG00000023110	RNA transport	8.64e-05	2171.37	1498.63	1.45	0h
50	GO:0006397	BP	mRNA processing	A_66_P133240	Info	Hnrnpll	heterogeneous nuclear ribonucleoprotein L-like	72692	NM_144802	Mm.64579	ENSMUSG00000024095		0.0001101	1261.97	812.11	1.55	0h
51	GO:0006397	BP	mRNA processing	A_52_P367675	Info	Acin1	apoptotic chromatin condensation inducer 1	56215	NM_001085472	Mm.297078	ENSMUSG00000022185	mRNA surveillance pathway, RNA transport, Spliceosome	0.000173	465.23	828.36	0.56	0h
52	GO:0006397	BP	mRNA processing	A_65_P08881	Info	Pabpc1l	poly(A) binding protein, cytoplasmic 1-like	381404	NM_001114079	Mm.82301	ENSMUSG00000054582	mRNA surveillance pathway, RNA degradation, RNA transport	0.0001785	56.77	211.28	0.27	0h
53	GO:0006397	BP	mRNA processing	A_55_P2061268	Info	Rnpc3	RNA-binding region (RNP1, RRM) containing 3	67225	NM_001038696	Mm.316928	ENSMUSG00000027981		0.0001922	113.8	241.41	0.47	0h
54	GO:0006397	BP	mRNA processing	A_51_P466673	Info	Srsf7	serine/arginine-rich splicing factor 7	225027	NM_001195485	Mm.292016	ENSMUSG00000024097	Spliceosome	0.0002005	493.16	167.14	2.95	0h
55	GO:0006397	BP	mRNA processing	A_51_P519592	Info	Srsf10	serine/arginine-rich splicing factor 10	14105	NM_001080387	Mm.10229	ENSMUSG00000028676	Spliceosome	0.0002116	88.95	32.02	2.78	0h
56	GO:0006397	BP	mRNA processing	A_51_P407675	Info	Zrsr1	zinc finger (CCCH type), RNA binding motif and serine/arginine rich 1	22183	NM_011663	Mm.29542	ENSMUSG00000044068		0.0002437	1714.08	4575.56	0.37	0h
57	GO:0006397	BP	mRNA processing	A_55_P2065926	Info	Akap8l	A kinase (PRKA) anchor protein 8-like	54194	NM_017476	Mm.281005	ENSMUSG00000002625		0.0002603	1870.35	2792.93	0.67	0h
58	GO:0006397	BP	mRNA processing	A_51_P187018	Info	Magohb	mago homolog B, exon junction complex core component	66441	NM_001327860	Mm.46623	ENSMUSG00000030188	mRNA surveillance pathway, RNA transport, Spliceosome	0.0003093	1046.3	745.16	1.4	0h
59	GO:0006397	BP	mRNA processing	A_52_P625808	Info	Sf3b1	splicing factor 3b, subunit 1	81898	NM_031179	Mm.279736	ENSMUSG00000025982	Spliceosome	0.0003897	418.16	680.99	0.61	0h
60	GO:0006397	BP	mRNA processing	A_52_P611798	Info	Ddx5	DEAD (Asp-Glu-Ala-Asp) box polypeptide 5	13207	NM_007840	Mm.491096	ENSMUSG00000020719	AKAP95 role in mitosis and chromosome dynamics, Spliceosome	0.0004109	22738.3	31960.3	0.71	0h
61	GO:0006397	BP	mRNA processing	A_55_P2171116	Info	Lgals3	lectin, galactose binding, soluble 3	16854	NM_001145953	Mm.248615	ENSMUSG00000050335		0.000518	2832.58	1458.48	1.94	0h
62	GO:0006397	BP	mRNA processing	A_55_P2016478	Info	Ddx39b	DEAD (Asp-Glu-Ala-Asp) box polypeptide 39B	53817	NM_001252457	Mm.439827	ENSMUSG00000019432	mRNA surveillance pathway, RNA transport, Spliceosome	0.0006818	1343.32	1196.23	1.12	0h
63	GO:0006397	BP	mRNA processing	A_51_P248265	Info	Thoc1	THO complex 1	225160	NM_153552	Mm.219648	ENSMUSG00000024287	RNA transport, Spliceosome	0.0008389	75.39	130.72	0.58	0h
64	GO:0006397	BP	mRNA processing	A_55_P1999187	Info	Cdk12	cyclin-dependent kinase 12	69131	NM_001109626	Mm.260516	ENSMUSG00000003119		0.0018211	21	51.73	0.41	0h
65	GO:0006397	BP	mRNA processing	A_55_P2023181	Info	Lsm2	LSM2 homolog, U6 small nuclear RNA and mRNA degradation associated	27756	NM_001110101	Mm.165735	ENSMUSG00000007050	RNA degradation, Spliceosome	0.0024961	4750.35	2809.77	1.69	0h
66	GO:0006397	BP	mRNA processing	A_66_P131110	Info	Zfp473	zinc finger protein 473	243963	NM_001289836	Mm.382935	ENSMUSG00000048012		0.0036432	85.18	52.2	1.63	0h
67	GO:0006397	BP	mRNA processing	A_55_P2420724	Info	Srek1	splicing regulatory glutamine/lysine-rich protein 1	218543	NM_172592	Mm.458176	ENSMUSG00000032621		0.0038861	22.55	10.19	2.21	0h
68	GO:0006397	BP	mRNA processing	A_66_P116912	Info	Tia1	cytotoxic granule-associated RNA binding protein 1	21841	NM_001164078	Mm.333219	ENSMUSG00000071337		0.0040916	96.08	49.44	1.94	0h
69	GO:0006397	BP	mRNA processing	A_55_P2086258	Info	Pan3	PAN3 poly(A) specific ribonuclease subunit	72587	NM_028291	Mm.320469	ENSMUSG00000029647	RNA degradation	0.0050028	5444.77	6986.8	0.78	0h
70	GO:0006397	BP	mRNA processing	A_51_P285413	Info	Rbbp6	retinoblastoma binding protein 6, ubiquitin ligase	19647	NM_011247	Mm.4480	ENSMUSG00000030779		0.0052204	105.85	65.5	1.62	0h
71	GO:0006397	BP	mRNA processing	A_52_P8043	Info	Srsf2	serine/arginine-rich splicing factor 2	20382	NM_011358	Mm.21841	ENSMUSG00000034120	Spliceosome	0.0061329	1294.1	988.07	1.31	0h
72	GO:0006397	BP	mRNA processing	A_55_P1978351	Info	Apobec2	apolipoprotein B mRNA editing enzyme, catalytic polypeptide 2	11811	NM_009694	Mm.281793	ENSMUSG00000040694		0.0067158	19.26	10	1.93	0h
73	GO:0006397	BP	mRNA processing	A_55_P2131379	Info	Ybx1	Y box protein 1	22608	NM_011732	Mm.258204	ENSMUSG00000028639	Transcriptional activation of dbpb from mRNA	0.0068076	3040.22	2260.63	1.34	0h
74	GO:0006397	BP	mRNA processing	A_55_P2003353	Info	Gemin8	gem (nuclear organelle) associated protein 8	237221	NM_001310722	Mm.209490	ENSMUSG00000040621	RNA transport	0.0107264	407.41	279.4	1.46	0h
75	GO:0006397	BP	mRNA processing	A_55_P2102444	Info	Rbm20	RNA binding motif protein 20	73713	NM_001170847	Mm.313695	ENSMUSG00000043639		0.0108745	10	30.42	0.33	0h
76	GO:0006397	BP	mRNA processing	A_51_P486188	Info	Pabpc2	poly(A) binding protein, cytoplasmic 2	18459	NM_011033	Mm.9493	ENSMUSG00000051732		0.0123464	10	16.42	0.61	0h
77	GO:0006397	BP	mRNA processing	A_66_P129873	Info	Npm1	nucleophosmin 1	18148	NM_001252260	Mm.485384	ENSMUSG00000057113		0.0132147	67867.8	58044.9	1.17	0h
78	GO:0006397	BP	mRNA processing	A_55_P2024366	Info	Raver2	ribonucleoprotein, PTB-binding 2	242570	NM_183024	Mm.185636	ENSMUSG00000035275		0.0159491	1487.04	1208.55	1.23	0h
79	GO:0006397	BP	mRNA processing	A_52_P110270	Info	Nelfe	negative elongation factor complex member E, Rdbp	27632	NM_001045863	Mm.653	ENSMUSG00000024369		0.0288042	1152.82	1257.95	0.92	0h
80	GO:0006397	BP	mRNA processing	A_51_P387220	Info	Ddx1	DEAD (Asp-Glu-Ala-Asp) box polypeptide 1	104721	NM_134040	Mm.251255	ENSMUSG00000037149		0.0398437	1268.55	1078.35	1.18	0h
81	GO:0006397	BP	mRNA processing	A_55_P1976690	Info	Snrnp35	small nuclear ribonucleoprotein 35 (U11/U12)	76167	NM_029532	Mm.156035	ENSMUSG00000029402		0.0452956	539.94	370.9	1.46	0h
82	GO:0006397	BP	mRNA processing	A_66_P132307	Info	Crnkl1	Crn, crooked neck-like 1 (Drosophila)	66877	NM_025820	Mm.248755	ENSMUSG00000001767	Spliceosome	0.0500822	62.07	31.55	1.97	0h
83	GO:0006397	BP	mRNA processing	A_66_P130697	Info	1700128F08Rik	U1-snRNP binding protein homolog pseudogene	76669	NM_029697	Mm.491041	ENSMUSG00000031998		0.0513243	12.4	34.7	0.36	0h
84	GO:0006397	BP	mRNA processing	A_55_P2056293	Info	Sf3b4	splicing factor 3b, subunit 4	107701	NM_153053	Mm.219671	ENSMUSG00000068856	Spliceosome	0.0854014	231.5	209.81	1.1	0h
85	GO:0006397	BP	mRNA processing	A_55_P1974452	Info	Lime1	Lck interacting transmembrane adaptor 1	72699	NM_023684	Mm.440138	ENSMUSG00000090077		0.103171	23662.6	21069.9	1.12	0h
86	GO:0006397	BP	mRNA processing	A_55_P1957835	Info	Cpeb3	cytoplasmic polyadenylation element binding protein 3	208922	NM_001290826	Mm.391176	ENSMUSG00000039652		0.153317	29.56	22.75	1.3	0h
87	GO:0006397	BP	mRNA processing	A_52_P310530	Info	Rbfox2	RNA binding protein, fox-1 homolog (C. elegans) 2	93686	NM_001110827	Mm.202774	ENSMUSG00000033565		0.201902	12.94	10	1.29	0h
88	GO:0006397	BP	mRNA processing	A_55_P2079103	Info	Pan2	PAN2 poly(A) specific ribonuclease subunit	103135	NM_001252326	Mm.244183	ENSMUSG00000005682	RNA degradation	0.230967	2387.09	2533.58	0.94	0h
89	GO:0006397	BP	mRNA processing	A_51_P470448	Info	Setx	senataxin	269254	NM_198033	Mm.41867	ENSMUSG00000043535		0.289603	9320.35	8209.48	1.14	0h
90	GO:0006397	BP	mRNA processing	A_55_P1990092	Info	Snrpa	small nuclear ribonucleoprotein polypeptide A	53607	NM_001046637	Mm.386890	ENSMUSG00000061479	Spliceosome	0.319205	2599.57	2463.45	1.06	0h
91	GO:0006397	BP	mRNA processing	A_55_P2014867	Info	Iws1	IWS1, SUPT6 interacting protein	73473	NM_173441	Mm.66853	ENSMUSG00000024384		0.385113	309.44	260.75	1.19	0h
92	GO:0006397	BP	mRNA processing	A_55_P1953400	Info	Rbfox1	RNA binding protein, fox-1 homolog (C. elegans) 1	268859	NM_021477	Mm.370334	ENSMUSG00000008658		0.398092	10.08	10.81	0.93	0h
93	GO:0006397	BP	mRNA processing	A_55_P2151546	Info	Adarb1	adenosine deaminase, RNA-specific, B1	110532	NM_001024837	Mm.276815	ENSMUSG00000020262		0.604434	83.57	89.06	0.94	0h
94	GO:0006397	BP	mRNA processing	A_66_P125067	Info	Snrpd1	small nuclear ribonucleoprotein D1	20641	NM_009226	Mm.603	ENSMUSG00000002477	Spliceosome, Systemic lupus erythematosus	0.614781	1356.64	1401.25	0.97	0h
95	GO:0006397	BP	mRNA processing	A_51_P230347	Info	Srsf12	serine/arginine-rich splicing factor 12	272009	NM_177774	Mm.156636	ENSMUSG00000054679		0.857694	102.62	103.81	0.99	0h
96	GO:0006397	BP	mRNA processing	A_52_P482203	Info	Tsen2	tRNA splicing endonuclease subunit 2	381802	NM_199033	Mm.291208	ENSMUSG00000042389		0.932001	994.29	1005.04	0.99	0h
97	GO:0006397	BP	mRNA processing	A_55_P2074631	Info	Cpeb1	cytoplasmic polyadenylation element binding protein 1	12877	NM_001252525	Mm.273122	ENSMUSG00000025586	Dorso-ventral axis formation, Oocyte meiosis, Progesterone-mediated oocyte maturation	1	10	10	1	0h
1	GO:0050764	BP	regulation of phagocytosis	A_52_P456640	Info	Fgr	FGR proto-oncogene, Src family tyrosine kinase	14191	NM_010208	Mm.271665	ENSMUSG00000028874	Roles of b-arrestin-dependent Recruitment of Src Kinases in GPCR Signaling, Chemokine signaling pathway	< 1e-07	115.82	10.61	10.91	0h
2	GO:0050764	BP	regulation of phagocytosis	A_52_P233441	Info	Gata2	GATA binding protein 2	14461	NM_008090	Mm.491156	ENSMUSG00000015053		< 1e-07	80.25	10	8.02	0h
3	GO:0050764	BP	regulation of phagocytosis	A_51_P405476	Info	Fcer1g	Fc receptor, IgE, high affinity I, gamma polypeptide	14127	NM_010185	Mm.22673	ENSMUSG00000058715	Fc Epsilon Receptor I Signaling in Mast Cells, Asthma, Fc epsilon RI signaling pathway, Natural killer cell mediated cytotoxicity	< 1e-07	1085.65	58.38	18.6	0h
4	GO:0050764	BP	regulation of phagocytosis	A_55_P2118037	Info	Sirpa	signal-regulatory protein alpha	19261	NM_001177646	Mm.1682	ENSMUSG00000037902	Osteoclast differentiation	< 1e-07	88.64	10	8.86	0h
5	GO:0050764	BP	regulation of phagocytosis	A_55_P2128492	Info	Rap1a	RAS-related protein-1a	109905	NM_145541	Mm.101922	ENSMUSG00000068798	Integrin Signaling Pathway, Signaling of Hepatocyte Growth Factor Receptor, Chemokine signaling pathway, Focal adhesion, Leukocyte transendothelial migration, Long-term potentiation, MAPK signaling pathway, Neurotrophin signaling pathway, Pancreatic secretion, Renal cell carcinoma	< 1e-07	288.79	81.57	3.54	0h
6	GO:0050764	BP	regulation of phagocytosis	A_51_P130095	Info	Fcgr2b	Fc receptor, IgG, low affinity IIb	14130	NM_001077189	Mm.425062	ENSMUSG00000026656	B Lymphocyte Cell Surface Molecules, B cell receptor signaling pathway, Fc gamma R-mediated phagocytosis, Osteoclast differentiation, Phagosome, Staphylococcus aureus infection, Systemic lupus erythematosus	< 1e-07	52.75	10	5.27	0h
7	GO:0050764	BP	regulation of phagocytosis	A_52_P408757	Info	Fcgr3	Fc receptor, IgG, low affinity III	14131	NM_010188	Mm.22119	ENSMUSG00000059498		2e-07	33.06	10	3.31	0h
8	GO:0050764	BP	regulation of phagocytosis	A_55_P2004511	Info	Cd300lf	CD300 molecule like family member F	246746	NM_001169153	Mm.277387	ENSMUSG00000047798		2e-07	179.18	380.63	0.47	0h
9	GO:0050764	BP	regulation of phagocytosis	A_51_P216219	Info	Ptk2	PTK2 protein tyrosine kinase 2	14083	NM_001130409	Mm.254494	ENSMUSG00000022607	Amoebiasis, Axon guidance, Bacterial invasion of epithelial cells, Chemokine signaling pathway, ErbB signaling pathway, Focal adhesion, Leukocyte transendothelial migration, Pathways in cancer, Regulation of actin cytoskeleton, Small cell lung cancer, VEGF signaling pathway	2e-07	279.82	72.36	3.87	0h
10	GO:0050764	BP	regulation of phagocytosis	A_55_P1955305	Info	Sirpb1a	signal-regulatory protein beta 1A	320832	NM_001002898	Mm.330924	ENSMUSG00000095788		2e-07	141.43	12.51	11.31	0h
11	GO:0050764	BP	regulation of phagocytosis	A_51_P374869	Info	Abca7	ATP-binding cassette, sub-family A (ABC1), member 7	27403	NM_001347081	Mm.103351	ENSMUSG00000035722	ABC transporters	5e-07	6030.1	11855.4	0.51	0h
12	GO:0050764	BP	regulation of phagocytosis	A_55_P1962946	Info	Syk	spleen tyrosine kinase	20963	NM_001198977	Mm.375031	ENSMUSG00000021457	B cell receptor signaling pathway, Fc epsilon RI signaling pathway, Fc gamma R-mediated phagocytosis, Natural killer cell mediated cytotoxicity, Osteoclast differentiation	5e-07	149.44	16.45	9.09	0h
13	GO:0050764	BP	regulation of phagocytosis	A_51_P212782	Info	Il1b	interleukin 1 beta	16176	NM_008361	Mm.222830	ENSMUSG00000027398	IL 5 Signaling Pathway, Msp/Ron Receptor Signaling Pathway, NFkB activation by Nontypeable Hemophilus influenzae, Signal transduction through IL1R, African trypanosomiasis, Alzheimer's disease, Amoebiasis, Apoptosis, Chagas disease (American trypanosomiasis), Cytokine-cytokine receptor interaction, Cytosolic DNA-sensing pathway, Graft-versus-host disease, Hematopoietic cell lineage, Leishmaniasis…	6e-07	95.43	10	9.54	0h
14	GO:0050764	BP	regulation of phagocytosis	A_52_P397204	Info	Csk	c-src tyrosine kinase	12988	NM_001304761	Mm.21974	ENSMUSG00000032312	Activation of Csk by cAMP-dependent Protein Kinase Inhibits Signaling through the T Cell Receptor, Activation of Src by Protein-tyrosine phosphatase alpha, Cell to Cell Adhesion Signaling, Integrin Signaling Pathway, Chemokine signaling pathway, Epithelial cell signaling in Helicobacter pylori infection, Neurotrophin signaling pathway, Regulation of actin cytoskeleton, Shigellosis	1e-06	3486.02	1352.8	2.58	0h
15	GO:0050764	BP	regulation of phagocytosis	A_51_P385099	Info	Tnf	tumor necrosis factor	21926	NM_001278601	Mm.1293	ENSMUSG00000024401	Acetylation and Deacetylation of RelA in The Nucleus, Cadmium induces DNA synthesis and proliferation in macrophages, Cytokine Network, Cytokines and Inflammatory Response, Free Radical Induced Apoptosis, HIV-I Nef: negative effector of Fas and TNF, IL-10 Anti-inflammatory Signaling Pathway, Keratinocyte Differentiation, Msp/Ron Receptor Signaling Pathway, NFkB activation by Nontypeable Hemophilu…	4.1e-06	209.49	663.2	0.32	0h
16	GO:0050764	BP	regulation of phagocytosis	A_51_P110301	Info	C3	complement component 3	12266	NM_009778	Mm.19131	ENSMUSG00000024164	Alternative Complement Pathway, Classical Complement Pathway, Complement Pathway, Lectin Induced Complement Pathway, Chagas disease (American trypanosomiasis), Complement and coagulation cascades, Leishmaniasis, Phagosome, Staphylococcus aureus infection, Systemic lupus erythematosus	7.4e-06	257.22	88.01	2.92	0h
17	GO:0050764	BP	regulation of phagocytosis	A_55_P1955147	Info	Camk1d	calcium/calmodulin-dependent protein kinase ID	227541	NM_001290374	Mm.191949	ENSMUSG00000039145		1.16e-05	2046.28	1225.41	1.67	0h
18	GO:0050764	BP	regulation of phagocytosis	A_55_P2066230	Info	Hck	hemopoietic cell kinase	15162	NM_001172117	Mm.715	ENSMUSG00000003283	Roles of b-arrestin-dependent Recruitment of Src Kinases in GPCR Signaling, Chemokine signaling pathway, Fc gamma R-mediated phagocytosis	1.69e-05	293.74	19.34	15.19	0h
19	GO:0050764	BP	regulation of phagocytosis	A_51_P393426	Info	Pros1	protein S (alpha)	19128	NM_011173	Mm.127156	ENSMUSG00000022912	Extrinsic Prothrombin Activation Pathway, Intrinsic Prothrombin Activation Pathway, Complement and coagulation cascades	2.28e-05	159.13	35.06	4.54	0h
20	GO:0050764	BP	regulation of phagocytosis	A_55_P2125149	Info	Tulp1	tubby like protein 1	22157	NM_021478	Mm.42102	ENSMUSG00000037446		3.1e-05	787.83	376.94	2.09	0h
21	GO:0050764	BP	regulation of phagocytosis	A_51_P382484	Info	Itgav	integrin alpha V	16410	NM_008402	Mm.227	ENSMUSG00000027087	Phospholipids as signalling intermediaries, Arrhythmogenic right ventricular cardiomyopathy (ARVC), Cell adhesion molecules (CAMs), Dilated cardiomyopathy, ECM-receptor interaction, Focal adhesion, Hypertrophic cardiomyopathy (HCM), Pathways in cancer, Phagosome, Regulation of actin cytoskeleton, Small cell lung cancer	4.95e-05	101.04	34.55	2.92	0h
22	GO:0050764	BP	regulation of phagocytosis	A_51_P441983	Info	Itga2	integrin alpha 2	16398	NM_008396	Mm.5007	ENSMUSG00000015533	Arrhythmogenic right ventricular cardiomyopathy (ARVC), Dilated cardiomyopathy, ECM-receptor interaction, Focal adhesion, Hematopoietic cell lineage, Hypertrophic cardiomyopathy (HCM), Pathways in cancer, Phagosome, Regulation of actin cytoskeleton, Small cell lung cancer	8.1e-05	33.27	10	3.33	0h
23	GO:0050764	BP	regulation of phagocytosis	A_51_P186476	Info	Slc11a1	solute carrier family 11 (proton-coupled divalent metal ion transporters), member 1	18173	NM_013612	Mm.2913	ENSMUSG00000026177	Lysosome	0.0002867	31.48	10	3.15	0h
24	GO:0050764	BP	regulation of phagocytosis	A_52_P102248	Info	Mex3b	mex3 RNA binding family member B	108797	NM_175366	Mm.306789	ENSMUSG00000057706		0.000291	276.61	876.45	0.32	0h
25	GO:0050764	BP	regulation of phagocytosis	A_55_P2023542	Info	Ccr7	chemokine (C-C motif) receptor 7	12775	NM_001301713	Mm.2932	ENSMUSG00000037944	Selective expression of chemokine receptors during T-cell polarization, Chemokine signaling pathway, Cytokine-cytokine receptor interaction	0.0002916	42361.4	140931	0.3	0h
26	GO:0050764	BP	regulation of phagocytosis	A_55_P2001203	Info	Dnm2	dynamin 2	13430	NM_001039520	Mm.433257	ENSMUSG00000033335	Bacterial invasion of epithelial cells, Endocytosis, Fc gamma R-mediated phagocytosis	0.0003915	19311.1	27289.5	0.71	0h
27	GO:0050764	BP	regulation of phagocytosis	A_66_P138212	Info	Dock2	dedicator of cyto-kinesis 2	94176	NM_033374	Mm.380679	ENSMUSG00000020143	Chemokine signaling pathway, Fc gamma R-mediated phagocytosis	0.0005614	215.54	385.03	0.56	0h
28	GO:0050764	BP	regulation of phagocytosis	A_55_P1956267	Info	Syt11	synaptotagmin XI	229521	NM_018804	Mm.379376	ENSMUSG00000068923		0.0012016	383.49	776.14	0.49	0h
29	GO:0050764	BP	regulation of phagocytosis	A_55_P1980308	Info	Stap1	signal transducing adaptor family member 1	56792	NM_001310639	Mm.131237	ENSMUSG00000029254		0.0024444	401.44	202.89	1.98	0h
30	GO:0050764	BP	regulation of phagocytosis	A_51_P400453	Info	Pten	phosphatase and tensin homolog	19211	NM_008960	Mm.245395	ENSMUSG00000013663	CTCF: First Multivalent Nuclear Factor, mTOR Signaling Pathway, PTEN dependent cell cycle arrest and apoptosis, Regulation of eIF4e and p70 S6 Kinase, Signaling of Hepatocyte Growth Factor Receptor, Skeletal muscle hypertrophy is regulated via AKT/mTOR pathway, Endometrial cancer, Focal adhesion, Glioma, Inositol phosphate metabolism, Melanoma, p53 signaling pathway, Pathways in cancer, Phosphati…	0.0044273	47.14	70.57	0.67	0h
31	GO:0050764	BP	regulation of phagocytosis	A_51_P455932	Info	F2rl1	coagulation factor II (thrombin) receptor-like 1	14063	NM_007974	Mm.1614	ENSMUSG00000021678	African trypanosomiasis, Neuroactive ligand-receptor interaction	0.0067339	85.25	36.71	2.32	0h
32	GO:0050764	BP	regulation of phagocytosis	A_55_P2359797	Info	Nod2	nucleotide-binding oligomerization domain containing 2	257632	NM_145857	Mm.222633	ENSMUSG00000055994	NOD-like receptor signaling pathway, Shigellosis	0.0125856	71.44	32.27	2.21	0h
33	GO:0050764	BP	regulation of phagocytosis	A_55_P2039225	Info	Rap1gap	Rap1 GTPase-activating protein	110351	NM_001081155	Mm.180763	ENSMUSG00000041351		0.0133494	21.24	11.84	1.79	0h
34	GO:0050764	BP	regulation of phagocytosis	A_51_P454008	Info	Lbp	lipopolysaccharide binding protein	16803	NM_008489	Mm.218846	ENSMUSG00000016024	Inactivation of Gsk3 by AKT causes accumulation of b-catenin in Alveolar Macrophages, Toll-like receptor signaling pathway	0.0239594	80.36	39.96	2.01	0h
35	GO:0050764	BP	regulation of phagocytosis	A_55_P2007601	Info	Sftpd	surfactant associated protein D	20390	NM_009160	Mm.1321	ENSMUSG00000021795	Phagosome	0.0310764	10.09	23.53	0.43	0h
36	GO:0050764	BP	regulation of phagocytosis	A_52_P509965	Info	Ager	advanced glycosylation end product-specific receptor	11596	NM_001271422	Mm.3383	ENSMUSG00000015452		0.0516324	22.49	31.73	0.71	0h
37	GO:0050764	BP	regulation of phagocytosis	A_55_P1954021	Info	Scarb1	scavenger receptor class B, member 1	20778	NM_001205082	Mm.282242	ENSMUSG00000037936	Bile secretion, Fat digestion and absorption, Hepatitis C, Phagosome, Vitamin digestion and absorption	0.14302	568.17	505.22	1.12	0h
38	GO:0050764	BP	regulation of phagocytosis	A_51_P375146	Info	Cd36	CD36 antigen	12491	NM_001159555	Mm.18628	ENSMUSG00000002944	TSP-1 Induced Apoptosis in Microvascular Endothelial Cell , Adipocytokine signaling pathway, ECM-receptor interaction, Fat digestion and absorption, Hematopoietic cell lineage, Malaria, Phagosome, PPAR signaling pathway	0.181393	17.01	10	1.7	0h
1	GO:0002438	BP	acute inflammatory response to antigenic stimulus	A_51_P405476	Info	Fcer1g	Fc receptor, IgE, high affinity I, gamma polypeptide	14127	NM_010185	Mm.22673	ENSMUSG00000058715	Fc Epsilon Receptor I Signaling in Mast Cells, Asthma, Fc epsilon RI signaling pathway, Natural killer cell mediated cytotoxicity	< 1e-07	1085.65	58.38	18.6	0h
2		BP	acute inflammatory response to antigenic stimulus	A_51_P130095	Info	Fcgr2b	Fc receptor, IgG, low affinity IIb	14130	NM_001077189	Mm.425062	ENSMUSG00000026656	B Lymphocyte Cell Surface Molecules, B cell receptor signaling pathway, Fc gamma R-mediated phagocytosis, Osteoclast differentiation, Phagosome, Staphylococcus aureus infection, Systemic lupus erythematosus	< 1e-07	52.75	10	5.27	0h
3		BP	acute inflammatory response to antigenic stimulus	A_55_P2120244	Info	Fcer1a	Fc receptor, IgE, high affinity I, alpha polypeptide	14125	NM_010184	Mm.5266	ENSMUSG00000005339	Fc Epsilon Receptor I Signaling in Mast Cells, Asthma, Fc epsilon RI signaling pathway	< 1e-07	71.92	10.24	7.02	0h
4		BP	acute inflammatory response to antigenic stimulus	A_52_P408757	Info	Fcgr3	Fc receptor, IgG, low affinity III	14131	NM_010188	Mm.22119	ENSMUSG00000059498		2e-07	33.06	10	3.31	0h
5		BP	acute inflammatory response to antigenic stimulus	A_55_P2158498	Info	Btk	Bruton agammaglobulinemia tyrosine kinase	12229	NM_013482	Mm.4475	ENSMUSG00000031264	BCR Signaling Pathway, Fc Epsilon Receptor I Signaling in Mast Cells, Phosphoinositides and their downstream targets., B cell receptor signaling pathway, Fc epsilon RI signaling pathway, Osteoclast differentiation, Primary immunodeficiency	5e-07	58.99	11.5	5.13	0h
6		BP	acute inflammatory response to antigenic stimulus	A_51_P110301	Info	C3	complement component 3	12266	NM_009778	Mm.19131	ENSMUSG00000024164	Alternative Complement Pathway, Classical Complement Pathway, Complement Pathway, Lectin Induced Complement Pathway, Chagas disease (American trypanosomiasis), Complement and coagulation cascades, Leishmaniasis, Phagosome, Staphylococcus aureus infection, Systemic lupus erythematosus	7.4e-06	257.22	88.01	2.92	0h
7		BP	acute inflammatory response to antigenic stimulus	A_52_P425667	Info	Adcyap1	adenylate cyclase activating polypeptide 1	11516	NM_001315503	Mm.3407	ENSMUSG00000024256		9.4e-06	10.16	43.35	0.23	0h
8		BP	acute inflammatory response to antigenic stimulus	A_55_P2134246	Info	Serpinb9	serine (or cysteine) peptidase inhibitor, clade B, member 9	20723	NM_009256	Mm.245041	ENSMUSG00000045827	Amoebiasis	2.85e-05	410.5	220.03	1.87	0h
9		BP	acute inflammatory response to antigenic stimulus	A_52_P613241	Info	Icam1	intercellular adhesion molecule 1	15894	NM_010493	Mm.435508	ENSMUSG00000037405	Adhesion Molecules on Lymphocyte, B Lymphocyte Cell Surface Molecules, CTL mediated immune response against target cells , Monocyte and its Surface Molecules, Neutrophil and Its Surface Molecules, T Cytotoxic Cell Surface Molecules, T Helper Cell Surface Molecules, African trypanosomiasis, Cell adhesion molecules (CAMs), Leukocyte transendothelial migration, Malaria, Natural killer cell mediated …	3.77e-05	276.11	480.37	0.57	0h
10		BP	acute inflammatory response to antigenic stimulus	A_55_P2023542	Info	Ccr7	chemokine (C-C motif) receptor 7	12775	NM_001301713	Mm.2932	ENSMUSG00000037944	Selective expression of chemokine receptors during T-cell polarization, Chemokine signaling pathway, Cytokine-cytokine receptor interaction	0.0002916	42361.4	140931	0.3	0h
1	GO:0002524	BP	hypersensitivity	A_51_P405476	Info	Fcer1g	Fc receptor, IgE, high affinity I, gamma polypeptide	14127	NM_010185	Mm.22673	ENSMUSG00000058715	Fc Epsilon Receptor I Signaling in Mast Cells, Asthma, Fc epsilon RI signaling pathway, Natural killer cell mediated cytotoxicity	< 1e-07	1085.65	58.38	18.6	0h
2		BP	hypersensitivity	A_51_P130095	Info	Fcgr2b	Fc receptor, IgG, low affinity IIb	14130	NM_001077189	Mm.425062	ENSMUSG00000026656	B Lymphocyte Cell Surface Molecules, B cell receptor signaling pathway, Fc gamma R-mediated phagocytosis, Osteoclast differentiation, Phagosome, Staphylococcus aureus infection, Systemic lupus erythematosus	< 1e-07	52.75	10	5.27	0h
3		BP	hypersensitivity	A_55_P2120244	Info	Fcer1a	Fc receptor, IgE, high affinity I, alpha polypeptide	14125	NM_010184	Mm.5266	ENSMUSG00000005339	Fc Epsilon Receptor I Signaling in Mast Cells, Asthma, Fc epsilon RI signaling pathway	< 1e-07	71.92	10.24	7.02	0h
4		BP	hypersensitivity	A_52_P408757	Info	Fcgr3	Fc receptor, IgG, low affinity III	14131	NM_010188	Mm.22119	ENSMUSG00000059498		2e-07	33.06	10	3.31	0h
5		BP	hypersensitivity	A_55_P2158498	Info	Btk	Bruton agammaglobulinemia tyrosine kinase	12229	NM_013482	Mm.4475	ENSMUSG00000031264	BCR Signaling Pathway, Fc Epsilon Receptor I Signaling in Mast Cells, Phosphoinositides and their downstream targets., B cell receptor signaling pathway, Fc epsilon RI signaling pathway, Osteoclast differentiation, Primary immunodeficiency	5e-07	58.99	11.5	5.13	0h
6		BP	hypersensitivity	A_51_P110301	Info	C3	complement component 3	12266	NM_009778	Mm.19131	ENSMUSG00000024164	Alternative Complement Pathway, Classical Complement Pathway, Complement Pathway, Lectin Induced Complement Pathway, Chagas disease (American trypanosomiasis), Complement and coagulation cascades, Leishmaniasis, Phagosome, Staphylococcus aureus infection, Systemic lupus erythematosus	7.4e-06	257.22	88.01	2.92	0h
7		BP	hypersensitivity	A_55_P2023542	Info	Ccr7	chemokine (C-C motif) receptor 7	12775	NM_001301713	Mm.2932	ENSMUSG00000037944	Selective expression of chemokine receptors during T-cell polarization, Chemokine signaling pathway, Cytokine-cytokine receptor interaction	0.0002916	42361.4	140931	0.3	0h
1	GO:0002883	BP	regulation of hypersensitivity	A_51_P405476	Info	Fcer1g	Fc receptor, IgE, high affinity I, gamma polypeptide	14127	NM_010185	Mm.22673	ENSMUSG00000058715	Fc Epsilon Receptor I Signaling in Mast Cells, Asthma, Fc epsilon RI signaling pathway, Natural killer cell mediated cytotoxicity	< 1e-07	1085.65	58.38	18.6	0h
2		BP	regulation of hypersensitivity	A_51_P130095	Info	Fcgr2b	Fc receptor, IgG, low affinity IIb	14130	NM_001077189	Mm.425062	ENSMUSG00000026656	B Lymphocyte Cell Surface Molecules, B cell receptor signaling pathway, Fc gamma R-mediated phagocytosis, Osteoclast differentiation, Phagosome, Staphylococcus aureus infection, Systemic lupus erythematosus	< 1e-07	52.75	10	5.27	0h
3		BP	regulation of hypersensitivity	A_55_P2120244	Info	Fcer1a	Fc receptor, IgE, high affinity I, alpha polypeptide	14125	NM_010184	Mm.5266	ENSMUSG00000005339	Fc Epsilon Receptor I Signaling in Mast Cells, Asthma, Fc epsilon RI signaling pathway	< 1e-07	71.92	10.24	7.02	0h
4		BP	regulation of hypersensitivity	A_52_P408757	Info	Fcgr3	Fc receptor, IgG, low affinity III	14131	NM_010188	Mm.22119	ENSMUSG00000059498		2e-07	33.06	10	3.31	0h
5		BP	regulation of hypersensitivity	A_55_P2158498	Info	Btk	Bruton agammaglobulinemia tyrosine kinase	12229	NM_013482	Mm.4475	ENSMUSG00000031264	BCR Signaling Pathway, Fc Epsilon Receptor I Signaling in Mast Cells, Phosphoinositides and their downstream targets., B cell receptor signaling pathway, Fc epsilon RI signaling pathway, Osteoclast differentiation, Primary immunodeficiency	5e-07	58.99	11.5	5.13	0h
6		BP	regulation of hypersensitivity	A_51_P110301	Info	C3	complement component 3	12266	NM_009778	Mm.19131	ENSMUSG00000024164	Alternative Complement Pathway, Classical Complement Pathway, Complement Pathway, Lectin Induced Complement Pathway, Chagas disease (American trypanosomiasis), Complement and coagulation cascades, Leishmaniasis, Phagosome, Staphylococcus aureus infection, Systemic lupus erythematosus	7.4e-06	257.22	88.01	2.92	0h
7		BP	regulation of hypersensitivity	A_55_P2023542	Info	Ccr7	chemokine (C-C motif) receptor 7	12775	NM_001301713	Mm.2932	ENSMUSG00000037944	Selective expression of chemokine receptors during T-cell polarization, Chemokine signaling pathway, Cytokine-cytokine receptor interaction	0.0002916	42361.4	140931	0.3	0h
1	GO:0090723	CC	growth cone part	A_55_P1956667	Info	Cyfip1	cytoplasmic FMR1 interacting protein 1	20430	NM_001164661	Mm.37249	ENSMUSG00000030447	Regulation of actin cytoskeleton	< 1e-07	237.04	14.49	16.35	0h
2		CC	growth cone part	A_51_P358872	Info	Disc1	disrupted in schizophrenia 1	244667	NM_170596	Mm.233504	ENSMUSG00000043051		< 1e-07	117.25	453.37	0.26	0h
3		CC	growth cone part	A_55_P1961761	Info	Dcc	deleted in colorectal carcinoma	13176	NM_007831	Mm.167882	ENSMUSG00000060534	Axon guidance, Colorectal cancer, Pathways in cancer	< 1e-07	5795.02	13463.7	0.43	0h
4		CC	growth cone part	A_55_P2012201	Info	App	amyloid beta (A4) precursor protein	11820	NM_001198823	Mm.277585	ENSMUSG00000022892	Alzheimer's disease	< 1e-07	131.61	754.81	0.17	0h
5		CC	growth cone part	A_55_P2043108	Info	Exoc4	exocyst complex component 4	20336	NM_001347089	Mm.265512	ENSMUSG00000029763	Tight junction	9e-07	136.04	354.26	0.38	0h
6		CC	growth cone part	A_52_P28651	Info	Nectin1	nectin cell adhesion molecule 1	58235	NM_021424	Mm.335096	ENSMUSG00000032012		0.047358	15.98	10.51	1.52	0h
1	GO:0002675	BP	positive regulation of acute inflammatory response	A_52_P578732	Info	Ccr5	chemokine (C-C motif) receptor 5	12774	NM_009917	Mm.14302	ENSMUSG00000079227	HIV Induced T Cell Apoptosis, IL12 and Stat4 Dependent Signaling Pathway in Th1 Development, NO2-dependent IL 12 Pathway in NK cells, Pertussis toxin-insensitive CCR5 Signaling in Macrophage, Selective expression of chemokine receptors during T-cell polarization, Chemokine signaling pathway, Cytokine-cytokine receptor interaction, Endocytosis, Toxoplasmosis	< 1e-07	1106.36	12.03	91.95	0h
2		BP	positive regulation of acute inflammatory response	A_51_P405476	Info	Fcer1g	Fc receptor, IgE, high affinity I, gamma polypeptide	14127	NM_010185	Mm.22673	ENSMUSG00000058715	Fc Epsilon Receptor I Signaling in Mast Cells, Asthma, Fc epsilon RI signaling pathway, Natural killer cell mediated cytotoxicity	< 1e-07	1085.65	58.38	18.6	0h
3		BP	positive regulation of acute inflammatory response	A_55_P2120244	Info	Fcer1a	Fc receptor, IgE, high affinity I, alpha polypeptide	14125	NM_010184	Mm.5266	ENSMUSG00000005339	Fc Epsilon Receptor I Signaling in Mast Cells, Asthma, Fc epsilon RI signaling pathway	< 1e-07	71.92	10.24	7.02	0h
4		BP	positive regulation of acute inflammatory response	A_52_P408757	Info	Fcgr3	Fc receptor, IgG, low affinity III	14131	NM_010188	Mm.22119	ENSMUSG00000059498		2e-07	33.06	10	3.31	0h
5		BP	positive regulation of acute inflammatory response	A_55_P2068265	Info	Mif	macrophage migration inhibitory factor (glycosylation-inhibiting factor)	17319	NM_010798	Mm.2326	ENSMUSG00000033307	Phenylalanine metabolism, Tyrosine metabolism	2e-07	31405.7	20537.2	1.53	0h
6		BP	positive regulation of acute inflammatory response	A_55_P2158498	Info	Btk	Bruton agammaglobulinemia tyrosine kinase	12229	NM_013482	Mm.4475	ENSMUSG00000031264	BCR Signaling Pathway, Fc Epsilon Receptor I Signaling in Mast Cells, Phosphoinositides and their downstream targets., B cell receptor signaling pathway, Fc epsilon RI signaling pathway, Osteoclast differentiation, Primary immunodeficiency	5e-07	58.99	11.5	5.13	0h
7		BP	positive regulation of acute inflammatory response	A_51_P212782	Info	Il1b	interleukin 1 beta	16176	NM_008361	Mm.222830	ENSMUSG00000027398	IL 5 Signaling Pathway, Msp/Ron Receptor Signaling Pathway, NFkB activation by Nontypeable Hemophilus influenzae, Signal transduction through IL1R, African trypanosomiasis, Alzheimer's disease, Amoebiasis, Apoptosis, Chagas disease (American trypanosomiasis), Cytokine-cytokine receptor interaction, Cytosolic DNA-sensing pathway, Graft-versus-host disease, Hematopoietic cell lineage, Leishmaniasis…	6e-07	95.43	10	9.54	0h
8		BP	positive regulation of acute inflammatory response	A_51_P235687	Info	Alox5ap	arachidonate 5-lipoxygenase activating protein	11690	NM_001308462	Mm.19844	ENSMUSG00000060063	Eicosanoid Metabolism	7e-07	279.13	67.94	4.11	0h
9		BP	positive regulation of acute inflammatory response	A_55_P1970806	Info	Mif	macrophage migration inhibitory factor (glycosylation-inhibiting factor)	17319	NM_010798	Mm.2326	ENSMUSG00000033307	Phenylalanine metabolism, Tyrosine metabolism	7e-07	37988.7	23121.7	1.64	0h
10		BP	positive regulation of acute inflammatory response	A_55_P1975481	Info	Ptger3	prostaglandin E receptor 3 (subtype EP3)	19218	NM_011196	Mm.30424	ENSMUSG00000040016	Eicosanoid Metabolism, Calcium signaling pathway, Neuroactive ligand-receptor interaction	8e-07	167.43	14.41	11.62	0h
11		BP	positive regulation of acute inflammatory response	A_51_P385099	Info	Tnf	tumor necrosis factor	21926	NM_001278601	Mm.1293	ENSMUSG00000024401	Acetylation and Deacetylation of RelA in The Nucleus, Cadmium induces DNA synthesis and proliferation in macrophages, Cytokine Network, Cytokines and Inflammatory Response, Free Radical Induced Apoptosis, HIV-I Nef: negative effector of Fas and TNF, IL-10 Anti-inflammatory Signaling Pathway, Keratinocyte Differentiation, Msp/Ron Receptor Signaling Pathway, NFkB activation by Nontypeable Hemophilu…	4.1e-06	209.49	663.2	0.32	0h
12		BP	positive regulation of acute inflammatory response	A_51_P110301	Info	C3	complement component 3	12266	NM_009778	Mm.19131	ENSMUSG00000024164	Alternative Complement Pathway, Classical Complement Pathway, Complement Pathway, Lectin Induced Complement Pathway, Chagas disease (American trypanosomiasis), Complement and coagulation cascades, Leishmaniasis, Phagosome, Staphylococcus aureus infection, Systemic lupus erythematosus	7.4e-06	257.22	88.01	2.92	0h
13		BP	positive regulation of acute inflammatory response	A_55_P2126033	Info	Pik3cg	phosphoinositide-3-kinase, catalytic, gamma polypeptide	30955	NM_001146200	Mm.101369	ENSMUSG00000020573	B Cell Survival Pathway, Control of skeletal myogenesis by HDAC & calcium/calmodulin-dependent kinase (CaMK), Corticosteroids and cardioprotection, CTCF: First Multivalent Nuclear Factor, Erk and PI-3 Kinase Are Necessary for Collagen Binding in Corneal Epithelia, Fc Epsilon Receptor I Signaling in Mast Cells, Growth Hormone Signaling Pathway, Human Cytomegalovirus and Map Kinase Pathways, IGF-1 …	2.42e-05	144.5	53.28	2.71	0h
14		BP	positive regulation of acute inflammatory response	A_52_P638459	Info	Ccl5	chemokine (C-C motif) ligand 5	20304	NM_013653	Mm.284248	ENSMUSG00000035042	The Role of Eosinophils in the Chemokine Network of Allergy, Chagas disease (American trypanosomiasis), Chemokine signaling pathway, Cytokine-cytokine receptor interaction, Cytosolic DNA-sensing pathway, Epithelial cell signaling in Helicobacter pylori infection, NOD-like receptor signaling pathway, Prion diseases, Rheumatoid arthritis, Toll-like receptor signaling pathway	4.51e-05	19012.4	2239.86	8.49	0h
15		BP	positive regulation of acute inflammatory response	A_55_P1994947	Info	Mif	macrophage migration inhibitory factor (glycosylation-inhibiting factor)	17319	NM_010798	Mm.2326	ENSMUSG00000033307	Phenylalanine metabolism, Tyrosine metabolism	0.0001091	36228.8	27694.4	1.31	0h
16		BP	positive regulation of acute inflammatory response	A_55_P2023542	Info	Ccr7	chemokine (C-C motif) receptor 7	12775	NM_001301713	Mm.2932	ENSMUSG00000037944	Selective expression of chemokine receptors during T-cell polarization, Chemokine signaling pathway, Cytokine-cytokine receptor interaction	0.0002916	42361.4	140931	0.3	0h
17		BP	positive regulation of acute inflammatory response	A_55_P1997756	Info	Il6	interleukin 6	16193	NM_001314054	Mm.1019	ENSMUSG00000025746	Cytokine Network, Cytokines and Inflammatory Response, Erythrocyte Differentiation Pathway, IL 17 Signaling Pathway, IL 5 Signaling Pathway, IL 6 signaling pathway, IL-10 Anti-inflammatory Signaling Pathway, Regulation of hematopoiesis by cytokines, Role of ERBB2 in Signal Transduction and Oncology, Signal transduction through IL1R, African trypanosomiasis, Amoebiasis, Chagas disease (American tr…	0.0007323	57.63	10	5.76	0h
18		BP	positive regulation of acute inflammatory response	A_55_P2025765	Info	Adam8	a disintegrin and metallopeptidase domain 8	11501	NM_001291066	Mm.15969	ENSMUSG00000025473		0.0027227	321.67	217.62	1.48	0h
19		BP	positive regulation of acute inflammatory response	A_55_P2039359	Info	Tnfsf11	tumor necrosis factor (ligand) superfamily, member 11	21943	NM_011613	Mm.249221	ENSMUSG00000022015	Cytokine-cytokine receptor interaction, Osteoclast differentiation, Rheumatoid arthritis	0.0060963	37.37	125.58	0.3	0h
20		BP	positive regulation of acute inflammatory response	A_51_P176086	Info	Ffar2	free fatty acid receptor 2	233079	NM_001168509	Mm.97338	ENSMUSG00000051314		0.0064134	85.99	31.16	2.76	0h
21		BP	positive regulation of acute inflammatory response	A_51_P184949	Info	F12	coagulation factor XII (Hageman factor)	58992	NM_021489	Mm.42224	ENSMUSG00000021492	Intrinsic Prothrombin Activation Pathway, Complement and coagulation cascades	0.0195873	20.96	39.56	0.53	0h
22		BP	positive regulation of acute inflammatory response	A_51_P378051	Info	Aoc3	amine oxidase, copper containing 3	11754	NM_009675	Mm.67281	ENSMUSG00000019326	beta-Alanine metabolism, Glycine, serine and threonine metabolism, Metabolic pathways, Phenylalanine metabolism, Tyrosine metabolism	0.0365644	12.32	10	1.23	0h
1	GO:0009055	MF	electron carrier activity	A_51_P335900	Info	Cox5a	cytochrome c oxidase subunit Va	12858	NM_007747	Mm.273403	ENSMUSG00000000088	Alzheimer's disease, Cardiac muscle contraction, Huntington's disease, Metabolic pathways, Oxidative phosphorylation, Parkinson's disease	< 1e-07	39521.1	19313.8	2.05	0h
2		MF	electron carrier activity	A_55_P1961983	Info	Uqcr11	ubiquinol-cytochrome c reductase, complex III subunit XI	66594	NM_025650	Mm.379119	ENSMUSG00000020163	Alzheimer's disease, Cardiac muscle contraction, Huntington's disease, Metabolic pathways, Oxidative phosphorylation, Parkinson's disease	< 1e-07	13892.4	6558.18	2.12	0h
3		MF	electron carrier activity	A_52_P724940	Info	Ndufa12	NADH dehydrogenase (ubiquinone) 1 alpha subcomplex, 12	66414	NM_025551	Mm.27886	ENSMUSG00000020022	Alzheimer's disease, Huntington's disease, Oxidative phosphorylation, Parkinson's disease	< 1e-07	10781.2	5354.5	2.01	0h
4		MF	electron carrier activity	A_55_P2020153	Info	Cycs	cytochrome c, somatic	13063	NM_007808	Mm.35389	ENSMUSG00000063694	Apoptotic Signaling in Response to DNA Damage, Caspase Cascade in Apoptosis, Ceramide Signaling Pathway, D4-GDI Signaling Pathway, HIV-I Nef: negative effector of Fas and TNF, Induction of apoptosis through DR3 and DR4/5 Death Receptors , Opposing roles of AIF in Apoptosis and Cell Survival, Role of Mitochondria in Apoptotic Signaling, Stress Induction of HSP Regulation, Trefoil Factors Initiate …	1.9e-06	13487.1	8085.21	1.67	0h
5		MF	electron carrier activity	A_52_P2947	Info	Ndufaf2	NADH dehydrogenase (ubiquinone) 1 alpha subcomplex, assembly factor 2	75597	NM_001127346	Mm.276040	ENSMUSG00000068184		1.9e-06	831.62	573.54	1.45	0h
6		MF	electron carrier activity	A_52_P579517	Info	Cox10	cytochrome c oxidase assembly protein 10	70383	NM_178379	Mm.340211	ENSMUSG00000042148	Metabolic pathways, Oxidative phosphorylation, Porphyrin and chlorophyll metabolism	6.8e-06	264.92	1384.05	0.19	0h
7		MF	electron carrier activity	A_55_P2063096	Info	Txnrd3	thioredoxin reductase 3	232223	NM_001178058	Mm.229332	ENSMUSG00000000811	Pyrimidine metabolism, Selenocompound metabolism	1.23e-05	162.74	359.17	0.45	0h
8		MF	electron carrier activity	A_51_P509997	Info	Cox6a2	cytochrome c oxidase subunit VIa polypeptide 2	12862	NM_009943	Mm.43824	ENSMUSG00000030785	Alzheimer's disease, Cardiac muscle contraction, Huntington's disease, Metabolic pathways, Oxidative phosphorylation, Parkinson's disease	1.35e-05	175.54	45.42	3.87	0h
9		MF	electron carrier activity	A_55_P2028798	Info	Nqo2	N-ribosyldihydronicotinamide quinone reductase 2	18105	NM_001163239	Mm.264036	ENSMUSG00000046949		2.05e-05	321.49	184.96	1.74	0h
10		MF	electron carrier activity	A_55_P1999841	Info	Cox7c	cytochrome c oxidase subunit VIIc	12867	NM_007749	Mm.378898	ENSMUSG00000017778	Alzheimer's disease, Cardiac muscle contraction, Huntington's disease, Metabolic pathways, Oxidative phosphorylation, Parkinson's disease	8.68e-05	4527.52	5417.87	0.84	0h
11		MF	electron carrier activity	A_55_P2151071	Info	Cox7a2l	cytochrome c oxidase subunit VIIa polypeptide 2-like	20463	NM_001159529	Mm.30072	ENSMUSG00000024248	Alzheimer's disease, Cardiac muscle contraction, Huntington's disease, Oxidative phosphorylation, Parkinson's disease	0.0001239	84384.3	92007.9	0.92	0h
12		MF	electron carrier activity	A_55_P2137049	Info	AA467197	expressed sequence AA467197	433470	NM_001004174	Mm.36783	ENSMUSG00000033213		0.0005736	93.59	174.11	0.54	0h
1	GO:0050766	BP	positive regulation of phagocytosis	A_52_P233441	Info	Gata2	GATA binding protein 2	14461	NM_008090	Mm.491156	ENSMUSG00000015053		< 1e-07	80.25	10	8.02	0h
2		BP	positive regulation of phagocytosis	A_51_P405476	Info	Fcer1g	Fc receptor, IgE, high affinity I, gamma polypeptide	14127	NM_010185	Mm.22673	ENSMUSG00000058715	Fc Epsilon Receptor I Signaling in Mast Cells, Asthma, Fc epsilon RI signaling pathway, Natural killer cell mediated cytotoxicity	< 1e-07	1085.65	58.38	18.6	0h
3		BP	positive regulation of phagocytosis	A_55_P2118037	Info	Sirpa	signal-regulatory protein alpha	19261	NM_001177646	Mm.1682	ENSMUSG00000037902	Osteoclast differentiation	< 1e-07	88.64	10	8.86	0h
4		BP	positive regulation of phagocytosis	A_55_P2128492	Info	Rap1a	RAS-related protein-1a	109905	NM_145541	Mm.101922	ENSMUSG00000068798	Integrin Signaling Pathway, Signaling of Hepatocyte Growth Factor Receptor, Chemokine signaling pathway, Focal adhesion, Leukocyte transendothelial migration, Long-term potentiation, MAPK signaling pathway, Neurotrophin signaling pathway, Pancreatic secretion, Renal cell carcinoma	< 1e-07	288.79	81.57	3.54	0h
5		BP	positive regulation of phagocytosis	A_51_P130095	Info	Fcgr2b	Fc receptor, IgG, low affinity IIb	14130	NM_001077189	Mm.425062	ENSMUSG00000026656	B Lymphocyte Cell Surface Molecules, B cell receptor signaling pathway, Fc gamma R-mediated phagocytosis, Osteoclast differentiation, Phagosome, Staphylococcus aureus infection, Systemic lupus erythematosus	< 1e-07	52.75	10	5.27	0h
6		BP	positive regulation of phagocytosis	A_52_P408757	Info	Fcgr3	Fc receptor, IgG, low affinity III	14131	NM_010188	Mm.22119	ENSMUSG00000059498		2e-07	33.06	10	3.31	0h
7		BP	positive regulation of phagocytosis	A_55_P2004511	Info	Cd300lf	CD300 molecule like family member F	246746	NM_001169153	Mm.277387	ENSMUSG00000047798		2e-07	179.18	380.63	0.47	0h
8		BP	positive regulation of phagocytosis	A_51_P216219	Info	Ptk2	PTK2 protein tyrosine kinase 2	14083	NM_001130409	Mm.254494	ENSMUSG00000022607	Amoebiasis, Axon guidance, Bacterial invasion of epithelial cells, Chemokine signaling pathway, ErbB signaling pathway, Focal adhesion, Leukocyte transendothelial migration, Pathways in cancer, Regulation of actin cytoskeleton, Small cell lung cancer, VEGF signaling pathway	2e-07	279.82	72.36	3.87	0h
9		BP	positive regulation of phagocytosis	A_55_P1955305	Info	Sirpb1a	signal-regulatory protein beta 1A	320832	NM_001002898	Mm.330924	ENSMUSG00000095788		2e-07	141.43	12.51	11.31	0h
10		BP	positive regulation of phagocytosis	A_51_P374869	Info	Abca7	ATP-binding cassette, sub-family A (ABC1), member 7	27403	NM_001347081	Mm.103351	ENSMUSG00000035722	ABC transporters	5e-07	6030.1	11855.4	0.51	0h
11		BP	positive regulation of phagocytosis	A_51_P212782	Info	Il1b	interleukin 1 beta	16176	NM_008361	Mm.222830	ENSMUSG00000027398	IL 5 Signaling Pathway, Msp/Ron Receptor Signaling Pathway, NFkB activation by Nontypeable Hemophilus influenzae, Signal transduction through IL1R, African trypanosomiasis, Alzheimer's disease, Amoebiasis, Apoptosis, Chagas disease (American trypanosomiasis), Cytokine-cytokine receptor interaction, Cytosolic DNA-sensing pathway, Graft-versus-host disease, Hematopoietic cell lineage, Leishmaniasis…	6e-07	95.43	10	9.54	0h
12		BP	positive regulation of phagocytosis	A_51_P385099	Info	Tnf	tumor necrosis factor	21926	NM_001278601	Mm.1293	ENSMUSG00000024401	Acetylation and Deacetylation of RelA in The Nucleus, Cadmium induces DNA synthesis and proliferation in macrophages, Cytokine Network, Cytokines and Inflammatory Response, Free Radical Induced Apoptosis, HIV-I Nef: negative effector of Fas and TNF, IL-10 Anti-inflammatory Signaling Pathway, Keratinocyte Differentiation, Msp/Ron Receptor Signaling Pathway, NFkB activation by Nontypeable Hemophilu…	4.1e-06	209.49	663.2	0.32	0h
13		BP	positive regulation of phagocytosis	A_51_P110301	Info	C3	complement component 3	12266	NM_009778	Mm.19131	ENSMUSG00000024164	Alternative Complement Pathway, Classical Complement Pathway, Complement Pathway, Lectin Induced Complement Pathway, Chagas disease (American trypanosomiasis), Complement and coagulation cascades, Leishmaniasis, Phagosome, Staphylococcus aureus infection, Systemic lupus erythematosus	7.4e-06	257.22	88.01	2.92	0h
14		BP	positive regulation of phagocytosis	A_55_P1955147	Info	Camk1d	calcium/calmodulin-dependent protein kinase ID	227541	NM_001290374	Mm.191949	ENSMUSG00000039145		1.16e-05	2046.28	1225.41	1.67	0h
15		BP	positive regulation of phagocytosis	A_51_P393426	Info	Pros1	protein S (alpha)	19128	NM_011173	Mm.127156	ENSMUSG00000022912	Extrinsic Prothrombin Activation Pathway, Intrinsic Prothrombin Activation Pathway, Complement and coagulation cascades	2.28e-05	159.13	35.06	4.54	0h
16		BP	positive regulation of phagocytosis	A_55_P2125149	Info	Tulp1	tubby like protein 1	22157	NM_021478	Mm.42102	ENSMUSG00000037446		3.1e-05	787.83	376.94	2.09	0h
17		BP	positive regulation of phagocytosis	A_51_P441983	Info	Itga2	integrin alpha 2	16398	NM_008396	Mm.5007	ENSMUSG00000015533	Arrhythmogenic right ventricular cardiomyopathy (ARVC), Dilated cardiomyopathy, ECM-receptor interaction, Focal adhesion, Hematopoietic cell lineage, Hypertrophic cardiomyopathy (HCM), Pathways in cancer, Phagosome, Regulation of actin cytoskeleton, Small cell lung cancer	8.1e-05	33.27	10	3.33	0h
18		BP	positive regulation of phagocytosis	A_51_P186476	Info	Slc11a1	solute carrier family 11 (proton-coupled divalent metal ion transporters), member 1	18173	NM_013612	Mm.2913	ENSMUSG00000026177	Lysosome	0.0002867	31.48	10	3.15	0h
19		BP	positive regulation of phagocytosis	A_52_P102248	Info	Mex3b	mex3 RNA binding family member B	108797	NM_175366	Mm.306789	ENSMUSG00000057706		0.000291	276.61	876.45	0.32	0h
20		BP	positive regulation of phagocytosis	A_55_P2023542	Info	Ccr7	chemokine (C-C motif) receptor 7	12775	NM_001301713	Mm.2932	ENSMUSG00000037944	Selective expression of chemokine receptors during T-cell polarization, Chemokine signaling pathway, Cytokine-cytokine receptor interaction	0.0002916	42361.4	140931	0.3	0h
21		BP	positive regulation of phagocytosis	A_55_P2001203	Info	Dnm2	dynamin 2	13430	NM_001039520	Mm.433257	ENSMUSG00000033335	Bacterial invasion of epithelial cells, Endocytosis, Fc gamma R-mediated phagocytosis	0.0003915	19311.1	27289.5	0.71	0h
22		BP	positive regulation of phagocytosis	A_66_P138212	Info	Dock2	dedicator of cyto-kinesis 2	94176	NM_033374	Mm.380679	ENSMUSG00000020143	Chemokine signaling pathway, Fc gamma R-mediated phagocytosis	0.0005614	215.54	385.03	0.56	0h
23		BP	positive regulation of phagocytosis	A_55_P1980308	Info	Stap1	signal transducing adaptor family member 1	56792	NM_001310639	Mm.131237	ENSMUSG00000029254		0.0024444	401.44	202.89	1.98	0h
24		BP	positive regulation of phagocytosis	A_51_P455932	Info	F2rl1	coagulation factor II (thrombin) receptor-like 1	14063	NM_007974	Mm.1614	ENSMUSG00000021678	African trypanosomiasis, Neuroactive ligand-receptor interaction	0.0067339	85.25	36.71	2.32	0h
25		BP	positive regulation of phagocytosis	A_55_P2359797	Info	Nod2	nucleotide-binding oligomerization domain containing 2	257632	NM_145857	Mm.222633	ENSMUSG00000055994	NOD-like receptor signaling pathway, Shigellosis	0.0125856	71.44	32.27	2.21	0h
26		BP	positive regulation of phagocytosis	A_55_P2039225	Info	Rap1gap	Rap1 GTPase-activating protein	110351	NM_001081155	Mm.180763	ENSMUSG00000041351		0.0133494	21.24	11.84	1.79	0h
27		BP	positive regulation of phagocytosis	A_51_P454008	Info	Lbp	lipopolysaccharide binding protein	16803	NM_008489	Mm.218846	ENSMUSG00000016024	Inactivation of Gsk3 by AKT causes accumulation of b-catenin in Alveolar Macrophages, Toll-like receptor signaling pathway	0.0239594	80.36	39.96	2.01	0h
28		BP	positive regulation of phagocytosis	A_55_P2007601	Info	Sftpd	surfactant associated protein D	20390	NM_009160	Mm.1321	ENSMUSG00000021795	Phagosome	0.0310764	10.09	23.53	0.43	0h
29		BP	positive regulation of phagocytosis	A_52_P509965	Info	Ager	advanced glycosylation end product-specific receptor	11596	NM_001271422	Mm.3383	ENSMUSG00000015452		0.0516324	22.49	31.73	0.71	0h
30		BP	positive regulation of phagocytosis	A_51_P375146	Info	Cd36	CD36 antigen	12491	NM_001159555	Mm.18628	ENSMUSG00000002944	TSP-1 Induced Apoptosis in Microvascular Endothelial Cell , Adipocytokine signaling pathway, ECM-receptor interaction, Fat digestion and absorption, Hematopoietic cell lineage, Malaria, Phagosome, PPAR signaling pathway	0.181393	17.01	10	1.7	0h
1	GO:0003697	MF	single-stranded DNA binding	A_66_P106090	Info	Rpa3	replication protein A3	68240	NM_026632	Mm.29073	ENSMUSG00000012483	DNA replication, Homologous recombination, Mismatch repair, Nucleotide excision repair	< 1e-07	3305.35	1492.34	2.21	0h
2		MF	single-stranded DNA binding	A_55_P1960566	Info	Ybx3	Y box protein 3	56449	NM_011733	Mm.458000	ENSMUSG00000030189	Tight junction	< 1e-07	5591.46	1847.35	3.03	0h
3		MF	single-stranded DNA binding	A_52_P251366	Info	Neil3	nei like 3 (E. coli)	234258	NM_146208	Mm.281749	ENSMUSG00000039396	Base excision repair	< 1e-07	59.89	10	5.99	0h
4		MF	single-stranded DNA binding	A_51_P360492	Info	Mcm6	minichromosome maintenance complex component 6	17219	NM_001313695	Mm.4933	ENSMUSG00000026355	CDK Regulation of DNA Replication, Cell cycle, DNA replication	< 1e-07	20667.5	11112.2	1.86	0h
5		MF	single-stranded DNA binding	A_52_P289685	Info	Ssbp1	single-stranded DNA binding protein 1	381760	NM_001286663	Mm.276356	ENSMUSG00000029911	DNA replication, Homologous recombination, Mismatch repair	< 1e-07	6128.26	2358.99	2.6	0h
6		MF	single-stranded DNA binding	A_51_P338998	Info	Prim2	DNA primase, p58 subunit	19076	NM_008922	Mm.27705	ENSMUSG00000026134	DNA replication, Metabolic pathways, Purine metabolism, Pyrimidine metabolism	< 1e-07	709.25	471.52	1.5	0h
7		MF	single-stranded DNA binding	A_55_P2147121	Info	Ercc5	excision repair cross-complementing rodent repair deficiency, complementation group 5	22592	NM_011729	Mm.2213	ENSMUSG00000026048	Nucleotide excision repair	1e-07	54.34	242.13	0.22	0h
8		MF	single-stranded DNA binding	A_55_P2172274	Info	Smc2	structural maintenance of chromosomes 2	14211	NM_001301412	Mm.2999	ENSMUSG00000028312		7e-07	1068.56	452.07	2.36	0h
9		MF	single-stranded DNA binding	A_55_P2092826	Info	Anxa1	annexin A1	16952	NM_010730	Mm.248360	ENSMUSG00000024659	Corticosteroids and cardioprotection	8e-07	284.09	27.95	10.17	0h
10		MF	single-stranded DNA binding	A_55_P2016540	Info	Cry2	cryptochrome 2 (photolyase-like)	12953	NM_001113333	Mm.254181	ENSMUSG00000068742	Circadian Rhythms, Circadian rhythm	1e-06	1096.46	3436.99	0.32	0h
11		MF	single-stranded DNA binding	A_55_P2420873	Info	Pura	purine rich element binding protein A	19290	NM_008989	Mm.231802	ENSMUSG00000043991		1.1e-06	730.25	267.89	2.73	0h
12		MF	single-stranded DNA binding	A_51_P148105	Info	Rad51	RAD51 recombinase	19361	NM_011234	Mm.330492	ENSMUSG00000027323	ATM Signaling Pathway, Role of BRCA1, BRCA2 and ATR in Cancer Susceptibility, Homologous recombination, Pancreatic cancer, Pathways in cancer	1.8e-06	239.03	40.44	5.91	0h
13		MF	single-stranded DNA binding	A_52_P245365	Info	Rtf1	RTF1, Paf1/RNA polymerase II complex component	76246	NM_030112	Mm.33437	ENSMUSG00000027304		2.3e-06	146.26	340.29	0.43	0h
14		MF	single-stranded DNA binding	A_51_P269792	Info	Rad51b	RAD51 paralog B	19363	NM_001252562	Mm.341756	ENSMUSG00000059060	Homologous recombination	4.6e-06	54.47	12.93	4.21	0h
15		MF	single-stranded DNA binding	A_52_P662752	Info	Xrcc2	X-ray repair complementing defective repair in Chinese hamster cells 2	57434	NM_020570	Mm.143767	ENSMUSG00000028933	Homologous recombination	5.9e-06	26.31	126.39	0.21	0h
16		MF	single-stranded DNA binding	A_55_P2022139	Info	Pura	purine rich element binding protein A	19290	NM_008989	Mm.231802	ENSMUSG00000043991		8e-06	6207.85	10970.2	0.57	0h
17		MF	single-stranded DNA binding	A_55_P2084278	Info	Ighmbp2	immunoglobulin mu binding protein 2	20589	NM_009212	Mm.3179	ENSMUSG00000024831		8.9e-06	93.95	320	0.29	0h
18		MF	single-stranded DNA binding	A_55_P2042958	Info	Rad50	RAD50 double strand break repair protein	19360	NM_009012	Mm.4888	ENSMUSG00000020380	ATM Signaling Pathway, Role of BRCA1, BRCA2 and ATR in Cancer Susceptibility, Homologous recombination, Non-homologous end-joining	9.1e-06	996.14	470.59	2.12	0h
19		MF	single-stranded DNA binding	A_51_P451106	Info	Brca2	breast cancer 2, early onset	12190	NM_001081001	Mm.236256	ENSMUSG00000041147	Role of BRCA1, BRCA2 and ATR in Cancer Susceptibility, Homologous recombination, Pancreatic cancer, Pathways in cancer	2.19e-05	180.32	83.87	2.15	0h
20		MF	single-stranded DNA binding	A_55_P2152049	Info	Xrcc3	X-ray repair complementing defective repair in Chinese hamster cells 3	74335	NM_028875	Mm.19082	ENSMUSG00000021287	Homologous recombination	4.45e-05	170.39	79.57	2.14	0h
21		MF	single-stranded DNA binding	A_51_P392705	Info	Xpc	xeroderma pigmentosum, complementation group C	22591	NM_009531	Mm.2806	ENSMUSG00000030094	Nucleotide excision repair	5.33e-05	1310.61	668.64	1.96	0h
22		MF	single-stranded DNA binding	A_55_P2058962	Info	Mcm10	minichromosome maintenance 10 replication initiation factor	70024	NM_001305259	Mm.23828	ENSMUSG00000026669		0.0001171	327.23	144.8	2.26	0h
23		MF	single-stranded DNA binding	A_55_P1971298	Info	Lonp1	lon peptidase 1, mitochondrial	74142	NM_028782	Mm.329136	ENSMUSG00000041168		0.0002665	5739.84	7107.26	0.81	0h
24		MF	single-stranded DNA binding	A_55_P1991688	Info	Rad51ap1	RAD51 associated protein 1	19362	NM_001347455	Mm.204634	ENSMUSG00000030346		0.0002907	576.43	414.68	1.39	0h
25		MF	single-stranded DNA binding	A_51_P134007	Info	Ncl	nucleolin	17975	NM_010880	Mm.154378	ENSMUSG00000026234	Pathogenic Escherichia coli infection	0.000342	19033.7	25978.4	0.73	0h
26		MF	single-stranded DNA binding	A_66_P123683	Info	Nabp1	nucleic acid binding protein 1	109019	NM_001310548	Mm.196290	ENSMUSG00000026107		0.0007698	272.16	102.23	2.66	0h
27		MF	single-stranded DNA binding	A_55_P2017750	Info	Cdc45	cell division cycle 45	12544	NM_001161623	Mm.1248	ENSMUSG00000000028	Cell cycle	0.0008853	50.02	16.02	3.12	0h
28		MF	single-stranded DNA binding	A_66_P120949	Info	Rad51d	RAD51 paralog D	19364	NM_001277938	Mm.9286	ENSMUSG00000018841	Homologous recombination	0.00138	477.16	351.23	1.36	0h
29		MF	single-stranded DNA binding	A_52_P595717	Info	Smug1	single-strand selective monofunctional uracil DNA glycosylase	71726	NM_027885	Mm.254820	ENSMUSG00000036061	Base excision repair	0.0056073	149.14	54.1	2.76	0h
30		MF	single-stranded DNA binding	A_55_P2131379	Info	Ybx1	Y box protein 1	22608	NM_011732	Mm.258204	ENSMUSG00000028639	Transcriptional activation of dbpb from mRNA	0.0068076	3040.22	2260.63	1.34	0h
31		MF	single-stranded DNA binding	A_51_P314418	Info	Blm	Bloom syndrome, RecQ helicase-like	12144	NM_001042527	Mm.12932	ENSMUSG00000030528	Homologous recombination	0.0123341	267.33	189.55	1.41	0h
32		MF	single-stranded DNA binding	A_51_P248644	Info	Tdp1	tyrosyl-DNA phosphodiesterase 1	104884	NM_028354	Mm.312323	ENSMUSG00000021177		0.0325569	1112.73	952.62	1.17	0h
33		MF	single-stranded DNA binding	A_51_P159352	Info	Sub1	SUB1 homolog (S. cerevisiae)	20024	NM_011294	Mm.41746	ENSMUSG00000022205		0.0449862	190.4	255.22	0.75	0h
34		MF	single-stranded DNA binding	A_51_P165704	Info	Mcm7	minichromosome maintenance complex component 7	17220	NM_008568	Mm.378965	ENSMUSG00000029730	CDK Regulation of DNA Replication, Cell cycle, DNA replication	0.0641125	4697.37	5223.23	0.9	0h
35		MF	single-stranded DNA binding	A_51_P168632	Info	Prim1	DNA primase, p49 subunit	19075	NM_008921	Mm.2903	ENSMUSG00000025395	DNA replication, Metabolic pathways, Purine metabolism, Pyrimidine metabolism	0.30479	1375.27	1460.04	0.94	0h
36		MF	single-stranded DNA binding	A_52_P504421	Info	Rnf138	ring finger protein 138	56515	NM_001303005	Mm.253542	ENSMUSG00000024317		0.938939	3345.26	3375.36	0.99	0h
1	GO:0016591	CC	DNA-directed RNA polymerase II, holoenzyme	A_51_P206197	Info	Gtf2a1l	general transcription factor IIA, 1-like	71828	NM_023630	Mm.61330	ENSMUSG00000024154	Basal transcription factors	< 1e-07	98.93	10	9.89	0h
2		CC	DNA-directed RNA polymerase II, holoenzyme	A_55_P2027594	Info	Taf3	TATA-box binding protein associated factor 3	209361	NM_027748	Mm.86343	ENSMUSG00000025782		< 1e-07	460.96	1284.68	0.36	0h
3		CC	DNA-directed RNA polymerase II, holoenzyme	A_51_P193563	Info	Cdk7	cyclin-dependent kinase 7	12572	NM_009874	Mm.259718	ENSMUSG00000069089	Cyclins and Cell Cycle Regulation, Degradation of the RAR and RXR by the proteasome, Estrogen-responsive protein Efp controls cell cycle and breast tumors growth, Sonic Hedgehog (SHH) Receptor Ptc1 Regulates cell cycle, Cell cycle, Nucleotide excision repair	< 1e-07	582.35	190.35	3.06	0h
4		CC	DNA-directed RNA polymerase II, holoenzyme	A_51_P375406	Info	Rprd1a	regulation of nuclear pre-mRNA domain containing 1A	225283	NM_144861	Mm.28427	ENSMUSG00000040446		< 1e-07	352.19	62.83	5.61	0h
5		CC	DNA-directed RNA polymerase II, holoenzyme	A_55_P2147121	Info	Ercc5	excision repair cross-complementing rodent repair deficiency, complementation group 5	22592	NM_011729	Mm.2213	ENSMUSG00000026048	Nucleotide excision repair	1e-07	54.34	242.13	0.22	0h
6		CC	DNA-directed RNA polymerase II, holoenzyme	A_55_P1956517	Info	Polr2l	polymerase (RNA) II (DNA directed) polypeptide L	66491	NM_025593	Mm.380115	ENSMUSG00000038489	Huntington's disease, Metabolic pathways, Purine metabolism, Pyrimidine metabolism, RNA polymerase	1e-07	20476.8	9074.47	2.26	0h
7		CC	DNA-directed RNA polymerase II, holoenzyme	A_51_P203710	Info	Taf8	TATA-box binding protein associated factor 8	63856	NM_022015	Mm.275901	ENSMUSG00000023980		5e-07	2641.49	5246.3	0.5	0h
8		CC	DNA-directed RNA polymerase II, holoenzyme	A_52_P272945	Info	Ccnh	cyclin H	66671	NM_001347587	Mm.18474	ENSMUSG00000021548	Cyclins and Cell Cycle Regulation, Sonic Hedgehog (SHH) Receptor Ptc1 Regulates cell cycle, Cell cycle, Nucleotide excision repair	9e-07	232.6	63.65	3.65	0h
9		CC	DNA-directed RNA polymerase II, holoenzyme	A_52_P406371	Info	Med14	mediator complex subunit 14	26896	NM_001048208	Mm.17616	ENSMUSG00000064127		1.1e-06	987.01	364.53	2.71	0h
10		CC	DNA-directed RNA polymerase II, holoenzyme	A_52_P245365	Info	Rtf1	RTF1, Paf1/RNA polymerase II complex component	76246	NM_030112	Mm.33437	ENSMUSG00000027304		2.3e-06	146.26	340.29	0.43	0h
11		CC	DNA-directed RNA polymerase II, holoenzyme	A_55_P2105794	Info	Wdr61	WD repeat domain 61	66317	NM_001025375	Mm.28437	ENSMUSG00000061559	RNA degradation	2.7e-06	4711.3	2601.47	1.81	0h
12		CC	DNA-directed RNA polymerase II, holoenzyme	A_55_P2039205	Info	Rprd2	regulation of nuclear pre-mRNA domain containing 2	75137	NM_001081293	Mm.196275	ENSMUSG00000028106		6.3e-06	82.88	216.84	0.38	0h
13		CC	DNA-directed RNA polymerase II, holoenzyme	A_55_P2033520	Info	Med6	mediator complex subunit 6	69792	NM_001347384	Mm.279993	ENSMUSG00000002679		8.2e-06	552.55	1807.97	0.31	0h
14		CC	DNA-directed RNA polymerase II, holoenzyme	A_51_P104747	Info	Gtf2h4	general transcription factor II H, polypeptide 4	14885	NM_010364	Mm.10182	ENSMUSG00000001524	Basal transcription factors, Nucleotide excision repair	3.75e-05	1514.09	832.07	1.82	0h
15		CC	DNA-directed RNA polymerase II, holoenzyme	A_51_P236324	Info	Gtf2e1	general transcription factor II E, polypeptide 1 (alpha subunit)	74197	NM_028812	Mm.287795	ENSMUSG00000022828	Basal transcription factors	4.56e-05	1115.35	389.16	2.87	0h
16		CC	DNA-directed RNA polymerase II, holoenzyme	A_51_P120729	Info	Polr2f	polymerase (RNA) II (DNA directed) polypeptide F	69833	NM_027231	Mm.279861	ENSMUSG00000033020	Huntington's disease, Metabolic pathways, Purine metabolism, Pyrimidine metabolism, RNA polymerase	5.21e-05	2788.15	2113.25	1.32	0h
17		CC	DNA-directed RNA polymerase II, holoenzyme	A_55_P2082070	Info	Taf9	TATA-box binding protein associated factor 9	108143	NM_001015889	Mm.301148	ENSMUSG00000052293	Basal transcription factors, Ribosome biogenesis in eukaryotes	0.0001182	521.84	216.41	2.41	0h
18		CC	DNA-directed RNA polymerase II, holoenzyme	A_52_P308507	Info	Chd6	chromodomain helicase DNA binding protein 6	71389	NM_173368	Mm.122738	ENSMUSG00000057133		0.000131	192.86	125.85	1.53	0h
19		CC	DNA-directed RNA polymerase II, holoenzyme	A_51_P133651	Info	Gtf2a1	general transcription factor II A, 1	83602	NM_031391	Mm.275728	ENSMUSG00000020962	Basal transcription factors	0.0005324	97.74	199	0.49	0h
20		CC	DNA-directed RNA polymerase II, holoenzyme	A_52_P83959	Info	Taf7	TATA-box binding protein associated factor 7	24074	NM_175770	Mm.236009	ENSMUSG00000051316	Basal transcription factors	0.0011616	378.22	902.25	0.42	0h
21		CC	DNA-directed RNA polymerase II, holoenzyme	A_52_P167114	Info	Recql5	RecQ protein-like 5	170472	NM_130454	Mm.379351	ENSMUSG00000020752		0.001869	90.95	28.02	3.25	0h
22		CC	DNA-directed RNA polymerase II, holoenzyme	A_55_P2114809	Info	Gtf2e2	general transcription factor II E, polypeptide 2 (beta subunit)	68153	NM_001167921	Mm.286104	ENSMUSG00000031585	Basal transcription factors	0.0192991	1121.56	620.63	1.81	0h
23		CC	DNA-directed RNA polymerase II, holoenzyme	A_55_P2018442	Info	Tbpl1	TATA box binding protein-like 1	237336	NM_011603	Mm.86670	ENSMUSG00000071359	Basal transcription factors, Huntington's disease	0.130589	43.77	39.88	1.1	0h
24		CC	DNA-directed RNA polymerase II, holoenzyme	A_55_P2254276	Info	Ints2	integrator complex subunit 2	70422	NM_027421	Mm.171304	ENSMUSG00000018068		0.183311	23.03	17.62	1.31	0h
25		CC	DNA-directed RNA polymerase II, holoenzyme	A_51_P256224	Info	Zfp768	zinc finger protein 768	233890	NM_146202	Mm.23031	ENSMUSG00000047371		0.390701	77.6	94.22	0.82	0h
1	GO:0008154	BP	actin polymerization or depolymerization	A_52_P637282	Info	Wipf1	WAS/WASL interacting protein family, member 1	215280	NM_001289722	Mm.223504	ENSMUSG00000075284		< 1e-07	6761.66	2593.85	2.61	0h
2		BP	actin polymerization or depolymerization	A_55_P1966194	Info	Plek	pleckstrin	56193	NM_019549	Mm.98232	ENSMUSG00000020120		< 1e-07	7793.88	95.39	81.7	0h
3		BP	actin polymerization or depolymerization	A_55_P1956667	Info	Cyfip1	cytoplasmic FMR1 interacting protein 1	20430	NM_001164661	Mm.37249	ENSMUSG00000030447	Regulation of actin cytoskeleton	< 1e-07	237.04	14.49	16.35	0h
4		BP	actin polymerization or depolymerization	A_55_P2022569	Info	Pak3	p21 protein (Cdc42/Rac)-activated kinase 3	18481	NM_001195046	Mm.40035	ENSMUSG00000031284	Agrin in Postsynaptic Differentiation, Axon guidance, ErbB signaling pathway, Focal adhesion, Regulation of actin cytoskeleton, Renal cell carcinoma, T cell receptor signaling pathway	< 1e-07	10.3	57.43	0.18	0h
5		BP	actin polymerization or depolymerization	A_55_P2022399	Info	Ghrl	ghrelin	58991	NM_001286404	Mm.379095	ENSMUSG00000064177		< 1e-07	41.65	161.78	0.26	0h
6		BP	actin polymerization or depolymerization	A_55_P2088028	Info	Mtss1	metastasis suppressor 1	211401	NM_001146180	Mm.215481	ENSMUSG00000022353		< 1e-07	32.1	469.95	0.068	0h
7		BP	actin polymerization or depolymerization	A_55_P1959718	Info	Cobll1	Cobl-like 1	319876	NM_027225	Mm.34159	ENSMUSG00000034903		< 1e-07	877.83	174.4	5.03	0h
8		BP	actin polymerization or depolymerization	A_51_P441469	Info	Jmy	junction-mediating and regulatory protein	57748	NM_021310	Mm.100273	ENSMUSG00000021690		< 1e-07	107.62	671.58	0.16	0h
9		BP	actin polymerization or depolymerization	A_52_P456158	Info	Fchsd1	FCH and double SH3 domains 1	319262	NM_175684	Mm.285060	ENSMUSG00000038524		< 1e-07	379.61	835.96	0.45	0h
10		BP	actin polymerization or depolymerization	A_55_P2038987	Info	Gas7	growth arrest specific 7	14457	NM_001109657	Mm.40338	ENSMUSG00000033066		< 1e-07	155.81	10.03	15.53	0h
11		BP	actin polymerization or depolymerization	A_55_P2117741	Info	Nck2	non-catalytic region of tyrosine kinase adaptor protein 2	17974	NM_010879	Mm.389903	ENSMUSG00000066877	Axon guidance, ErbB signaling pathway, Pathogenic Escherichia coli infection, T cell receptor signaling pathway	1e-07	2343.37	1217.39	1.92	0h
12		BP	actin polymerization or depolymerization	A_55_P2067226	Info	Arpc5l	actin related protein 2/3 complex, subunit 5-like	74192	NM_028809	Mm.38155	ENSMUSG00000026755	Bacterial invasion of epithelial cells, Fc gamma R-mediated phagocytosis, Pathogenic Escherichia coli infection, Regulation of actin cytoskeleton, Shigellosis	3e-07	5470	2051.49	2.67	0h
13		BP	actin polymerization or depolymerization	A_55_P2088014	Info	Cdc42ep4	CDC42 effector protein (Rho GTPase binding) 4	56699	NM_001163346	Mm.293378	ENSMUSG00000041598		3e-07	116.98	372.14	0.31	0h
14		BP	actin polymerization or depolymerization	A_51_P267494	Info	Cdc42ep3	CDC42 effector protein (Rho GTPase binding) 3	260409	NM_026514	Mm.140601	ENSMUSG00000036533		4e-07	1430.36	728.15	1.96	0h
15		BP	actin polymerization or depolymerization	A_51_P335460	Info	Scin	scinderin	20259	NM_001146196	Mm.2416	ENSMUSG00000002565	Fc gamma R-mediated phagocytosis, Regulation of actin cytoskeleton	5e-07	47.37	10	4.74	0h
16		BP	actin polymerization or depolymerization	A_55_P2007981	Info	Fmn2	formin 2	54418	NM_019445	Mm.330620	ENSMUSG00000028354	Dorso-ventral axis formation	1.1e-06	384.1	859.74	0.45	0h
17		BP	actin polymerization or depolymerization	A_51_P108266	Info	Actn2	actinin alpha 2	11472	NM_033268	Mm.37638	ENSMUSG00000052374	Cell to Cell Adhesion Signaling, Integrin Signaling Pathway, uCalpain and friends in Cell spread, Adherens junction, Amoebiasis, Arrhythmogenic right ventricular cardiomyopathy (ARVC), Focal adhesion, Leukocyte transendothelial migration, Regulation of actin cytoskeleton, Systemic lupus erythematosus, Tight junction	1.1e-06	72.87	454.12	0.16	0h
18		BP	actin polymerization or depolymerization	A_55_P2108738	Info	Nck1	non-catalytic region of tyrosine kinase adaptor protein 1	17973	NM_001324530	Mm.181485	ENSMUSG00000032475	Y branching of actin filaments, Axon guidance, ErbB signaling pathway, Pathogenic Escherichia coli infection, T cell receptor signaling pathway	2.8e-06	1652.26	547.09	3.02	0h
19		BP	actin polymerization or depolymerization	A_51_P402193	Info	Map3k1	mitogen-activated protein kinase kinase kinase 1	26401	NM_011945	Mm.15918	ENSMUSG00000021754	Angiotensin II mediated activation of JNK Pathway via Pyk2 dependent signaling, BCR Signaling Pathway, CD40L Signaling Pathway, Ceramide Signaling Pathway, EGF Signaling Pathway, FAS signaling pathway ( CD95 ), Fc Epsilon Receptor I Signaling in Mast Cells, fMLP induced chemokine gene expression in HMC-1 cells, HIV-I Nef: negative effector of Fas and TNF, Human Cytomegalovirus and Map Kinase Path…	3.6e-06	7888.71	3902.32	2.02	0h
20		BP	actin polymerization or depolymerization	A_55_P2003251	Info	Magel2	melanoma antigen, family L, 2	27385	NM_013779	Mm.45207	ENSMUSG00000056972		3.7e-06	44.02	176.59	0.25	0h
21		BP	actin polymerization or depolymerization	A_52_P96782	Info	Wasl	Wiskott-Aldrich syndrome-like (human)	73178	NM_001167745	Mm.1574	ENSMUSG00000029684	Role of PI3K subunit p85 in regulation of Actin Organization and Cell Migration, Y branching of actin filaments, Adherens junction, Bacterial invasion of epithelial cells, Chemokine signaling pathway, Fc gamma R-mediated phagocytosis, Pathogenic Escherichia coli infection, Regulation of actin cytoskeleton, Shigellosis	7.2e-06	327.06	650.02	0.5	0h
22		BP	actin polymerization or depolymerization	A_55_P2174661	Info	Tmsb15l	thymosin beta 15b like	399591	NM_207267	Mm.381904	ENSMUSG00000072955		7.9e-06	80.97	25.58	3.17	0h
23		BP	actin polymerization or depolymerization	A_55_P2003004	Info	Capza1	capping protein (actin filament) muscle Z-line, alpha 1	12340	NM_009797	Mm.19142	ENSMUSG00000070372		8.1e-06	84.93	38.04	2.23	0h
24		BP	actin polymerization or depolymerization	A_55_P2128695	Info	Nckap1	NCK-associated protein 1	50884	NM_001290745	Mm.25203	ENSMUSG00000027002	Y branching of actin filaments, Regulation of actin cytoskeleton	1.06e-05	91.32	138.29	0.66	0h
25		BP	actin polymerization or depolymerization	A_55_P1998631	Info	Capg	capping protein (actin filament), gelsolin-like	12332	NM_001042534	Mm.18626	ENSMUSG00000056737		1.08e-05	5848.6	8415.19	0.7	0h
26		BP	actin polymerization or depolymerization	A_52_P613241	Info	Icam1	intercellular adhesion molecule 1	15894	NM_010493	Mm.435508	ENSMUSG00000037405	Adhesion Molecules on Lymphocyte, B Lymphocyte Cell Surface Molecules, CTL mediated immune response against target cells , Monocyte and its Surface Molecules, Neutrophil and Its Surface Molecules, T Cytotoxic Cell Surface Molecules, T Helper Cell Surface Molecules, African trypanosomiasis, Cell adhesion molecules (CAMs), Leukocyte transendothelial migration, Malaria, Natural killer cell mediated …	3.77e-05	276.11	480.37	0.57	0h
27		BP	actin polymerization or depolymerization	A_52_P67643	Info	Mtor	mechanistic target of rapamycin (serine/threonine kinase)	56717	NM_020009	Mm.21158	ENSMUSG00000028991	B Cell Survival Pathway, CTCF: First Multivalent Nuclear Factor, mTOR Signaling Pathway, Regulation of eIF4e and p70 S6 Kinase, Skeletal muscle hypertrophy is regulated via AKT/mTOR pathway, Stat3 Signaling Pathway, Acute myeloid leukemia, Adipocytokine signaling pathway, ErbB signaling pathway, Glioma, Insulin signaling pathway, mTOR signaling pathway, Pathways in cancer, Prostate cancer, Type I…	5.54e-05	126.34	478.92	0.26	0h
28		BP	actin polymerization or depolymerization	A_55_P2156062	Info	Pick1	protein interacting with C kinase 1	18693	NM_001045558	Mm.259464	ENSMUSG00000068206		6.17e-05	29.12	10.57	2.76	0h
29		BP	actin polymerization or depolymerization	A_55_P1999633	Info	Cit	citron	12704	NM_007708	Mm.8321	ENSMUSG00000029516		8.29e-05	35.26	11.04	3.19	0h
30		BP	actin polymerization or depolymerization	A_51_P459350	Info	Dstn	destrin	56431	NM_019771	Mm.28919	ENSMUSG00000015932		0.0001283	549.8	288.16	1.91	0h
31		BP	actin polymerization or depolymerization	A_66_P138673	Info	Whamm	WAS protein homolog associated with actin, golgi membranes and microtubules	434204	NM_001004185	Mm.181641	ENSMUSG00000045795		0.0001507	265.68	456.36	0.58	0h
32		BP	actin polymerization or depolymerization	A_55_P2087087	Info	Pecam1	platelet/endothelial cell adhesion molecule 1	18613	NM_001032378	Mm.343951	ENSMUSG00000020717	Adhesion Molecules on Lymphocyte, Cell to Cell Adhesion Signaling, Monocyte and its Surface Molecules, Neutrophil and Its Surface Molecules, Cell adhesion molecules (CAMs), Leukocyte transendothelial migration, Malaria	0.0001823	192.42	376.18	0.51	0h
33		BP	actin polymerization or depolymerization	A_55_P2007944	Info	Prkce	protein kinase C, epsilon	18754	NM_011104	Mm.24614	ENSMUSG00000045038	Keratinocyte Differentiation, Phosphoinositides and their downstream targets., Protein Kinase A at the Centrosome, Fc epsilon RI signaling pathway, Fc gamma R-mediated phagocytosis, Tight junction, Type II diabetes mellitus, Vascular smooth muscle contraction	0.0001984	32.95	67.16	0.49	0h
34		BP	actin polymerization or depolymerization	A_55_P1978642	Info	Wasf1	WAS protein family, member 1	83767	NM_031877	Mm.41353	ENSMUSG00000019831	Rac 1 cell motility signaling pathway, Y branching of actin filaments, Adherens junction, Bacterial invasion of epithelial cells, Fc gamma R-mediated phagocytosis, Regulation of actin cytoskeleton, Shigellosis	0.0002817	211.29	297.71	0.71	0h
35		BP	actin polymerization or depolymerization	A_55_P2097828	Info	Gmfg	glia maturation factor, gamma	63986	NM_001039192	Mm.194536	ENSMUSG00000060791		0.0005461	36838.4	26517.8	1.39	0h
36		BP	actin polymerization or depolymerization	A_55_P1955034	Info	Myo1c	myosin IC	17913	NM_001080774	Mm.234502	ENSMUSG00000017774		0.0007834	606.64	1287.79	0.47	0h
37		BP	actin polymerization or depolymerization	A_55_P2072980	Info	Sptan1	spectrin alpha, non-erythrocytic 1	20740	NM_001076554	Mm.204969	ENSMUSG00000057738	Tight junction	0.0010586	169.3	313.31	0.54	0h
38		BP	actin polymerization or depolymerization	A_51_P363556	Info	Abi2	abl-interactor 2	329165	NM_001198570	Mm.212066	ENSMUSG00000026782	Y branching of actin filaments, Regulation of actin cytoskeleton	0.0010692	481.21	145.03	3.32	0h
39		BP	actin polymerization or depolymerization	A_55_P1954633	Info	Ssh2	slingshot homolog 2 (Drosophila)	237860	NM_001291190	Mm.440381	ENSMUSG00000037926	Regulation of actin cytoskeleton	0.0014183	11546	14890.8	0.78	0h
40		BP	actin polymerization or depolymerization	A_55_P2116889	Info	Hax1	HCLS1 associated X-1	23897	NM_001282032	Mm.256035	ENSMUSG00000027944		0.0018696	1099.87	718.25	1.53	0h
41		BP	actin polymerization or depolymerization	A_52_P155554	Info	Cdc42ep2	CDC42 effector protein (Rho GTPase binding) 2	104252	NM_026772	Mm.491103	ENSMUSG00000045664		0.0041686	1161.02	890.52	1.3	0h
42		BP	actin polymerization or depolymerization	A_51_P455932	Info	F2rl1	coagulation factor II (thrombin) receptor-like 1	14063	NM_007974	Mm.1614	ENSMUSG00000021678	African trypanosomiasis, Neuroactive ligand-receptor interaction	0.0067339	85.25	36.71	2.32	0h
43		BP	actin polymerization or depolymerization	A_52_P467690	Info	Sptbn1	spectrin beta, non-erythrocytic 1	20742	NM_009260	Mm.123110	ENSMUSG00000020315		0.0089133	503.13	697.66	0.72	0h
44		BP	actin polymerization or depolymerization	A_55_P1966615	Info	Actr3b	ARP3 actin-related protein 3B	242894	NM_001004365	Mm.150319	ENSMUSG00000056367		0.0123697	97.19	70.83	1.37	0h
45		BP	actin polymerization or depolymerization	A_55_P1988043	Info	Ssh1	slingshot homolog 1 (Drosophila)	231637	NM_198109	Mm.389682	ENSMUSG00000042121	Regulation of actin cytoskeleton	0.0154481	191.9	121.98	1.57	0h
46		BP	actin polymerization or depolymerization	A_55_P2072661	Info	Prex1	phosphatidylinositol-3,4,5-trisphosphate-dependent Rac exchange factor 1	277360	NM_177782	Mm.34420	ENSMUSG00000039621	Chemokine signaling pathway	0.0169453	11861.4	10846	1.09	0h
47		BP	actin polymerization or depolymerization	A_55_P2013948	Info	Gsn	gelsolin	227753	NM_001206367	Mm.443	ENSMUSG00000026879	Erk and PI-3 Kinase Are Necessary for Collagen Binding in Corneal Epithelia, HIV-I Nef: negative effector of Fas and TNF, Rho cell motility signaling pathway, Fc gamma R-mediated phagocytosis, Regulation of actin cytoskeleton	0.0176667	1322.78	1613	0.82	0h
48		BP	actin polymerization or depolymerization	A_51_P400543	Info	Aif1	allograft inflammatory factor 1	11629	NM_019467	Mm.10747	ENSMUSG00000024397		0.0281882	172.09	78.65	2.19	0h
49		BP	actin polymerization or depolymerization	A_51_P302087	Info	Capza3	capping protein (actin filament) muscle Z-line, alpha 3	12344	NM_007605	Mm.12817	ENSMUSG00000041791		0.0322945	10.38	31.36	0.33	0h
50		BP	actin polymerization or depolymerization	A_55_P2064995	Info	Capzb	capping protein (actin filament) muscle Z-line, beta	12345	NM_001037761	Mm.2945	ENSMUSG00000028745		0.0809671	10	16.3	0.61	0h
51		BP	actin polymerization or depolymerization	A_55_P1990336	Info	Add1	adducin 1 (alpha)	11518	NM_001024458	Mm.289106	ENSMUSG00000029106		0.0943554	21134.5	18757.3	1.13	0h
52		BP	actin polymerization or depolymerization	A_52_P503730	Info	Fchsd2	FCH and double SH3 domains 2	207278	NM_001146010	Mm.263041	ENSMUSG00000030691		0.0974126	1207.07	988.83	1.22	0h
53		BP	actin polymerization or depolymerization	A_55_P2128526	Info	Pfn2	profilin 2	18645	NM_019410	Mm.271744	ENSMUSG00000027805	Regulation of actin cytoskeleton, Shigellosis	0.111304	173.77	271.78	0.64	0h
54		BP	actin polymerization or depolymerization	A_52_P145412	Info	Rictor	RPTOR independent companion of MTOR, complex 2	78757	NM_030168	Mm.275811	ENSMUSG00000050310	mTOR signaling pathway	0.136967	620.41	781.74	0.79	0h
55		BP	actin polymerization or depolymerization	A_51_P302149	Info	Cfl2	cofilin 2, muscle	12632	NM_007688	Mm.276826	ENSMUSG00000062929	Axon guidance, Fc gamma R-mediated phagocytosis, Regulation of actin cytoskeleton	0.148837	217.75	278.06	0.78	0h
56		BP	actin polymerization or depolymerization	A_55_P2019203	Info	Spire1	spire homolog 1 (Drosophila)	68166	NM_176832	Mm.208723	ENSMUSG00000024533	Dorso-ventral axis formation	0.166978	10.96	14.43	0.76	0h
57		BP	actin polymerization or depolymerization	A_55_P2037677	Info	Cttn	cortactin	13043	NM_001252572	Mm.205601	ENSMUSG00000031078	Agrin in Postsynaptic Differentiation, Bacterial invasion of epithelial cells, Pathogenic Escherichia coli infection, Shigellosis, Tight junction	0.908906	13.99	13.57	1.03	0h
58		BP	actin polymerization or depolymerization	A_51_P297069	Info	Tmod1	tropomodulin 1	21916	NM_021883	Mm.249594	ENSMUSG00000028328		1	10	10	1	0h
1	GO:0006892	BP	post-Golgi vesicle-mediated transport	A_51_P481238	Info	Dopey2	dopey family member 2	70028	NM_026700	Mm.23230	ENSMUSG00000022946		< 1e-07	4800.93	2079.08	2.31	0h
2		BP	post-Golgi vesicle-mediated transport	A_51_P512157	Info	Slc30a6	solute carrier family 30 (zinc transporter), member 6	210148	NM_001252478	Mm.243943	ENSMUSG00000024069		< 1e-07	191.34	40.23	4.76	0h
3		BP	post-Golgi vesicle-mediated transport	A_55_P2455725	Info	Klhl20	kelch-like 20	226541	NM_001039482	Mm.255165	ENSMUSG00000026705		< 1e-07	1460.88	328.52	4.45	0h
4		BP	post-Golgi vesicle-mediated transport	A_55_P2043108	Info	Exoc4	exocyst complex component 4	20336	NM_001347089	Mm.265512	ENSMUSG00000029763	Tight junction	9e-07	136.04	354.26	0.38	0h
5		BP	post-Golgi vesicle-mediated transport	A_52_P397204	Info	Csk	c-src tyrosine kinase	12988	NM_001304761	Mm.21974	ENSMUSG00000032312	Activation of Csk by cAMP-dependent Protein Kinase Inhibits Signaling through the T Cell Receptor, Activation of Src by Protein-tyrosine phosphatase alpha, Cell to Cell Adhesion Signaling, Integrin Signaling Pathway, Chemokine signaling pathway, Epithelial cell signaling in Helicobacter pylori infection, Neurotrophin signaling pathway, Regulation of actin cytoskeleton, Shigellosis	1e-06	3486.02	1352.8	2.58	0h
6		BP	post-Golgi vesicle-mediated transport	A_51_P209280	Info	Rab31	RAB31, member RAS oncogene family	106572	NM_133685	Mm.29274	ENSMUSG00000056515	Endocytosis	1e-06	68.98	17.91	3.85	0h
7		BP	post-Golgi vesicle-mediated transport	A_55_P2165324	Info	Acsl3	acyl-CoA synthetase long-chain family member 3	74205	NM_001033606	Mm.276016	ENSMUSG00000032883	Adipocytokine signaling pathway, Fatty acid degradation, Metabolic pathways, Peroxisome, PPAR signaling pathway	2e-06	90.28	267.06	0.34	0h
8		BP	post-Golgi vesicle-mediated transport	A_55_P2044197	Info	Vps29	VPS29 retromer complex component	56433	NM_001347453	Mm.216528	ENSMUSG00000029462		2e-06	2460.3	1050.09	2.34	0h
9		BP	post-Golgi vesicle-mediated transport	A_52_P301495	Info	Vamp2	vesicle-associated membrane protein 2	22318	NM_009497	Mm.28643	ENSMUSG00000020894	Salivary secretion, SNARE interactions in vesicular transport, Vasopressin-regulated water reabsorption	2.3e-06	949.9	2194.38	0.43	0h
10		BP	post-Golgi vesicle-mediated transport	A_55_P2101666	Info	Vamp5	vesicle-associated membrane protein 5	53620	NM_001080742	Mm.440321	ENSMUSG00000073002	SNARE interactions in vesicular transport	2.9e-06	1600.85	3062.5	0.52	0h
11		BP	post-Golgi vesicle-mediated transport	A_55_P2011887	Info	Kif13a	kinesin family member 13A	16553	NM_010617	Mm.342703	ENSMUSG00000021375		4e-06	20.65	159.17	0.13	0h
12		BP	post-Golgi vesicle-mediated transport	A_55_P2151609	Info	Sorl1	sortilin-related receptor, LDLR class A repeats-containing	20660	NM_011436	Mm.121920	ENSMUSG00000049313		6.1e-06	5419.41	2979.55	1.82	0h
13		BP	post-Golgi vesicle-mediated transport	A_52_P262096	Info	Ccdc93	coiled-coil domain containing 93	70829	NM_001025156	Mm.25788	ENSMUSG00000026339		7.8e-06	40.99	80.19	0.51	0h
14		BP	post-Golgi vesicle-mediated transport	A_52_P18816	Info	Gosr2	golgi SNAP receptor complex member 2	56494	NM_019650	Mm.195451	ENSMUSG00000020946	SNARE interactions in vesicular transport	1.27e-05	455.1	860.98	0.53	0h
15		BP	post-Golgi vesicle-mediated transport	A_52_P552017	Info	Rbsn	rabenosyn, RAB effector	78287	NM_030081	Mm.290734	ENSMUSG00000014550	Endocytosis	1.29e-05	349.87	810.64	0.43	0h
16		BP	post-Golgi vesicle-mediated transport	A_51_P360918	Info	Ehd3	EH-domain containing 3	57440	NM_020578	Mm.18526	ENSMUSG00000024065	Endocytosis	1.34e-05	7755.25	4744.64	1.63	0h
17		BP	post-Golgi vesicle-mediated transport	A_51_P343350	Info	Amn	amnionless	93835	NM_033603	Mm.197639	ENSMUSG00000021278		1.38e-05	43.16	165.01	0.26	0h
18		BP	post-Golgi vesicle-mediated transport	A_55_P2097603	Info	Rabif	RAB interacting factor	98710	NM_145510	Mm.198119	ENSMUSG00000042229		5.06e-05	96.19	45.52	2.11	0h
19		BP	post-Golgi vesicle-mediated transport	A_55_P1956672	Info	Rab34	RAB34, member RAS oncogene family	19376	NM_001159482	Mm.275864	ENSMUSG00000002059		0.0001417	74.87	146.09	0.51	0h
20		BP	post-Golgi vesicle-mediated transport	A_55_P2006250	Info	Myo5a	myosin VA	17918	NM_010864	Mm.3645	ENSMUSG00000034593		0.0001709	188.19	100.87	1.87	0h
21		BP	post-Golgi vesicle-mediated transport	A_51_P421182	Info	Sys1	SYS1 Golgi-localized integral membrane protein homolog (S. cerevisiae)	66460	NM_025575	Mm.44218	ENSMUSG00000045503		0.0001905	331.28	877.04	0.38	0h
22		BP	post-Golgi vesicle-mediated transport	A_52_P134639	Info	Tgoln2	trans-golgi network protein 2	22135	NM_009444	Mm.246563	ENSMUSG00000056429		0.000293	373.45	887.99	0.42	0h
23		BP	post-Golgi vesicle-mediated transport	A_55_P2001203	Info	Dnm2	dynamin 2	13430	NM_001039520	Mm.433257	ENSMUSG00000033335	Bacterial invasion of epithelial cells, Endocytosis, Fc gamma R-mediated phagocytosis	0.0003915	19311.1	27289.5	0.71	0h
24		BP	post-Golgi vesicle-mediated transport	A_52_P143477	Info	Tgoln1	trans-golgi network protein	22134	NM_009443	Mm.246563	ENSMUSG00000056429		0.0012592	7246.49	10053.2	0.72	0h
25		BP	post-Golgi vesicle-mediated transport	A_52_P467690	Info	Sptbn1	spectrin beta, non-erythrocytic 1	20742	NM_009260	Mm.123110	ENSMUSG00000020315		0.0089133	503.13	697.66	0.72	0h
26		BP	post-Golgi vesicle-mediated transport	A_52_P497534	Info	Wipi1	WD repeat domain, phosphoinositide interacting 1	52639	NM_145940	Mm.35817	ENSMUSG00000041895		0.0121066	13.12	30.38	0.43	0h
27		BP	post-Golgi vesicle-mediated transport	A_55_P1999790	Info	Pkdcc	protein kinase domain containing, cytoplasmic	106522	NM_134117	Mm.311974	ENSMUSG00000024247		0.019793	31.2	11.68	2.67	0h
28		BP	post-Golgi vesicle-mediated transport	A_66_P104390	Info	Arl3	ADP-ribosylation factor-like 3	56350	NM_019718	Mm.22085	ENSMUSG00000025035		0.0233905	407.9	499.12	0.82	0h
29		BP	post-Golgi vesicle-mediated transport	A_52_P525070	Info	Vamp4	vesicle-associated membrane protein 4	53330	NM_001347125	Mm.10699	ENSMUSG00000026696	SNARE interactions in vesicular transport	0.845197	271.05	278.93	0.97	0h
1	GO:0002526	BP	acute inflammatory response	A_55_P2130178	Info	Fn1	fibronectin 1	14268	NM_001276408	Mm.193099	ENSMUSG00000026193	Amoebiasis, Bacterial invasion of epithelial cells, ECM-receptor interaction, Focal adhesion, Pathways in cancer, Regulation of actin cytoskeleton, Small cell lung cancer	< 1e-07	105.99	10	10.6	0h
2		BP	acute inflammatory response	A_52_P578732	Info	Ccr5	chemokine (C-C motif) receptor 5	12774	NM_009917	Mm.14302	ENSMUSG00000079227	HIV Induced T Cell Apoptosis, IL12 and Stat4 Dependent Signaling Pathway in Th1 Development, NO2-dependent IL 12 Pathway in NK cells, Pertussis toxin-insensitive CCR5 Signaling in Macrophage, Selective expression of chemokine receptors during T-cell polarization, Chemokine signaling pathway, Cytokine-cytokine receptor interaction, Endocytosis, Toxoplasmosis	< 1e-07	1106.36	12.03	91.95	0h
3		BP	acute inflammatory response	A_51_P405476	Info	Fcer1g	Fc receptor, IgE, high affinity I, gamma polypeptide	14127	NM_010185	Mm.22673	ENSMUSG00000058715	Fc Epsilon Receptor I Signaling in Mast Cells, Asthma, Fc epsilon RI signaling pathway, Natural killer cell mediated cytotoxicity	< 1e-07	1085.65	58.38	18.6	0h
4		BP	acute inflammatory response	A_51_P130095	Info	Fcgr2b	Fc receptor, IgG, low affinity IIb	14130	NM_001077189	Mm.425062	ENSMUSG00000026656	B Lymphocyte Cell Surface Molecules, B cell receptor signaling pathway, Fc gamma R-mediated phagocytosis, Osteoclast differentiation, Phagosome, Staphylococcus aureus infection, Systemic lupus erythematosus	< 1e-07	52.75	10	5.27	0h
5		BP	acute inflammatory response	A_55_P2120244	Info	Fcer1a	Fc receptor, IgE, high affinity I, alpha polypeptide	14125	NM_010184	Mm.5266	ENSMUSG00000005339	Fc Epsilon Receptor I Signaling in Mast Cells, Asthma, Fc epsilon RI signaling pathway	< 1e-07	71.92	10.24	7.02	0h
6		BP	acute inflammatory response	A_52_P408757	Info	Fcgr3	Fc receptor, IgG, low affinity III	14131	NM_010188	Mm.22119	ENSMUSG00000059498		2e-07	33.06	10	3.31	0h
7		BP	acute inflammatory response	A_55_P2068265	Info	Mif	macrophage migration inhibitory factor (glycosylation-inhibiting factor)	17319	NM_010798	Mm.2326	ENSMUSG00000033307	Phenylalanine metabolism, Tyrosine metabolism	2e-07	31405.7	20537.2	1.53	0h
8		BP	acute inflammatory response	A_51_P247249	Info	Alox5	arachidonate 5-lipoxygenase	11689	NM_009662	Mm.41072	ENSMUSG00000025701	Eicosanoid Metabolism, Arachidonic acid metabolism, Metabolic pathways, Toxoplasmosis	4e-07	45.11	10	4.51	0h
9		BP	acute inflammatory response	A_55_P2158498	Info	Btk	Bruton agammaglobulinemia tyrosine kinase	12229	NM_013482	Mm.4475	ENSMUSG00000031264	BCR Signaling Pathway, Fc Epsilon Receptor I Signaling in Mast Cells, Phosphoinositides and their downstream targets., B cell receptor signaling pathway, Fc epsilon RI signaling pathway, Osteoclast differentiation, Primary immunodeficiency	5e-07	58.99	11.5	5.13	0h
10		BP	acute inflammatory response	A_51_P212782	Info	Il1b	interleukin 1 beta	16176	NM_008361	Mm.222830	ENSMUSG00000027398	IL 5 Signaling Pathway, Msp/Ron Receptor Signaling Pathway, NFkB activation by Nontypeable Hemophilus influenzae, Signal transduction through IL1R, African trypanosomiasis, Alzheimer's disease, Amoebiasis, Apoptosis, Chagas disease (American trypanosomiasis), Cytokine-cytokine receptor interaction, Cytosolic DNA-sensing pathway, Graft-versus-host disease, Hematopoietic cell lineage, Leishmaniasis…	6e-07	95.43	10	9.54	0h
11		BP	acute inflammatory response	A_51_P235687	Info	Alox5ap	arachidonate 5-lipoxygenase activating protein	11690	NM_001308462	Mm.19844	ENSMUSG00000060063	Eicosanoid Metabolism	7e-07	279.13	67.94	4.11	0h
12		BP	acute inflammatory response	A_55_P1970806	Info	Mif	macrophage migration inhibitory factor (glycosylation-inhibiting factor)	17319	NM_010798	Mm.2326	ENSMUSG00000033307	Phenylalanine metabolism, Tyrosine metabolism	7e-07	37988.7	23121.7	1.64	0h
13		BP	acute inflammatory response	A_55_P1975481	Info	Ptger3	prostaglandin E receptor 3 (subtype EP3)	19218	NM_011196	Mm.30424	ENSMUSG00000040016	Eicosanoid Metabolism, Calcium signaling pathway, Neuroactive ligand-receptor interaction	8e-07	167.43	14.41	11.62	0h
14		BP	acute inflammatory response	A_55_P2048607	Info	Hp	haptoglobin	15439	NM_001329965	Mm.26730	ENSMUSG00000031722		1.8e-06	146.8	15.55	9.44	0h
15		BP	acute inflammatory response	A_51_P466162	Info	C1qbp	complement component 1, q subcomponent binding protein	12261	NM_007573	Mm.30049	ENSMUSG00000018446		2.1e-06	15174.9	8686.24	1.75	0h
16		BP	acute inflammatory response	A_51_P385099	Info	Tnf	tumor necrosis factor	21926	NM_001278601	Mm.1293	ENSMUSG00000024401	Acetylation and Deacetylation of RelA in The Nucleus, Cadmium induces DNA synthesis and proliferation in macrophages, Cytokine Network, Cytokines and Inflammatory Response, Free Radical Induced Apoptosis, HIV-I Nef: negative effector of Fas and TNF, IL-10 Anti-inflammatory Signaling Pathway, Keratinocyte Differentiation, Msp/Ron Receptor Signaling Pathway, NFkB activation by Nontypeable Hemophilu…	4.1e-06	209.49	663.2	0.32	0h
17		BP	acute inflammatory response	A_51_P110301	Info	C3	complement component 3	12266	NM_009778	Mm.19131	ENSMUSG00000024164	Alternative Complement Pathway, Classical Complement Pathway, Complement Pathway, Lectin Induced Complement Pathway, Chagas disease (American trypanosomiasis), Complement and coagulation cascades, Leishmaniasis, Phagosome, Staphylococcus aureus infection, Systemic lupus erythematosus	7.4e-06	257.22	88.01	2.92	0h
18		BP	acute inflammatory response	A_52_P425667	Info	Adcyap1	adenylate cyclase activating polypeptide 1	11516	NM_001315503	Mm.3407	ENSMUSG00000024256		9.4e-06	10.16	43.35	0.23	0h
19		BP	acute inflammatory response	A_51_P237865	Info	Il4	interleukin 4	16189	NM_021283	Mm.276360	ENSMUSG00000000869	Antigen Dependent B Cell Activation, Cytokine Network, Cytokines and Inflammatory Response, GATA3 participate in activating the Th2 cytokine genes expression, IL 4 signaling pathway, IL 5 Signaling Pathway, Regulation of hematopoiesis by cytokines, Role of Tob in T-cell activation, Selective expression of chemokine receptors during T-cell polarization, Th1/Th2 Differentiation, The 4-1BB-dependent…	1.25e-05	47.79	12.87	3.71	0h
20		BP	acute inflammatory response	A_55_P2101585	Info	Cd55	CD55 molecule, decay accelerating factor for complement	13136	NM_010016	Mm.101591	ENSMUSG00000026399	Complement and coagulation cascades, Hematopoietic cell lineage, Viral myocarditis	1.78e-05	1484.07	3031.64	0.49	0h
21		BP	acute inflammatory response	A_55_P2126033	Info	Pik3cg	phosphoinositide-3-kinase, catalytic, gamma polypeptide	30955	NM_001146200	Mm.101369	ENSMUSG00000020573	B Cell Survival Pathway, Control of skeletal myogenesis by HDAC & calcium/calmodulin-dependent kinase (CaMK), Corticosteroids and cardioprotection, CTCF: First Multivalent Nuclear Factor, Erk and PI-3 Kinase Are Necessary for Collagen Binding in Corneal Epithelia, Fc Epsilon Receptor I Signaling in Mast Cells, Growth Hormone Signaling Pathway, Human Cytomegalovirus and Map Kinase Pathways, IGF-1 …	2.42e-05	144.5	53.28	2.71	0h
22		BP	acute inflammatory response	A_55_P2134246	Info	Serpinb9	serine (or cysteine) peptidase inhibitor, clade B, member 9	20723	NM_009256	Mm.245041	ENSMUSG00000045827	Amoebiasis	2.85e-05	410.5	220.03	1.87	0h
23		BP	acute inflammatory response	A_55_P1954393	Info	Susd4	sushi domain containing 4	96935	NM_144796	Mm.331052	ENSMUSG00000038576		3.14e-05	355.02	122.88	2.89	0h
24		BP	acute inflammatory response	A_52_P613241	Info	Icam1	intercellular adhesion molecule 1	15894	NM_010493	Mm.435508	ENSMUSG00000037405	Adhesion Molecules on Lymphocyte, B Lymphocyte Cell Surface Molecules, CTL mediated immune response against target cells , Monocyte and its Surface Molecules, Neutrophil and Its Surface Molecules, T Cytotoxic Cell Surface Molecules, T Helper Cell Surface Molecules, African trypanosomiasis, Cell adhesion molecules (CAMs), Leukocyte transendothelial migration, Malaria, Natural killer cell mediated …	3.77e-05	276.11	480.37	0.57	0h
25		BP	acute inflammatory response	A_52_P638459	Info	Ccl5	chemokine (C-C motif) ligand 5	20304	NM_013653	Mm.284248	ENSMUSG00000035042	The Role of Eosinophils in the Chemokine Network of Allergy, Chagas disease (American trypanosomiasis), Chemokine signaling pathway, Cytokine-cytokine receptor interaction, Cytosolic DNA-sensing pathway, Epithelial cell signaling in Helicobacter pylori infection, NOD-like receptor signaling pathway, Prion diseases, Rheumatoid arthritis, Toll-like receptor signaling pathway	4.51e-05	19012.4	2239.86	8.49	0h
26		BP	acute inflammatory response	A_55_P1994947	Info	Mif	macrophage migration inhibitory factor (glycosylation-inhibiting factor)	17319	NM_010798	Mm.2326	ENSMUSG00000033307	Phenylalanine metabolism, Tyrosine metabolism	0.0001091	36228.8	27694.4	1.31	0h
27		BP	acute inflammatory response	A_55_P2159710	Info	Acvr1	activin A receptor, type 1	11477	NM_001110204	Mm.689	ENSMUSG00000026836	Cytokine-cytokine receptor interaction, TGF-beta signaling pathway	0.0001258	268.07	50.78	5.28	0h
28		BP	acute inflammatory response	A_55_P2023542	Info	Ccr7	chemokine (C-C motif) receptor 7	12775	NM_001301713	Mm.2932	ENSMUSG00000037944	Selective expression of chemokine receptors during T-cell polarization, Chemokine signaling pathway, Cytokine-cytokine receptor interaction	0.0002916	42361.4	140931	0.3	0h
29		BP	acute inflammatory response	A_55_P2077055	Info	Itih4	inter alpha-trypsin inhibitor, heavy chain 4	16427	NM_001159299	Mm.34819	ENSMUSG00000021922		0.0007303	16.71	49.75	0.34	0h
30		BP	acute inflammatory response	A_55_P1997756	Info	Il6	interleukin 6	16193	NM_001314054	Mm.1019	ENSMUSG00000025746	Cytokine Network, Cytokines and Inflammatory Response, Erythrocyte Differentiation Pathway, IL 17 Signaling Pathway, IL 5 Signaling Pathway, IL 6 signaling pathway, IL-10 Anti-inflammatory Signaling Pathway, Regulation of hematopoiesis by cytokines, Role of ERBB2 in Signal Transduction and Oncology, Signal transduction through IL1R, African trypanosomiasis, Amoebiasis, Chagas disease (American tr…	0.0007323	57.63	10	5.76	0h
31		BP	acute inflammatory response	A_55_P2007001	Info	Ctnnbip1	catenin beta interacting protein 1	67087	NM_001141930	Mm.299735	ENSMUSG00000028988	Wnt signaling pathway	0.0025307	140.9	60.86	2.32	0h
32		BP	acute inflammatory response	A_55_P2025765	Info	Adam8	a disintegrin and metallopeptidase domain 8	11501	NM_001291066	Mm.15969	ENSMUSG00000025473		0.0027227	321.67	217.62	1.48	0h
33		BP	acute inflammatory response	A_55_P2021505	Info	Adra2a	adrenergic receptor, alpha 2a	11551	NM_007417	Mm.235195	ENSMUSG00000033717	Neuroactive ligand-receptor interaction	0.0053634	13.34	57.04	0.23	0h
34		BP	acute inflammatory response	A_55_P2039359	Info	Tnfsf11	tumor necrosis factor (ligand) superfamily, member 11	21943	NM_011613	Mm.249221	ENSMUSG00000022015	Cytokine-cytokine receptor interaction, Osteoclast differentiation, Rheumatoid arthritis	0.0060963	37.37	125.58	0.3	0h
35		BP	acute inflammatory response	A_51_P176086	Info	Ffar2	free fatty acid receptor 2	233079	NM_001168509	Mm.97338	ENSMUSG00000051314		0.0064134	85.99	31.16	2.76	0h
36		BP	acute inflammatory response	A_51_P184949	Info	F12	coagulation factor XII (Hageman factor)	58992	NM_021489	Mm.42224	ENSMUSG00000021492	Intrinsic Prothrombin Activation Pathway, Complement and coagulation cascades	0.0195873	20.96	39.56	0.53	0h
37		BP	acute inflammatory response	A_55_P2058230	Info	Cd46	CD46 antigen, complement regulatory protein	17221	NM_010778	Mm.12884	ENSMUSG00000016493	Complement and coagulation cascades	0.0233717	50.65	20.14	2.51	0h
38		BP	acute inflammatory response	A_51_P454008	Info	Lbp	lipopolysaccharide binding protein	16803	NM_008489	Mm.218846	ENSMUSG00000016024	Inactivation of Gsk3 by AKT causes accumulation of b-catenin in Alveolar Macrophages, Toll-like receptor signaling pathway	0.0239594	80.36	39.96	2.01	0h
39		BP	acute inflammatory response	A_51_P378051	Info	Aoc3	amine oxidase, copper containing 3	11754	NM_009675	Mm.67281	ENSMUSG00000019326	beta-Alanine metabolism, Glycine, serine and threonine metabolism, Metabolic pathways, Phenylalanine metabolism, Tyrosine metabolism	0.0365644	12.32	10	1.23	0h
40		BP	acute inflammatory response	A_51_P519251	Info	Nupr1	nuclear protein transcription regulator 1	56312	NM_019738	Mm.18742	ENSMUSG00000030717		0.0735583	87.94	71.96	1.22	0h
41		BP	acute inflammatory response	A_51_P473170	Info	Tnfsf4	tumor necrosis factor (ligand) superfamily, member 4	22164	NM_009452	Mm.4994	ENSMUSG00000026700	OX40 Signaling Pathway, Cytokine-cytokine receptor interaction	0.346593	10.36	10	1.04	0h
42		BP	acute inflammatory response	A_55_P2088995	Info	Plscr1	phospholipid scramblase 1	22038	NM_011636	Mm.421956	ENSMUSG00000032369		0.475048	179.67	190.57	0.94	0h
43		BP	acute inflammatory response	A_55_P1971889	Info	F3	coagulation factor III	14066	NM_010171	Mm.273188	ENSMUSG00000028128	Extrinsic Prothrombin Activation Pathway, Complement and coagulation cascades	1	10	10	1	0h
1	GO:2001242	BP	regulation of intrinsic apoptotic signaling pathway	A_55_P1975475	Info	Mdm2	transformed mouse 3T3 cell double minute 2	17246	NM_001288586	Mm.22670	ENSMUSG00000020184	ATM Signaling Pathway, Cell Cycle: G2/M Checkpoint, CTCF: First Multivalent Nuclear Factor, HIV-I Nef: negative effector of Fas and TNF, p53 Signaling Pathway, Sumoylation by RanBP2 Regulates Transcriptional Repression, Tumor Suppressor Arf Inhibits Ribosomal Biogenesis, Bladder cancer, Cell cycle, Chronic myeloid leukemia, Endocytosis, Glioma, Melanoma, p53 signaling pathway, Pathways in cancer,…	< 1e-07	7050.76	15833.3	0.45	0h
2		BP	regulation of intrinsic apoptotic signaling pathway	A_55_P2108655	Info	Mtch2	mitochondrial carrier 2	56428	NM_001317241	Mm.28023	ENSMUSG00000027282		< 1e-07	5575.52	3288.53	1.7	0h
3		BP	regulation of intrinsic apoptotic signaling pathway	A_52_P681310	Info	Plaur	plasminogen activator, urokinase receptor	18793	NM_011113	Mm.1359	ENSMUSG00000046223	Complement and coagulation cascades	< 1e-07	108.14	5094.23	0.021	0h
4		BP	regulation of intrinsic apoptotic signaling pathway	A_55_P1960566	Info	Ybx3	Y box protein 3	56449	NM_011733	Mm.458000	ENSMUSG00000030189	Tight junction	< 1e-07	5591.46	1847.35	3.03	0h
5		BP	regulation of intrinsic apoptotic signaling pathway	A_51_P123405	Info	Bub1	BUB1, mitotic checkpoint serine/threonine kinase	12235	NM_001113179	Mm.2185	ENSMUSG00000027379	Cell cycle, Oocyte meiosis, Progesterone-mediated oocyte maturation	< 1e-07	102.25	10.78	9.49	0h
6		BP	regulation of intrinsic apoptotic signaling pathway	A_51_P126198	Info	Dapk2	death-associated protein kinase 2	13143	NM_010019	Mm.304472	ENSMUSG00000032380	Bladder cancer, Pathways in cancer	< 1e-07	606.81	14.09	43.08	0h
7		BP	regulation of intrinsic apoptotic signaling pathway	A_55_P1974877	Info	Bcl2l1	BCL2-like 1	12048	NM_001289716	Mm.238213	ENSMUSG00000007659	Amyotrophic lateral sclerosis (ALS), Apoptosis, Chronic myeloid leukemia, Jak-STAT signaling pathway, Pancreatic cancer, Pathways in cancer, Small cell lung cancer, Toxoplasmosis	< 1e-07	7977.97	2501.17	3.19	0h
8		BP	regulation of intrinsic apoptotic signaling pathway	A_55_P2117741	Info	Nck2	non-catalytic region of tyrosine kinase adaptor protein 2	17974	NM_010879	Mm.389903	ENSMUSG00000066877	Axon guidance, ErbB signaling pathway, Pathogenic Escherichia coli infection, T cell receptor signaling pathway	1e-07	2343.37	1217.39	1.92	0h
9		BP	regulation of intrinsic apoptotic signaling pathway	A_55_P2013833	Info	Ddx3x	DEAD/H (Asp-Glu-Ala-Asp/His) box polypeptide 3, X-linked	13205	NM_010028	Mm.289662	ENSMUSG00000000787	RIG-I-like receptor signaling pathway	2e-07	6156.29	18827.1	0.33	0h
10		BP	regulation of intrinsic apoptotic signaling pathway	A_55_P2068265	Info	Mif	macrophage migration inhibitory factor (glycosylation-inhibiting factor)	17319	NM_010798	Mm.2326	ENSMUSG00000033307	Phenylalanine metabolism, Tyrosine metabolism	2e-07	31405.7	20537.2	1.53	0h
11		BP	regulation of intrinsic apoptotic signaling pathway	A_55_P1970806	Info	Mif	macrophage migration inhibitory factor (glycosylation-inhibiting factor)	17319	NM_010798	Mm.2326	ENSMUSG00000033307	Phenylalanine metabolism, Tyrosine metabolism	7e-07	37988.7	23121.7	1.64	0h
12		BP	regulation of intrinsic apoptotic signaling pathway	A_55_P2039284	Info	Hspb1	heat shock protein 1	15507	NM_013560	Mm.13849	ENSMUSG00000004951	Downregulated of MTA-3 in ER-negative Breast Tumors, p38 MAPK Signaling Pathway , Stress Induction of HSP Regulation, Amoebiasis, MAPK signaling pathway, VEGF signaling pathway	8e-07	154.41	471.01	0.33	0h
13		BP	regulation of intrinsic apoptotic signaling pathway	A_51_P345836	Info	Prkra	protein kinase, interferon inducible double stranded RNA dependent activator	23992	NM_011871	Mm.277250	ENSMUSG00000002731		1e-06	183.28	53.05	3.45	0h
14		BP	regulation of intrinsic apoptotic signaling pathway	A_55_P1998471	Info	S100a9	S100 calcium binding protein A9 (calgranulin B)	20202	NM_001281852	Mm.2128	ENSMUSG00000056071		1.1e-06	2774.26	11.8	235.19	0h
15		BP	regulation of intrinsic apoptotic signaling pathway	A_52_P434974	Info	Ubqln1	ubiquilin 1	56085	NM_026842	Mm.182053	ENSMUSG00000005312	Gamma-aminobutyric Acid Receptor Life Cycle, Protein processing in endoplasmic reticulum	1.2e-06	1633.13	3789.12	0.43	0h
16		BP	regulation of intrinsic apoptotic signaling pathway	A_55_P2131964	Info	Pdia2	protein disulfide isomerase associated 2	69191	NM_001081070	Mm.32631	ENSMUSG00000024184		2.4e-06	31.43	10	3.14	0h
17		BP	regulation of intrinsic apoptotic signaling pathway	A_55_P2048744	Info	Eif2ak3	eukaryotic translation initiation factor 2 alpha kinase 3	13666	NM_001313918	Mm.247167	ENSMUSG00000031668	Regulation of eIF2, Alzheimer's disease, Hepatitis C, Protein processing in endoplasmic reticulum	2.6e-06	636.69	3777.24	0.17	0h
18		BP	regulation of intrinsic apoptotic signaling pathway	A_51_P256827	Info	S100a8	S100 calcium binding protein A8 (calgranulin A)	20201	NM_013650	Mm.21567	ENSMUSG00000056054		2.7e-06	920.03	10.48	87.75	0h
19		BP	regulation of intrinsic apoptotic signaling pathway	A_55_P2108738	Info	Nck1	non-catalytic region of tyrosine kinase adaptor protein 1	17973	NM_001324530	Mm.181485	ENSMUSG00000032475	Y branching of actin filaments, Axon guidance, ErbB signaling pathway, Pathogenic Escherichia coli infection, T cell receptor signaling pathway	2.8e-06	1652.26	547.09	3.02	0h
20		BP	regulation of intrinsic apoptotic signaling pathway	A_55_P2386587	Info	Cep63	centrosomal protein 63	28135	NM_001081122	Mm.38910	ENSMUSG00000032534		2.9e-06	20.21	136.44	0.15	0h
21		BP	regulation of intrinsic apoptotic signaling pathway	A_52_P403484	Info	Ptpn2	protein tyrosine phosphatase, non-receptor type 2	19255	NM_001127177	Mm.260433	ENSMUSG00000024539		8.1e-06	75.19	208.71	0.36	0h
22		BP	regulation of intrinsic apoptotic signaling pathway	A_51_P152040	Info	Zfp385a	zinc finger protein 385A	29813	NM_013866	Mm.14099	ENSMUSG00000000552		8.3e-06	34.35	177.02	0.19	0h
23		BP	regulation of intrinsic apoptotic signaling pathway	A_51_P284608	Info	Cd74	CD74 antigen (invariant polypeptide of major histocompatibility complex, class II antigen-associated)	16149	NM_001042605	Mm.439737	ENSMUSG00000024610	Antigen processing and presentation	1.27e-05	2353.88	553.62	4.25	0h
24		BP	regulation of intrinsic apoptotic signaling pathway	A_51_P351970	Info	Hells	helicase, lymphoid specific	15201	NM_008234	Mm.57223	ENSMUSG00000025001		2.36e-05	125.6	47.36	2.65	0h
25		BP	regulation of intrinsic apoptotic signaling pathway	A_51_P260300	Info	Ikbkg	inhibitor of kappaB kinase gamma	16151	NM_001136067	Mm.12967	ENSMUSG00000004221	Acetylation and Deacetylation of RelA in The Nucleus, AKT Signaling Pathway, CD40L Signaling Pathway, Influence of Ras and Rho proteins on G1 to S Transition, NF-kB Signaling Pathway, TNF/Stress Related Signaling, TNFR2 Signaling Pathway, Toll-Like Receptor Pathway, Acute myeloid leukemia, Adipocytokine signaling pathway, Apoptosis, B cell receptor signaling pathway, Chagas disease (American tryp…	2.42e-05	153.12	39.72	3.85	0h
26		BP	regulation of intrinsic apoptotic signaling pathway	A_55_P2011937	Info	Fignl1	fidgetin-like 1	60530	NM_001163359	Mm.236114	ENSMUSG00000035455		4.64e-05	470.68	304.01	1.55	0h
27		BP	regulation of intrinsic apoptotic signaling pathway	A_65_P20167	Info	Hyou1	hypoxia up-regulated 1	12282	NM_021395	Mm.116721	ENSMUSG00000032115	Protein processing in endoplasmic reticulum	6.73e-05	71.8	42.35	1.7	0h
28		BP	regulation of intrinsic apoptotic signaling pathway	A_55_P2166501	Info	Cd44	CD44 antigen	12505	NM_001039150	Mm.423621	ENSMUSG00000005087	Adhesion Molecules on Lymphocyte, Monocyte and its Surface Molecules, Neutrophil and Its Surface Molecules, ECM-receptor interaction, Hematopoietic cell lineage, Shigellosis	8.16e-05	1343.25	430.87	3.12	0h
29		BP	regulation of intrinsic apoptotic signaling pathway	A_55_P2030428	Info	Sirt1	sirtuin 1	93759	NM_001159589	Mm.351459	ENSMUSG00000020063	Regulation of transcriptional activity by PML	9.59e-05	1524.28	3531.35	0.43	0h
30		BP	regulation of intrinsic apoptotic signaling pathway	A_55_P1994947	Info	Mif	macrophage migration inhibitory factor (glycosylation-inhibiting factor)	17319	NM_010798	Mm.2326	ENSMUSG00000033307	Phenylalanine metabolism, Tyrosine metabolism	0.0001091	36228.8	27694.4	1.31	0h
31		BP	regulation of intrinsic apoptotic signaling pathway	A_51_P118132	Info	Skil	SKI-like	20482	NM_001039090	Mm.15406	ENSMUSG00000027660	TGF beta signaling pathway	0.0001099	1210.73	3291.12	0.37	0h
32		BP	regulation of intrinsic apoptotic signaling pathway	A_51_P498631	Info	Dfna5	deafness, autosomal dominant 5 (human)	54722	NM_018769	Mm.248361	ENSMUSG00000029821		0.0001359	23.21	63.6	0.36	0h
33		BP	regulation of intrinsic apoptotic signaling pathway	A_51_P411271	Info	Nfe2l2	nuclear factor, erythroid derived 2, like 2	18024	NM_010902	Mm.1025	ENSMUSG00000015839	Oxidative Stress Induced Gene Expression Via Nrf2, Prion Pathway, Protein processing in endoplasmic reticulum	0.0001625	1907.54	1132.44	1.68	0h
34		BP	regulation of intrinsic apoptotic signaling pathway	A_51_P308590	Info	Ppif	peptidylprolyl isomerase F (cyclophilin F)	105675	NM_134084	Mm.41656	ENSMUSG00000021868	Toxoplasmosis	0.0002101	365.57	400.82	0.91	0h
35		BP	regulation of intrinsic apoptotic signaling pathway	A_51_P418725	Info	Plekhf1	pleckstrin homology domain containing, family F (with FYVE domain) member 1	72287	NM_024413	Mm.333798	ENSMUSG00000074170		0.0002397	54.34	15.31	3.55	0h
36		BP	regulation of intrinsic apoptotic signaling pathway	A_55_P2015277	Info	Cyld	CYLD lysine 63 deubiquitinase	74256	NM_001128169	Mm.490395	ENSMUSG00000036712	Osteoclast differentiation, RIG-I-like receptor signaling pathway	0.0003369	1796.49	976.12	1.84	0h
37		BP	regulation of intrinsic apoptotic signaling pathway	A_51_P116007	Info	Hdac2	histone deacetylase 2	15182	NM_008229	Mm.19806	ENSMUSG00000019777	METS affect on Macrophage Differentiation, Role of MEF2D in T-cell Apoptosis, The PRC2 Complex Sets Long-term Gene Silencing Through Modification of Histone Tails, Cell cycle, Chronic myeloid leukemia, Huntington's disease, Notch signaling pathway, Pathways in cancer	0.0028431	76.5	42	1.82	0h
38		BP	regulation of intrinsic apoptotic signaling pathway	A_51_P484880	Info	Bcl2l11	BCL2-like 11 (apoptosis facilitator)	12125	NM_001284410	Mm.141083	ENSMUSG00000027381		0.004125	182.6	94.08	1.94	0h
39		BP	regulation of intrinsic apoptotic signaling pathway	A_51_P380013	Info	Bcl2	B cell leukemia/lymphoma 2	12043	NM_009741	Mm.257460	ENSMUSG00000057329	Apoptotic Signaling in Response to DNA Damage, Ceramide Signaling Pathway, HIV-I Nef: negative effector of Fas and TNF, IL-2 Receptor Beta Chain in T cell Activation, IL-7 Signal Transduction, Induction of apoptosis through DR3 and DR4/5 Death Receptors , Keratinocyte Differentiation, Melanocyte Development and Pigmentation Pathway, p53 Signaling Pathway, Prion Pathway, Regulation of BAD phosphor…	0.0049726	8017.8	4752.57	1.69	0h
40		BP	regulation of intrinsic apoptotic signaling pathway	A_55_P2005853	Info	Nacc2	nucleus accumbens associated 2, BEN and BTB (POZ) domain containing	67991	NM_001037098	Mm.131074	ENSMUSG00000026932		0.0065404	111.38	205.95	0.54	0h
41		BP	regulation of intrinsic apoptotic signaling pathway	A_55_P2022251	Info	Cdkn2d	cyclin-dependent kinase inhibitor 2D (p19, inhibits CDK4)	12581	NM_009878	Mm.29020	ENSMUSG00000096472	Cell Cycle: G2/M Checkpoint, Cyclins and Cell Cycle Regulation, Cell cycle	0.0127038	7979.39	10938.6	0.73	0h
42		BP	regulation of intrinsic apoptotic signaling pathway	A_52_P93933	Info	Mcl1	myeloid cell leukemia sequence 1	17210	NM_008562	Mm.1639	ENSMUSG00000038612		0.0132807	7067.6	11501.8	0.61	0h
43		BP	regulation of intrinsic apoptotic signaling pathway	A_55_P2003513	Info	Hsph1	heat shock 105kDa/110kDa protein 1	15505	NM_001347534	Mm.270681	ENSMUSG00000029657	Protein processing in endoplasmic reticulum	0.0149586	1606.8	3337.19	0.48	0h
44		BP	regulation of intrinsic apoptotic signaling pathway	A_51_P248122	Info	Bbc3	BCL2 binding component 3	170770	NM_133234	Mm.7660	ENSMUSG00000002083	Huntington's disease, p53 signaling pathway	0.037692	5462.78	8606.63	0.63	0h
45		BP	regulation of intrinsic apoptotic signaling pathway	A_55_P1997906	Info	Nox1	NADPH oxidase 1	237038	NM_172203	Mm.67938	ENSMUSG00000031257	Leukocyte transendothelial migration, Osteoclast differentiation, Phagosome	0.0488284	28.99	42.92	0.68	0h
46		BP	regulation of intrinsic apoptotic signaling pathway	A_55_P2053718	Info	Pink1	PTEN induced putative kinase 1	68943	NM_026880	Mm.18539	ENSMUSG00000028756	Parkinson's disease	0.201011	4853.32	5613.72	0.86	0h
47		BP	regulation of intrinsic apoptotic signaling pathway	A_51_P165087	Info	Snai1	snail family zinc finger 1	20613	NM_011427	Mm.2093	ENSMUSG00000042821	Downregulated of MTA-3 in ER-negative Breast Tumors, Adherens junction	0.36297	35.39	59.76	0.59	0h
48		BP	regulation of intrinsic apoptotic signaling pathway	A_55_P1994032	Info	Xbp1	X-box binding protein 1	22433	NM_001271730	Mm.469937	ENSMUSG00000020484	Protein processing in endoplasmic reticulum	0.390302	11976.5	16927.7	0.71	0h
49		BP	regulation of intrinsic apoptotic signaling pathway	A_55_P2088995	Info	Plscr1	phospholipid scramblase 1	22038	NM_011636	Mm.421956	ENSMUSG00000032369		0.475048	179.67	190.57	0.94	0h
50		BP	regulation of intrinsic apoptotic signaling pathway	A_55_P2145879	Info	Tpt1	tumor protein, translationally-controlled 1	22070	NM_009429	Mm.297482	ENSMUSG00000060126		0.690314	430464	433692	0.99	0h
51		BP	regulation of intrinsic apoptotic signaling pathway	A_52_P343641	Info	Siah1a	seven in absentia 1A	20437	NM_009172	Mm.324553	ENSMUSG00000036840		0.982752	245.75	244.51	1.01	0h
52		BP	regulation of intrinsic apoptotic signaling pathway	A_55_P2095251	Info	Ell3	elongation factor RNA polymerase II-like 3	269344	NM_145973	Mm.330522	ENSMUSG00000027246		0.991141	19.01	18.94	1	0h
1	GO:0019763	MF	immunoglobulin receptor activity	A_51_P405476	Info	Fcer1g	Fc receptor, IgE, high affinity I, gamma polypeptide	14127	NM_010185	Mm.22673	ENSMUSG00000058715	Fc Epsilon Receptor I Signaling in Mast Cells, Asthma, Fc epsilon RI signaling pathway, Natural killer cell mediated cytotoxicity	< 1e-07	1085.65	58.38	18.6	0h
2		MF	immunoglobulin receptor activity	A_55_P2120244	Info	Fcer1a	Fc receptor, IgE, high affinity I, alpha polypeptide	14125	NM_010184	Mm.5266	ENSMUSG00000005339	Fc Epsilon Receptor I Signaling in Mast Cells, Asthma, Fc epsilon RI signaling pathway	< 1e-07	71.92	10.24	7.02	0h
3		MF	immunoglobulin receptor activity	A_52_P408757	Info	Fcgr3	Fc receptor, IgG, low affinity III	14131	NM_010188	Mm.22119	ENSMUSG00000059498		2e-07	33.06	10	3.31	0h
4		MF	immunoglobulin receptor activity	A_55_P1960999	Info	Pigr	polymeric immunoglobulin receptor	18703	NM_011082	Mm.276414	ENSMUSG00000026417	Intestinal immune network for IgA production	3e-07	7551.26	17134.5	0.44	0h
5		MF	immunoglobulin receptor activity	A_51_P161890	Info	Fcgrt	Fc receptor, IgG, alpha chain transporter	14132	NM_010189	Mm.3303	ENSMUSG00000003420		1.97e-05	2460.24	609.97	4.03	0h
6		MF	immunoglobulin receptor activity	A_51_P181517	Info	Fcgr4	Fc receptor, IgG, low affinity IV	246256	NM_144559	Mm.251254	ENSMUSG00000059089		0.0001455	37.01	14.41	2.57	0h
1	GO:0002866	BP	positive regulation of acute inflammatory response to antigenic stimulus	A_51_P405476	Info	Fcer1g	Fc receptor, IgE, high affinity I, gamma polypeptide	14127	NM_010185	Mm.22673	ENSMUSG00000058715	Fc Epsilon Receptor I Signaling in Mast Cells, Asthma, Fc epsilon RI signaling pathway, Natural killer cell mediated cytotoxicity	< 1e-07	1085.65	58.38	18.6	0h
2		BP	positive regulation of acute inflammatory response to antigenic stimulus	A_55_P2120244	Info	Fcer1a	Fc receptor, IgE, high affinity I, alpha polypeptide	14125	NM_010184	Mm.5266	ENSMUSG00000005339	Fc Epsilon Receptor I Signaling in Mast Cells, Asthma, Fc epsilon RI signaling pathway	< 1e-07	71.92	10.24	7.02	0h
3		BP	positive regulation of acute inflammatory response to antigenic stimulus	A_52_P408757	Info	Fcgr3	Fc receptor, IgG, low affinity III	14131	NM_010188	Mm.22119	ENSMUSG00000059498		2e-07	33.06	10	3.31	0h
4		BP	positive regulation of acute inflammatory response to antigenic stimulus	A_55_P2158498	Info	Btk	Bruton agammaglobulinemia tyrosine kinase	12229	NM_013482	Mm.4475	ENSMUSG00000031264	BCR Signaling Pathway, Fc Epsilon Receptor I Signaling in Mast Cells, Phosphoinositides and their downstream targets., B cell receptor signaling pathway, Fc epsilon RI signaling pathway, Osteoclast differentiation, Primary immunodeficiency	5e-07	58.99	11.5	5.13	0h
5		BP	positive regulation of acute inflammatory response to antigenic stimulus	A_51_P110301	Info	C3	complement component 3	12266	NM_009778	Mm.19131	ENSMUSG00000024164	Alternative Complement Pathway, Classical Complement Pathway, Complement Pathway, Lectin Induced Complement Pathway, Chagas disease (American trypanosomiasis), Complement and coagulation cascades, Leishmaniasis, Phagosome, Staphylococcus aureus infection, Systemic lupus erythematosus	7.4e-06	257.22	88.01	2.92	0h
6		BP	positive regulation of acute inflammatory response to antigenic stimulus	A_55_P2023542	Info	Ccr7	chemokine (C-C motif) receptor 7	12775	NM_001301713	Mm.2932	ENSMUSG00000037944	Selective expression of chemokine receptors during T-cell polarization, Chemokine signaling pathway, Cytokine-cytokine receptor interaction	0.0002916	42361.4	140931	0.3	0h
1	GO:0002885	BP	positive regulation of hypersensitivity	A_51_P405476	Info	Fcer1g	Fc receptor, IgE, high affinity I, gamma polypeptide	14127	NM_010185	Mm.22673	ENSMUSG00000058715	Fc Epsilon Receptor I Signaling in Mast Cells, Asthma, Fc epsilon RI signaling pathway, Natural killer cell mediated cytotoxicity	< 1e-07	1085.65	58.38	18.6	0h
2		BP	positive regulation of hypersensitivity	A_55_P2120244	Info	Fcer1a	Fc receptor, IgE, high affinity I, alpha polypeptide	14125	NM_010184	Mm.5266	ENSMUSG00000005339	Fc Epsilon Receptor I Signaling in Mast Cells, Asthma, Fc epsilon RI signaling pathway	< 1e-07	71.92	10.24	7.02	0h
3		BP	positive regulation of hypersensitivity	A_52_P408757	Info	Fcgr3	Fc receptor, IgG, low affinity III	14131	NM_010188	Mm.22119	ENSMUSG00000059498		2e-07	33.06	10	3.31	0h
4		BP	positive regulation of hypersensitivity	A_55_P2158498	Info	Btk	Bruton agammaglobulinemia tyrosine kinase	12229	NM_013482	Mm.4475	ENSMUSG00000031264	BCR Signaling Pathway, Fc Epsilon Receptor I Signaling in Mast Cells, Phosphoinositides and their downstream targets., B cell receptor signaling pathway, Fc epsilon RI signaling pathway, Osteoclast differentiation, Primary immunodeficiency	5e-07	58.99	11.5	5.13	0h
5		BP	positive regulation of hypersensitivity	A_51_P110301	Info	C3	complement component 3	12266	NM_009778	Mm.19131	ENSMUSG00000024164	Alternative Complement Pathway, Classical Complement Pathway, Complement Pathway, Lectin Induced Complement Pathway, Chagas disease (American trypanosomiasis), Complement and coagulation cascades, Leishmaniasis, Phagosome, Staphylococcus aureus infection, Systemic lupus erythematosus	7.4e-06	257.22	88.01	2.92	0h
6		BP	positive regulation of hypersensitivity	A_55_P2023542	Info	Ccr7	chemokine (C-C motif) receptor 7	12775	NM_001301713	Mm.2932	ENSMUSG00000037944	Selective expression of chemokine receptors during T-cell polarization, Chemokine signaling pathway, Cytokine-cytokine receptor interaction	0.0002916	42361.4	140931	0.3	0h
1	GO:0019865	MF	immunoglobulin binding	A_51_P405476	Info	Fcer1g	Fc receptor, IgE, high affinity I, gamma polypeptide	14127	NM_010185	Mm.22673	ENSMUSG00000058715	Fc Epsilon Receptor I Signaling in Mast Cells, Asthma, Fc epsilon RI signaling pathway, Natural killer cell mediated cytotoxicity	< 1e-07	1085.65	58.38	18.6	0h
2		MF	immunoglobulin binding	A_51_P130095	Info	Fcgr2b	Fc receptor, IgG, low affinity IIb	14130	NM_001077189	Mm.425062	ENSMUSG00000026656	B Lymphocyte Cell Surface Molecules, B cell receptor signaling pathway, Fc gamma R-mediated phagocytosis, Osteoclast differentiation, Phagosome, Staphylococcus aureus infection, Systemic lupus erythematosus	< 1e-07	52.75	10	5.27	0h
3		MF	immunoglobulin binding	A_55_P2120244	Info	Fcer1a	Fc receptor, IgE, high affinity I, alpha polypeptide	14125	NM_010184	Mm.5266	ENSMUSG00000005339	Fc Epsilon Receptor I Signaling in Mast Cells, Asthma, Fc epsilon RI signaling pathway	< 1e-07	71.92	10.24	7.02	0h
4		MF	immunoglobulin binding	A_52_P408757	Info	Fcgr3	Fc receptor, IgG, low affinity III	14131	NM_010188	Mm.22119	ENSMUSG00000059498		2e-07	33.06	10	3.31	0h
5		MF	immunoglobulin binding	A_51_P161890	Info	Fcgrt	Fc receptor, IgG, alpha chain transporter	14132	NM_010189	Mm.3303	ENSMUSG00000003420		1.97e-05	2460.24	609.97	4.03	0h
6		MF	immunoglobulin binding	A_51_P181517	Info	Fcgr4	Fc receptor, IgG, low affinity IV	246256	NM_144559	Mm.251254	ENSMUSG00000059089		0.0001455	37.01	14.41	2.57	0h
7		MF	immunoglobulin binding	A_55_P2171116	Info	Lgals3	lectin, galactose binding, soluble 3	16854	NM_001145953	Mm.248615	ENSMUSG00000050335		0.000518	2832.58	1458.48	1.94	0h
1	GO:0002279	BP	mast cell activation involved in immune response	A_52_P456640	Info	Fgr	FGR proto-oncogene, Src family tyrosine kinase	14191	NM_010208	Mm.271665	ENSMUSG00000028874	Roles of b-arrestin-dependent Recruitment of Src Kinases in GPCR Signaling, Chemokine signaling pathway	< 1e-07	115.82	10.61	10.91	0h
2		BP	mast cell activation involved in immune response	A_52_P233441	Info	Gata2	GATA binding protein 2	14461	NM_008090	Mm.491156	ENSMUSG00000015053		< 1e-07	80.25	10	8.02	0h
3		BP	mast cell activation involved in immune response	A_51_P405476	Info	Fcer1g	Fc receptor, IgE, high affinity I, gamma polypeptide	14127	NM_010185	Mm.22673	ENSMUSG00000058715	Fc Epsilon Receptor I Signaling in Mast Cells, Asthma, Fc epsilon RI signaling pathway, Natural killer cell mediated cytotoxicity	< 1e-07	1085.65	58.38	18.6	0h
4		BP	mast cell activation involved in immune response	A_55_P2120244	Info	Fcer1a	Fc receptor, IgE, high affinity I, alpha polypeptide	14125	NM_010184	Mm.5266	ENSMUSG00000005339	Fc Epsilon Receptor I Signaling in Mast Cells, Asthma, Fc epsilon RI signaling pathway	< 1e-07	71.92	10.24	7.02	0h
5		BP	mast cell activation involved in immune response	A_55_P1969650	Info	Rasgrp1	RAS guanyl releasing protein 1	19419	NM_011246	Mm.42150	ENSMUSG00000027347	MAPK signaling pathway, T cell receptor signaling pathway	2e-07	11271.1	5252.92	2.15	0h
6		BP	mast cell activation involved in immune response	A_55_P2040775	Info	Cplx2	complexin 2	12890	NM_009946	Mm.268902	ENSMUSG00000025867		3e-07	7941.64	18092.8	0.44	0h
7		BP	mast cell activation involved in immune response	A_55_P2158498	Info	Btk	Bruton agammaglobulinemia tyrosine kinase	12229	NM_013482	Mm.4475	ENSMUSG00000031264	BCR Signaling Pathway, Fc Epsilon Receptor I Signaling in Mast Cells, Phosphoinositides and their downstream targets., B cell receptor signaling pathway, Fc epsilon RI signaling pathway, Osteoclast differentiation, Primary immunodeficiency	5e-07	58.99	11.5	5.13	0h
8		BP	mast cell activation involved in immune response	A_55_P1962946	Info	Syk	spleen tyrosine kinase	20963	NM_001198977	Mm.375031	ENSMUSG00000021457	B cell receptor signaling pathway, Fc epsilon RI signaling pathway, Fc gamma R-mediated phagocytosis, Natural killer cell mediated cytotoxicity, Osteoclast differentiation	5e-07	149.44	16.45	9.09	0h
9		BP	mast cell activation involved in immune response	A_55_P2067960	Info	Cplx2	complexin 2	12890	NM_009946	Mm.268902	ENSMUSG00000025867		8e-07	12129.5	24051.7	0.5	0h
10		BP	mast cell activation involved in immune response	A_55_P2287260	Info	Snap23	synaptosomal-associated protein 23	20619	NM_001177792	Mm.245715	ENSMUSG00000027287	SNARE interactions in vesicular transport	1.2e-06	3530.16	7035.43	0.5	0h
11		BP	mast cell activation involved in immune response	A_51_P237865	Info	Il4	interleukin 4	16189	NM_021283	Mm.276360	ENSMUSG00000000869	Antigen Dependent B Cell Activation, Cytokine Network, Cytokines and Inflammatory Response, GATA3 participate in activating the Th2 cytokine genes expression, IL 4 signaling pathway, IL 5 Signaling Pathway, Regulation of hematopoiesis by cytokines, Role of Tob in T-cell activation, Selective expression of chemokine receptors during T-cell polarization, Th1/Th2 Differentiation, The 4-1BB-dependent…	1.25e-05	47.79	12.87	3.71	0h
12		BP	mast cell activation involved in immune response	A_51_P128397	Info	Nr4a3	nuclear receptor subfamily 4, group A, member 3	18124	NM_001307989	Mm.247261	ENSMUSG00000028341		2.9e-05	16.18	369.23	0.044	0h
13		BP	mast cell activation involved in immune response	A_51_P229163	Info	Crhr1	corticotropin releasing hormone receptor 1	12921	NM_001313928	Mm.1892	ENSMUSG00000018634	Long-term depression, Neuroactive ligand-receptor interaction	3.25e-05	27.61	11.92	2.32	0h
14		BP	mast cell activation involved in immune response	A_51_P242930	Info	Lat2	linker for activation of T cells family, member 2	56743	NM_020044	Mm.391375	ENSMUSG00000040751		0.0035831	74.13	104.61	0.71	0h
15		BP	mast cell activation involved in immune response	A_55_P1993503	Info	Adora2b	adenosine A2b receptor	11541	NM_007413	Mm.40740	ENSMUSG00000018500	Calcium signaling pathway, Neuroactive ligand-receptor interaction, Vascular smooth muscle contraction	0.0040667	15.86	153.02	0.1	0h
16		BP	mast cell activation involved in immune response	A_52_P635338	Info	Fes	feline sarcoma oncogene	14159	NM_010194	Mm.48757	ENSMUSG00000053158	Axon guidance	0.0838528	221.54	288.54	0.77	0h
17		BP	mast cell activation involved in immune response	A_55_P2180839	Info	Il13	interleukin 13	16163	NM_008355	Mm.1284	ENSMUSG00000020383	Cytokine Network, Cytokines and Inflammatory Response, GATA3 participate in activating the Th2 cytokine genes expression, Asthma, Cytokine-cytokine receptor interaction, Fc epsilon RI signaling pathway, Jak-STAT signaling pathway	0.0913926	28.71	18.45	1.56	0h
18		BP	mast cell activation involved in immune response	A_55_P2017789	Info	Il4ra	interleukin 4 receptor, alpha	16190	NM_001008700	Mm.233802	ENSMUSG00000030748	IL 4 signaling pathway, Selective expression of chemokine receptors during T-cell polarization, Th1/Th2 Differentiation	0.246545	2833.6	2200.43	1.29	0h
19		BP	mast cell activation involved in immune response	A_66_P128434	Info	Kit	KIT proto-oncogene receptor tyrosine kinase	16590	NM_001122733	Mm.247073	ENSMUSG00000005672	Melanocyte Development and Pigmentation Pathway, Regulation of BAD phosphorylation, Acute myeloid leukemia, Cytokine-cytokine receptor interaction, Endocytosis, Hematopoietic cell lineage, Melanogenesis, Pathways in cancer	0.671871	46.28	51.64	0.9	0h
1	GO:0043303	BP	mast cell degranulation	A_52_P456640	Info	Fgr	FGR proto-oncogene, Src family tyrosine kinase	14191	NM_010208	Mm.271665	ENSMUSG00000028874	Roles of b-arrestin-dependent Recruitment of Src Kinases in GPCR Signaling, Chemokine signaling pathway	< 1e-07	115.82	10.61	10.91	0h
2		BP	mast cell degranulation	A_52_P233441	Info	Gata2	GATA binding protein 2	14461	NM_008090	Mm.491156	ENSMUSG00000015053		< 1e-07	80.25	10	8.02	0h
3		BP	mast cell degranulation	A_51_P405476	Info	Fcer1g	Fc receptor, IgE, high affinity I, gamma polypeptide	14127	NM_010185	Mm.22673	ENSMUSG00000058715	Fc Epsilon Receptor I Signaling in Mast Cells, Asthma, Fc epsilon RI signaling pathway, Natural killer cell mediated cytotoxicity	< 1e-07	1085.65	58.38	18.6	0h
4		BP	mast cell degranulation	A_55_P2120244	Info	Fcer1a	Fc receptor, IgE, high affinity I, alpha polypeptide	14125	NM_010184	Mm.5266	ENSMUSG00000005339	Fc Epsilon Receptor I Signaling in Mast Cells, Asthma, Fc epsilon RI signaling pathway	< 1e-07	71.92	10.24	7.02	0h
5		BP	mast cell degranulation	A_55_P1969650	Info	Rasgrp1	RAS guanyl releasing protein 1	19419	NM_011246	Mm.42150	ENSMUSG00000027347	MAPK signaling pathway, T cell receptor signaling pathway	2e-07	11271.1	5252.92	2.15	0h
6		BP	mast cell degranulation	A_55_P2040775	Info	Cplx2	complexin 2	12890	NM_009946	Mm.268902	ENSMUSG00000025867		3e-07	7941.64	18092.8	0.44	0h
7		BP	mast cell degranulation	A_55_P2158498	Info	Btk	Bruton agammaglobulinemia tyrosine kinase	12229	NM_013482	Mm.4475	ENSMUSG00000031264	BCR Signaling Pathway, Fc Epsilon Receptor I Signaling in Mast Cells, Phosphoinositides and their downstream targets., B cell receptor signaling pathway, Fc epsilon RI signaling pathway, Osteoclast differentiation, Primary immunodeficiency	5e-07	58.99	11.5	5.13	0h
8		BP	mast cell degranulation	A_55_P1962946	Info	Syk	spleen tyrosine kinase	20963	NM_001198977	Mm.375031	ENSMUSG00000021457	B cell receptor signaling pathway, Fc epsilon RI signaling pathway, Fc gamma R-mediated phagocytosis, Natural killer cell mediated cytotoxicity, Osteoclast differentiation	5e-07	149.44	16.45	9.09	0h
9		BP	mast cell degranulation	A_55_P2067960	Info	Cplx2	complexin 2	12890	NM_009946	Mm.268902	ENSMUSG00000025867		8e-07	12129.5	24051.7	0.5	0h
10		BP	mast cell degranulation	A_55_P2287260	Info	Snap23	synaptosomal-associated protein 23	20619	NM_001177792	Mm.245715	ENSMUSG00000027287	SNARE interactions in vesicular transport	1.2e-06	3530.16	7035.43	0.5	0h
11		BP	mast cell degranulation	A_51_P237865	Info	Il4	interleukin 4	16189	NM_021283	Mm.276360	ENSMUSG00000000869	Antigen Dependent B Cell Activation, Cytokine Network, Cytokines and Inflammatory Response, GATA3 participate in activating the Th2 cytokine genes expression, IL 4 signaling pathway, IL 5 Signaling Pathway, Regulation of hematopoiesis by cytokines, Role of Tob in T-cell activation, Selective expression of chemokine receptors during T-cell polarization, Th1/Th2 Differentiation, The 4-1BB-dependent…	1.25e-05	47.79	12.87	3.71	0h
12		BP	mast cell degranulation	A_51_P128397	Info	Nr4a3	nuclear receptor subfamily 4, group A, member 3	18124	NM_001307989	Mm.247261	ENSMUSG00000028341		2.9e-05	16.18	369.23	0.044	0h
13		BP	mast cell degranulation	A_51_P229163	Info	Crhr1	corticotropin releasing hormone receptor 1	12921	NM_001313928	Mm.1892	ENSMUSG00000018634	Long-term depression, Neuroactive ligand-receptor interaction	3.25e-05	27.61	11.92	2.32	0h
14		BP	mast cell degranulation	A_51_P242930	Info	Lat2	linker for activation of T cells family, member 2	56743	NM_020044	Mm.391375	ENSMUSG00000040751		0.0035831	74.13	104.61	0.71	0h
15		BP	mast cell degranulation	A_55_P1993503	Info	Adora2b	adenosine A2b receptor	11541	NM_007413	Mm.40740	ENSMUSG00000018500	Calcium signaling pathway, Neuroactive ligand-receptor interaction, Vascular smooth muscle contraction	0.0040667	15.86	153.02	0.1	0h
16		BP	mast cell degranulation	A_52_P635338	Info	Fes	feline sarcoma oncogene	14159	NM_010194	Mm.48757	ENSMUSG00000053158	Axon guidance	0.0838528	221.54	288.54	0.77	0h
17		BP	mast cell degranulation	A_55_P2180839	Info	Il13	interleukin 13	16163	NM_008355	Mm.1284	ENSMUSG00000020383	Cytokine Network, Cytokines and Inflammatory Response, GATA3 participate in activating the Th2 cytokine genes expression, Asthma, Cytokine-cytokine receptor interaction, Fc epsilon RI signaling pathway, Jak-STAT signaling pathway	0.0913926	28.71	18.45	1.56	0h
18		BP	mast cell degranulation	A_55_P2017789	Info	Il4ra	interleukin 4 receptor, alpha	16190	NM_001008700	Mm.233802	ENSMUSG00000030748	IL 4 signaling pathway, Selective expression of chemokine receptors during T-cell polarization, Th1/Th2 Differentiation	0.246545	2833.6	2200.43	1.29	0h
19		BP	mast cell degranulation	A_66_P128434	Info	Kit	KIT proto-oncogene receptor tyrosine kinase	16590	NM_001122733	Mm.247073	ENSMUSG00000005672	Melanocyte Development and Pigmentation Pathway, Regulation of BAD phosphorylation, Acute myeloid leukemia, Cytokine-cytokine receptor interaction, Endocytosis, Hematopoietic cell lineage, Melanogenesis, Pathways in cancer	0.671871	46.28	51.64	0.9	0h
1	GO:0002448	BP	mast cell mediated immunity	A_52_P456640	Info	Fgr	FGR proto-oncogene, Src family tyrosine kinase	14191	NM_010208	Mm.271665	ENSMUSG00000028874	Roles of b-arrestin-dependent Recruitment of Src Kinases in GPCR Signaling, Chemokine signaling pathway	< 1e-07	115.82	10.61	10.91	0h
2		BP	mast cell mediated immunity	A_52_P233441	Info	Gata2	GATA binding protein 2	14461	NM_008090	Mm.491156	ENSMUSG00000015053		< 1e-07	80.25	10	8.02	0h
3		BP	mast cell mediated immunity	A_51_P405476	Info	Fcer1g	Fc receptor, IgE, high affinity I, gamma polypeptide	14127	NM_010185	Mm.22673	ENSMUSG00000058715	Fc Epsilon Receptor I Signaling in Mast Cells, Asthma, Fc epsilon RI signaling pathway, Natural killer cell mediated cytotoxicity	< 1e-07	1085.65	58.38	18.6	0h
4		BP	mast cell mediated immunity	A_55_P2120244	Info	Fcer1a	Fc receptor, IgE, high affinity I, alpha polypeptide	14125	NM_010184	Mm.5266	ENSMUSG00000005339	Fc Epsilon Receptor I Signaling in Mast Cells, Asthma, Fc epsilon RI signaling pathway	< 1e-07	71.92	10.24	7.02	0h
5		BP	mast cell mediated immunity	A_55_P1969650	Info	Rasgrp1	RAS guanyl releasing protein 1	19419	NM_011246	Mm.42150	ENSMUSG00000027347	MAPK signaling pathway, T cell receptor signaling pathway	2e-07	11271.1	5252.92	2.15	0h
6		BP	mast cell mediated immunity	A_55_P2040775	Info	Cplx2	complexin 2	12890	NM_009946	Mm.268902	ENSMUSG00000025867		3e-07	7941.64	18092.8	0.44	0h
7		BP	mast cell mediated immunity	A_55_P2158498	Info	Btk	Bruton agammaglobulinemia tyrosine kinase	12229	NM_013482	Mm.4475	ENSMUSG00000031264	BCR Signaling Pathway, Fc Epsilon Receptor I Signaling in Mast Cells, Phosphoinositides and their downstream targets., B cell receptor signaling pathway, Fc epsilon RI signaling pathway, Osteoclast differentiation, Primary immunodeficiency	5e-07	58.99	11.5	5.13	0h
8		BP	mast cell mediated immunity	A_55_P1962946	Info	Syk	spleen tyrosine kinase	20963	NM_001198977	Mm.375031	ENSMUSG00000021457	B cell receptor signaling pathway, Fc epsilon RI signaling pathway, Fc gamma R-mediated phagocytosis, Natural killer cell mediated cytotoxicity, Osteoclast differentiation	5e-07	149.44	16.45	9.09	0h
9		BP	mast cell mediated immunity	A_55_P2067960	Info	Cplx2	complexin 2	12890	NM_009946	Mm.268902	ENSMUSG00000025867		8e-07	12129.5	24051.7	0.5	0h
10		BP	mast cell mediated immunity	A_55_P2287260	Info	Snap23	synaptosomal-associated protein 23	20619	NM_001177792	Mm.245715	ENSMUSG00000027287	SNARE interactions in vesicular transport	1.2e-06	3530.16	7035.43	0.5	0h
11		BP	mast cell mediated immunity	A_51_P237865	Info	Il4	interleukin 4	16189	NM_021283	Mm.276360	ENSMUSG00000000869	Antigen Dependent B Cell Activation, Cytokine Network, Cytokines and Inflammatory Response, GATA3 participate in activating the Th2 cytokine genes expression, IL 4 signaling pathway, IL 5 Signaling Pathway, Regulation of hematopoiesis by cytokines, Role of Tob in T-cell activation, Selective expression of chemokine receptors during T-cell polarization, Th1/Th2 Differentiation, The 4-1BB-dependent…	1.25e-05	47.79	12.87	3.71	0h
12		BP	mast cell mediated immunity	A_51_P128397	Info	Nr4a3	nuclear receptor subfamily 4, group A, member 3	18124	NM_001307989	Mm.247261	ENSMUSG00000028341		2.9e-05	16.18	369.23	0.044	0h
13		BP	mast cell mediated immunity	A_51_P229163	Info	Crhr1	corticotropin releasing hormone receptor 1	12921	NM_001313928	Mm.1892	ENSMUSG00000018634	Long-term depression, Neuroactive ligand-receptor interaction	3.25e-05	27.61	11.92	2.32	0h
14		BP	mast cell mediated immunity	A_52_P381484	Info	Spon2	spondin 2, extracellular matrix protein	100689	NM_133903	Mm.34694	ENSMUSG00000037379		0.0002386	10.55	42	0.25	0h
15		BP	mast cell mediated immunity	A_51_P242930	Info	Lat2	linker for activation of T cells family, member 2	56743	NM_020044	Mm.391375	ENSMUSG00000040751		0.0035831	74.13	104.61	0.71	0h
16		BP	mast cell mediated immunity	A_55_P1993503	Info	Adora2b	adenosine A2b receptor	11541	NM_007413	Mm.40740	ENSMUSG00000018500	Calcium signaling pathway, Neuroactive ligand-receptor interaction, Vascular smooth muscle contraction	0.0040667	15.86	153.02	0.1	0h
17		BP	mast cell mediated immunity	A_52_P635338	Info	Fes	feline sarcoma oncogene	14159	NM_010194	Mm.48757	ENSMUSG00000053158	Axon guidance	0.0838528	221.54	288.54	0.77	0h
18		BP	mast cell mediated immunity	A_55_P2180839	Info	Il13	interleukin 13	16163	NM_008355	Mm.1284	ENSMUSG00000020383	Cytokine Network, Cytokines and Inflammatory Response, GATA3 participate in activating the Th2 cytokine genes expression, Asthma, Cytokine-cytokine receptor interaction, Fc epsilon RI signaling pathway, Jak-STAT signaling pathway	0.0913926	28.71	18.45	1.56	0h
19		BP	mast cell mediated immunity	A_55_P2017789	Info	Il4ra	interleukin 4 receptor, alpha	16190	NM_001008700	Mm.233802	ENSMUSG00000030748	IL 4 signaling pathway, Selective expression of chemokine receptors during T-cell polarization, Th1/Th2 Differentiation	0.246545	2833.6	2200.43	1.29	0h
20		BP	mast cell mediated immunity	A_66_P128434	Info	Kit	KIT proto-oncogene receptor tyrosine kinase	16590	NM_001122733	Mm.247073	ENSMUSG00000005672	Melanocyte Development and Pigmentation Pathway, Regulation of BAD phosphorylation, Acute myeloid leukemia, Cytokine-cytokine receptor interaction, Endocytosis, Hematopoietic cell lineage, Melanogenesis, Pathways in cancer	0.671871	46.28	51.64	0.9	0h
1	GO:0002861	BP	regulation of inflammatory response to antigenic stimulus	A_51_P405476	Info	Fcer1g	Fc receptor, IgE, high affinity I, gamma polypeptide	14127	NM_010185	Mm.22673	ENSMUSG00000058715	Fc Epsilon Receptor I Signaling in Mast Cells, Asthma, Fc epsilon RI signaling pathway, Natural killer cell mediated cytotoxicity	< 1e-07	1085.65	58.38	18.6	0h
2		BP	regulation of inflammatory response to antigenic stimulus	A_51_P130095	Info	Fcgr2b	Fc receptor, IgG, low affinity IIb	14130	NM_001077189	Mm.425062	ENSMUSG00000026656	B Lymphocyte Cell Surface Molecules, B cell receptor signaling pathway, Fc gamma R-mediated phagocytosis, Osteoclast differentiation, Phagosome, Staphylococcus aureus infection, Systemic lupus erythematosus	< 1e-07	52.75	10	5.27	0h
3		BP	regulation of inflammatory response to antigenic stimulus	A_55_P2120244	Info	Fcer1a	Fc receptor, IgE, high affinity I, alpha polypeptide	14125	NM_010184	Mm.5266	ENSMUSG00000005339	Fc Epsilon Receptor I Signaling in Mast Cells, Asthma, Fc epsilon RI signaling pathway	< 1e-07	71.92	10.24	7.02	0h
4		BP	regulation of inflammatory response to antigenic stimulus	A_51_P469578	Info	Psma1	proteasome (prosome, macropain) subunit, alpha type 1	26440	NM_011965	Mm.121265	ENSMUSG00000030751	Proteasome	< 1e-07	10425.5	4685.07	2.23	0h
5		BP	regulation of inflammatory response to antigenic stimulus	A_52_P408757	Info	Fcgr3	Fc receptor, IgG, low affinity III	14131	NM_010188	Mm.22119	ENSMUSG00000059498		2e-07	33.06	10	3.31	0h
6		BP	regulation of inflammatory response to antigenic stimulus	A_55_P2158498	Info	Btk	Bruton agammaglobulinemia tyrosine kinase	12229	NM_013482	Mm.4475	ENSMUSG00000031264	BCR Signaling Pathway, Fc Epsilon Receptor I Signaling in Mast Cells, Phosphoinositides and their downstream targets., B cell receptor signaling pathway, Fc epsilon RI signaling pathway, Osteoclast differentiation, Primary immunodeficiency	5e-07	58.99	11.5	5.13	0h
7		BP	regulation of inflammatory response to antigenic stimulus	A_51_P385099	Info	Tnf	tumor necrosis factor	21926	NM_001278601	Mm.1293	ENSMUSG00000024401	Acetylation and Deacetylation of RelA in The Nucleus, Cadmium induces DNA synthesis and proliferation in macrophages, Cytokine Network, Cytokines and Inflammatory Response, Free Radical Induced Apoptosis, HIV-I Nef: negative effector of Fas and TNF, IL-10 Anti-inflammatory Signaling Pathway, Keratinocyte Differentiation, Msp/Ron Receptor Signaling Pathway, NFkB activation by Nontypeable Hemophilu…	4.1e-06	209.49	663.2	0.32	0h
8		BP	regulation of inflammatory response to antigenic stimulus	A_51_P110301	Info	C3	complement component 3	12266	NM_009778	Mm.19131	ENSMUSG00000024164	Alternative Complement Pathway, Classical Complement Pathway, Complement Pathway, Lectin Induced Complement Pathway, Chagas disease (American trypanosomiasis), Complement and coagulation cascades, Leishmaniasis, Phagosome, Staphylococcus aureus infection, Systemic lupus erythematosus	7.4e-06	257.22	88.01	2.92	0h
9		BP	regulation of inflammatory response to antigenic stimulus	A_52_P425667	Info	Adcyap1	adenylate cyclase activating polypeptide 1	11516	NM_001315503	Mm.3407	ENSMUSG00000024256		9.4e-06	10.16	43.35	0.23	0h
10		BP	regulation of inflammatory response to antigenic stimulus	A_55_P2023542	Info	Ccr7	chemokine (C-C motif) receptor 7	12775	NM_001301713	Mm.2932	ENSMUSG00000037944	Selective expression of chemokine receptors during T-cell polarization, Chemokine signaling pathway, Cytokine-cytokine receptor interaction	0.0002916	42361.4	140931	0.3	0h
11		BP	regulation of inflammatory response to antigenic stimulus	A_51_P351015	Info	Lta	lymphotoxin A	16992	NM_010735	Mm.87787	ENSMUSG00000024402	Cytokine-cytokine receptor interaction, Type I diabetes mellitus	0.0003769	283.19	625.47	0.45	0h
12		BP	regulation of inflammatory response to antigenic stimulus	A_51_P486810	Info	Gpx2	glutathione peroxidase 2	14776	NM_030677	Mm.441856	ENSMUSG00000042808	Arachidonic acid metabolism, Glutathione metabolism	0.0006952	190.74	476.43	0.4	0h
13		BP	regulation of inflammatory response to antigenic stimulus	A_55_P2359797	Info	Nod2	nucleotide-binding oligomerization domain containing 2	257632	NM_145857	Mm.222633	ENSMUSG00000055994	NOD-like receptor signaling pathway, Shigellosis	0.0125856	71.44	32.27	2.21	0h
14		BP	regulation of inflammatory response to antigenic stimulus	A_52_P244193	Info	Cd24a	CD24a antigen	12484	NM_009846	Mm.29742	ENSMUSG00000047139		0.597759	89.67	100.35	0.89	0h
1	GO:0046685	BP	response to arsenic-containing substance	A_55_P2045891	Info	Cpeb2	cytoplasmic polyadenylation element binding protein 2	231207	NM_001177379	Mm.7233	ENSMUSG00000039782		< 1e-07	41.96	375.97	0.11	0h
2		BP	response to arsenic-containing substance	A_51_P282227	Info	As3mt	arsenic (+3 oxidation state) methyltransferase	57344	NM_020577	Mm.28566	ENSMUSG00000003559		< 1e-07	1088.66	246.04	4.42	0h
3		BP	response to arsenic-containing substance	A_55_P2013833	Info	Ddx3x	DEAD/H (Asp-Glu-Ala-Asp/His) box polypeptide 3, X-linked	13205	NM_010028	Mm.289662	ENSMUSG00000000787	RIG-I-like receptor signaling pathway	2e-07	6156.29	18827.1	0.33	0h
4		BP	response to arsenic-containing substance	A_51_P155313	Info	Gsto1	glutathione S-transferase omega 1	14873	NM_010362	Mm.378931	ENSMUSG00000025068	Drug metabolism - cytochrome P450, Glutathione metabolism, Metabolism of xenobiotics by cytochrome P450	1.4e-06	5589.69	1587.15	3.52	0h
5		BP	response to arsenic-containing substance	A_55_P2053181	Info	Nefh	neurofilament, heavy polypeptide	380684	NM_010904	Mm.298283	ENSMUSG00000020396	Amyotrophic lateral sclerosis (ALS)	3.1e-06	2868.38	1172.94	2.45	0h
6		BP	response to arsenic-containing substance	A_51_P297925	Info	Zc3h12a	zinc finger CCCH type containing 12A	230738	NM_153159	Mm.402	ENSMUSG00000042677		1.08e-05	302.78	2322.69	0.13	0h
7		BP	response to arsenic-containing substance	A_55_P1967885	Info	Nr3c1	nuclear receptor subfamily 3, group C, member 1	14815	NM_008173	Mm.129481	ENSMUSG00000024431	Chromatin Remodeling by hSWI/SNF ATP-dependent Complexes, Corticosteroids and cardioprotection, NFkB activation by Nontypeable Hemophilus influenzae, Visceral Fat Deposits and the Metabolic Syndrome, Neuroactive ligand-receptor interaction	2.34e-05	6818.79	4449.8	1.53	0h
8		BP	response to arsenic-containing substance	A_51_P308590	Info	Ppif	peptidylprolyl isomerase F (cyclophilin F)	105675	NM_134084	Mm.41656	ENSMUSG00000021868	Toxoplasmosis	0.0002101	365.57	400.82	0.91	0h
9		BP	response to arsenic-containing substance	A_55_P2063396	Info	Zfand2a	zinc finger, AN1-type domain 2A	100494	NM_001159908	Mm.24521	ENSMUSG00000053581		0.0007025	2957.8	15331.9	0.19	0h
10		BP	response to arsenic-containing substance	A_55_P1955072	Info	Alad	aminolevulinate, delta-, dehydratase	17025	NM_001276446	Mm.6988	ENSMUSG00000028393	Metabolic pathways, Porphyrin and chlorophyll metabolism	0.0019563	358.5	270.65	1.32	0h
1	GO:0098791	CC	Golgi subcompartment	A_51_P212754	Info	Tgfbi	transforming growth factor, beta induced	21810	NM_009369	Mm.14455	ENSMUSG00000035493		< 1e-07	201.94	10	20.19	0h
2		CC	Golgi subcompartment	A_55_P1978502	Info	H2-Q1	histocompatibility 2, Q region locus 1	15006	NM_010390	Mm.466882	ENSMUSG00000079507		< 1e-07	96.46	10	9.65	0h
3		CC	Golgi subcompartment	A_51_P421958	Info	Sgms1	sphingomyelin synthase 1	208449	NM_001168525	Mm.329810	ENSMUSG00000040451	Metabolic pathways, Sphingolipid metabolism	< 1e-07	850.77	10994.5	0.077	0h
4		CC	Golgi subcompartment	A_55_P2142758	Info	Slc9a7	solute carrier family 9 (sodium/hydrogen exchanger), member 7	236727	NM_177353	Mm.132983	ENSMUSG00000037341		< 1e-07	119.23	11.37	10.49	0h
5		CC	Golgi subcompartment	A_51_P223546	Info	Nmnat2	nicotinamide nucleotide adenylyltransferase 2	226518	NM_175460	Mm.40548	ENSMUSG00000042751	Metabolic pathways, Nicotinate and nicotinamide metabolism	< 1e-07	67.8	10.13	6.7	0h
6		CC	Golgi subcompartment	A_51_P481238	Info	Dopey2	dopey family member 2	70028	NM_026700	Mm.23230	ENSMUSG00000022946		< 1e-07	4800.93	2079.08	2.31	0h
7		CC	Golgi subcompartment	A_51_P328932	Info	Tmem165	transmembrane protein 165	21982	NM_011626	Mm.790	ENSMUSG00000029234		< 1e-07	1998.82	832.46	2.4	0h
8		CC	Golgi subcompartment	A_55_P2072706	Info	Chsy1	chondroitin sulfate synthase 1	269941	NM_001081163	Mm.333916	ENSMUSG00000032640	Glycosaminoglycan biosynthesis - chondroitin sulfate / dermatan sulfate, Metabolic pathways	< 1e-07	6791.58	1790.96	3.79	0h
9		CC	Golgi subcompartment	A_55_P1956302	Info	H2-Q4	histocompatibility 2, Q region locus 4	15015	NM_001143689	Mm.464284	ENSMUSG00000035929		< 1e-07	30909.2	72612.5	0.43	0h
10		CC	Golgi subcompartment	A_55_P2455725	Info	Klhl20	kelch-like 20	226541	NM_001039482	Mm.255165	ENSMUSG00000026705		< 1e-07	1460.88	328.52	4.45	0h
11		CC	Golgi subcompartment	A_52_P591153	Info	Pld4	phospholipase D family, member 4	104759	NM_178911	Mm.203915	ENSMUSG00000052160		< 1e-07	300.33	10.8	27.81	0h
12		CC	Golgi subcompartment	A_55_P2181738	Info	Lyz1	lysozyme 1	17110	NM_013590	Mm.177539	ENSMUSG00000069515		1e-07	1273.2	13.93	91.4	0h
13		CC	Golgi subcompartment	A_55_P2139107	Info	Rab6a	RAB6A, member RAS oncogene family	19346	NM_001163663	Mm.28650	ENSMUSG00000030704		2e-07	259.23	946.42	0.27	0h
14		CC	Golgi subcompartment	A_55_P2014755	Info	Pclo	piccolo (presynaptic cytomatrix protein)	26875	NM_001110796	Mm.146275	ENSMUSG00000061601		2e-07	10.28	42.17	0.24	0h
15		CC	Golgi subcompartment	A_51_P321150	Info	Lyz2	lysozyme 2	17105	NM_017372	Mm.45436	ENSMUSG00000069516		2e-07	171.48	11.04	15.53	0h
16		CC	Golgi subcompartment	A_51_P293688	Info	Rab32	RAB32, member RAS oncogene family	67844	NM_026405	Mm.31486	ENSMUSG00000019832		3e-07	743.6	230.48	3.23	0h
17		CC	Golgi subcompartment	A_52_P406482	Info	Mbtps1	membrane-bound transcription factor peptidase, site 1	56453	NM_001167910	Mm.206934	ENSMUSG00000031835	SREBP control of lipid synthesis, Protein processing in endoplasmic reticulum	3e-07	257.26	855.79	0.3	0h
18		CC	Golgi subcompartment	A_51_P323878	Info	Coro7	coronin 7	78885	NM_030205	Mm.325512	ENSMUSG00000039637		5e-07	9231.65	6000.47	1.54	0h
19		CC	Golgi subcompartment	A_52_P442169	Info	Bsn	bassoon	12217	NM_007567	Mm.20425	ENSMUSG00000032589		8e-07	20.74	10.34	2.01	0h
20		CC	Golgi subcompartment	A_51_P209280	Info	Rab31	RAB31, member RAS oncogene family	106572	NM_133685	Mm.29274	ENSMUSG00000056515	Endocytosis	1e-06	68.98	17.91	3.85	0h
21		CC	Golgi subcompartment	A_52_P301495	Info	Vamp2	vesicle-associated membrane protein 2	22318	NM_009497	Mm.28643	ENSMUSG00000020894	Salivary secretion, SNARE interactions in vesicular transport, Vasopressin-regulated water reabsorption	2.3e-06	949.9	2194.38	0.43	0h
22		CC	Golgi subcompartment	A_55_P1953593	Info	Ece2	endothelin converting enzyme 2	107522	NM_025462	Mm.263319	ENSMUSG00000022842		2.7e-06	2038.77	1170.01	1.74	0h
23		CC	Golgi subcompartment	A_55_P2101666	Info	Vamp5	vesicle-associated membrane protein 5	53620	NM_001080742	Mm.440321	ENSMUSG00000073002	SNARE interactions in vesicular transport	2.9e-06	1600.85	3062.5	0.52	0h
24		CC	Golgi subcompartment	A_55_P2011887	Info	Kif13a	kinesin family member 13A	16553	NM_010617	Mm.342703	ENSMUSG00000021375		4e-06	20.65	159.17	0.13	0h
25		CC	Golgi subcompartment	A_51_P388737	Info	Slc11a2	solute carrier family 11 (proton-coupled divalent metal ion transporters), member 2	18174	NM_001146161	Mm.234608	ENSMUSG00000023030	Lysosome	4.9e-06	1493.08	570.69	2.62	0h
26		CC	Golgi subcompartment	A_55_P2151609	Info	Sorl1	sortilin-related receptor, LDLR class A repeats-containing	20660	NM_011436	Mm.121920	ENSMUSG00000049313		6.1e-06	5419.41	2979.55	1.82	0h
27		CC	Golgi subcompartment	A_55_P2051849	Info	Snap25	synaptosomal-associated protein 25	20614	NM_001291056	Mm.45953	ENSMUSG00000027273	SNARE interactions in vesicular transport	6.5e-06	6807.9	15383.4	0.44	0h
28		CC	Golgi subcompartment	A_55_P2467415	Info	B3galt6	UDP-Gal:betaGal beta 1,3-galactosyltransferase, polypeptide 6	117592	NM_080445	Mm.440185	ENSMUSG00000050796	Glycosaminoglycan biosynthesis - chondroitin sulfate / dermatan sulfate, Glycosaminoglycan biosynthesis - heparan sulfate / heparin, Metabolic pathways	1.27e-05	239.44	91.41	2.62	0h
29		CC	Golgi subcompartment	A_52_P161630	Info	St6gal1	beta galactoside alpha 2,6 sialyltransferase 1	20440	NM_001252505	Mm.149029	ENSMUSG00000022885	Metabolic pathways, N-Glycan biosynthesis, Other types of O-glycan biosynthesis	1.39e-05	3670.18	1723.54	2.13	0h
30		CC	Golgi subcompartment	A_55_P2057821	Info	Golga1	golgi autoantigen, golgin subfamily a, 1	76899	NM_001290649	Mm.131098	ENSMUSG00000026754		1.76e-05	345.15	120.69	2.86	0h
31		CC	Golgi subcompartment	A_51_P242166	Info	Lap3	leucine aminopeptidase 3	66988	NM_024434	Mm.286830	ENSMUSG00000039682	Arginine and proline metabolism, Glutathione metabolism, Metabolic pathways	1.91e-05	2856.86	1680.6	1.7	0h
32		CC	Golgi subcompartment	A_51_P230987	Info	Pi4k2b	phosphatidylinositol 4-kinase type 2 beta	67073	NM_025951	Mm.248647	ENSMUSG00000029186	Inositol phosphate metabolism, Metabolic pathways, Phosphatidylinositol signaling system	2.82e-05	68.59	195.7	0.35	0h
33		CC	Golgi subcompartment	A_55_P2077618	Info	Csgalnact1	chondroitin sulfate N-acetylgalactosaminyltransferase 1	234356	NM_001252623	Mm.334569	ENSMUSG00000036356	Glycosaminoglycan biosynthesis - chondroitin sulfate / dermatan sulfate, Metabolic pathways	3e-05	10	34.49	0.29	0h
34		CC	Golgi subcompartment	A_51_P229163	Info	Crhr1	corticotropin releasing hormone receptor 1	12921	NM_001313928	Mm.1892	ENSMUSG00000018634	Long-term depression, Neuroactive ligand-receptor interaction	3.25e-05	27.61	11.92	2.32	0h
35		CC	Golgi subcompartment	A_55_P2113439	Info	Caln1	calneuron 1	140904	NM_021371	Mm.40875	ENSMUSG00000060371		3.56e-05	33	103.62	0.32	0h
36		CC	Golgi subcompartment	A_55_P1999633	Info	Cit	citron	12704	NM_007708	Mm.8321	ENSMUSG00000029516		8.29e-05	35.26	11.04	3.19	0h
37		CC	Golgi subcompartment	A_51_P165098	Info	Gga2	golgi associated, gamma adaptin ear containing, ARF binding protein 2	74105	NM_028758	Mm.29619	ENSMUSG00000030872	Lysosome	8.67e-05	365.48	290.93	1.26	0h
38		CC	Golgi subcompartment	A_52_P18922	Info	Chid1	chitinase domain containing 1	68038	NM_001142681	Mm.245355	ENSMUSG00000025512		9.48e-05	102.62	40.04	2.56	0h
39		CC	Golgi subcompartment	A_55_P2037343	Info	H2-Q10	histocompatibility 2, Q region locus 10	15007	NM_010391	Mm.88795	ENSMUSG00000067235		0.0001352	1277.46	548.09	2.33	0h
40		CC	Golgi subcompartment	A_55_P1956672	Info	Rab34	RAB34, member RAS oncogene family	19376	NM_001159482	Mm.275864	ENSMUSG00000002059		0.0001417	74.87	146.09	0.51	0h
41		CC	Golgi subcompartment	A_51_P421182	Info	Sys1	SYS1 Golgi-localized integral membrane protein homolog (S. cerevisiae)	66460	NM_025575	Mm.44218	ENSMUSG00000045503		0.0001905	331.28	877.04	0.38	0h
42		CC	Golgi subcompartment	A_52_P134639	Info	Tgoln2	trans-golgi network protein 2	22135	NM_009444	Mm.246563	ENSMUSG00000056429		0.000293	373.45	887.99	0.42	0h
43		CC	Golgi subcompartment	A_51_P217336	Info	Scamp1	secretory carrier membrane protein 1	107767	NM_001346609	Mm.201455	ENSMUSG00000021687		0.000356	413.97	201.1	2.06	0h
44		CC	Golgi subcompartment	A_55_P2001203	Info	Dnm2	dynamin 2	13430	NM_001039520	Mm.433257	ENSMUSG00000033335	Bacterial invasion of epithelial cells, Endocytosis, Fc gamma R-mediated phagocytosis	0.0003915	19311.1	27289.5	0.71	0h
45		CC	Golgi subcompartment	A_52_P21550	Info	Gcnt1	glucosaminyl (N-acetyl) transferase 1, core 2	14537	NM_001136484	Mm.244825	ENSMUSG00000038843	Metabolic pathways, Mucin type O-Glycan biosynthesis	0.0004373	66.51	10	6.65	0h
46		CC	Golgi subcompartment	A_55_P2081323	Info	Gnas	GNAS (guanine nucleotide binding protein, alpha stimulating) complex locus	14683	NM_001077507	Mm.125770	ENSMUSG00000027523	Attenuation of GPCR Signaling, b-arrestins in GPCR Desensitization, CCR3 signaling in Eosinophils, ChREBP regulation by carbohydrates and cAMP, Corticosteroids and cardioprotection, Erk1/Erk2 Mapk Signaling pathway, Role of b-arrestins in the activation and targeting of MAP kinases, Roles of b-arrestin-dependent Recruitment of Src Kinases in GPCR Signaling, Amoebiasis, Bile secretion, Calcium sig…	0.0005242	111.68	261.14	0.43	0h
47		CC	Golgi subcompartment	A_55_P1969566	Info	Atp9b	ATPase, class II, type 9B	50771	NM_001201569	Mm.247138	ENSMUSG00000024566		0.0005536	124.61	201.49	0.62	0h
48		CC	Golgi subcompartment	A_66_P140742	Info	Azin2	antizyme inhibitor 2	242669	NM_001301841	Mm.215814	ENSMUSG00000028789	Arginine and proline metabolism, Metabolic pathways	0.0008753	62.93	15.18	4.15	0h
49		CC	Golgi subcompartment	A_52_P143477	Info	Tgoln1	trans-golgi network protein	22134	NM_009443	Mm.246563	ENSMUSG00000056429		0.0012592	7246.49	10053.2	0.72	0h
50		CC	Golgi subcompartment	A_51_P309744	Info	Gpr89	G protein-coupled receptor 89	67549	NM_026229	Mm.46722	ENSMUSG00000028096		0.0014024	66.29	46.05	1.44	0h
51		CC	Golgi subcompartment	A_55_P2015767	Info	Yipf6	Yip1 domain family, member 6	77929	NM_207633	Mm.212290	ENSMUSG00000047694		0.0015452	79.41	25.52	3.11	0h
52		CC	Golgi subcompartment	A_55_P1957850	Info	Snx9	sorting nexin 9	66616	NM_025664	Mm.89515	ENSMUSG00000002365		0.0017846	405.1	512.48	0.79	0h
53		CC	Golgi subcompartment	A_52_P359965	Info	Cpd	carboxypeptidase D	12874	NM_007754	Mm.276736	ENSMUSG00000020841		0.0033765	10.42	29.44	0.35	0h
54		CC	Golgi subcompartment	A_51_P159814	Info	Smpd4	sphingomyelin phosphodiesterase 4	77626	NM_001164609	Mm.34659	ENSMUSG00000005899	Metabolic pathways, Sphingolipid metabolism	0.0035796	435.46	654.2	0.67	0h
55		CC	Golgi subcompartment	A_55_P1982229	Info	Ap3b2	adaptor-related protein complex 3, beta 2 subunit	11775	NM_021492	Mm.322894	ENSMUSG00000062444	Lysosome	0.0035831	11.41	26.77	0.43	0h
56		CC	Golgi subcompartment	A_52_P119060	Info	Acpp	acid phosphatase, prostate	56318	NM_019807	Mm.19941	ENSMUSG00000032561	Riboflavin metabolism	0.0054737	191.9	303.62	0.63	0h
57		CC	Golgi subcompartment	A_66_P128293	Info	Fam109b	family with sequence similarity 109, member B	338368	NM_177391	Mm.444916	ENSMUSG00000049687		0.0060433	55.07	25.55	2.16	0h
58		CC	Golgi subcompartment	A_51_P167971	Info	Bace1	beta-site APP cleaving enzyme 1	23821	NM_001145947	Mm.24044	ENSMUSG00000032086	Alzheimer's disease	0.008134	105.21	348.61	0.3	0h
59		CC	Golgi subcompartment	A_55_P2369191	Info	Ggta1	glycoprotein galactosyltransferase alpha 1, 3	14594	NM_001145821	Mm.281124	ENSMUSG00000035778		0.0117225	14.96	37.4	0.4	0h
60		CC	Golgi subcompartment	A_52_P497534	Info	Wipi1	WD repeat domain, phosphoinositide interacting 1	52639	NM_145940	Mm.35817	ENSMUSG00000041895		0.0121066	13.12	30.38	0.43	0h
61		CC	Golgi subcompartment	A_51_P375201	Info	Plk3	polo-like kinase 3	12795	NM_001313916	Mm.259022	ENSMUSG00000028680		0.0121843	1987.02	5303.31	0.37	0h
62		CC	Golgi subcompartment	A_51_P202033	Info	Wls	wntless homolog (Drosophila)	68151	NM_026582	Mm.6766	ENSMUSG00000028173		0.0133136	299.69	466.41	0.64	0h
63		CC	Golgi subcompartment	A_55_P2066180	Info	Hid1	HID1 domain containing	217310	NM_001346774	Mm.205707	ENSMUSG00000034586		0.0218883	7182.35	5896.51	1.22	0h
64		CC	Golgi subcompartment	A_55_P2054062	Info	Chst2	carbohydrate sulfotransferase 2	54371	NM_018763	Mm.212446	ENSMUSG00000033350	Glycosaminoglycan biosynthesis - keratan sulfate	0.0278172	62.54	83.82	0.75	0h
65		CC	Golgi subcompartment	A_55_P2033864	Info	Plekha8	pleckstrin homology domain containing, family A (phosphoinositide binding specific) member 8	231999	NM_001001335	Mm.35416	ENSMUSG00000005225		0.0645815	282.66	201.54	1.4	0h
66		CC	Golgi subcompartment	A_55_P2005440	Info	Dennd5a	DENN/MADD domain containing 5A	19347	NM_001311139	Mm.21904	ENSMUSG00000035901		0.0646926	1550.56	1968.48	0.79	0h
67		CC	Golgi subcompartment	A_52_P108845	Info	Clip3	CAP-GLY domain containing linker protein 3	76686	NM_001081114	Mm.159258	ENSMUSG00000013921		0.0769158	12.51	24.03	0.52	0h
68		CC	Golgi subcompartment	A_51_P134812	Info	Chac1	ChaC, cation transport regulator 1	69065	NM_026929	Mm.35083	ENSMUSG00000027313		0.1567	83.77	70.73	1.18	0h
69		CC	Golgi subcompartment	A_51_P425048	Info	H2-Q2	histocompatibility 2, Q region locus 2	15013	NM_010392	Mm.427969	ENSMUSG00000091705		0.180982	14894	16011.4	0.93	0h
70		CC	Golgi subcompartment	A_55_P2045268	Info	Tmem59	transmembrane protein 59	56374	NM_029565	Mm.291192	ENSMUSG00000028618		0.193211	6177.68	6755.77	0.91	0h
71		CC	Golgi subcompartment	A_55_P2104487	Info	Pld1	phospholipase D1	18805	NM_001164056	Mm.212039	ENSMUSG00000027695	Metabolism of Anandamide, an Endogenous Cannabinoid, Rac 1 cell motility signaling pathway, Ras Signaling Pathway, Endocytosis, Ether lipid metabolism, Fc gamma R-mediated phagocytosis, Glycerophospholipid metabolism, GnRH signaling pathway, Metabolic pathways, Pancreatic cancer, Pathways in cancer	0.193966	16.07	11.78	1.36	0h
72		CC	Golgi subcompartment	A_51_P185939	Info	Gper1	G protein-coupled estrogen receptor 1	76854	NM_029771	Mm.389706	ENSMUSG00000053647		0.200594	17.86	25.63	0.7	0h
73		CC	Golgi subcompartment	A_55_P2424459	Info	Atg9a	autophagy related 9A	245860	NM_001003917	Mm.238266	ENSMUSG00000033124		0.342278	254.74	349.78	0.73	0h
74		CC	Golgi subcompartment	A_66_P129710	Info	Gsap	gamma-secretase activating protein	212167	NM_175437	Mm.121705	ENSMUSG00000039934		0.345108	87.28	104.4	0.84	0h
75		CC	Golgi subcompartment	A_51_P137336	Info	Cdh1	cadherin 1	12550	NM_009864	Mm.35605	ENSMUSG00000000303	Downregulated of MTA-3 in ER-negative Breast Tumors, SUMOylation as a mechanism to modulate CtBP-dependent gene responses, TGF beta signaling pathway, Adherens junction, Bacterial invasion of epithelial cells, Bladder cancer, Cell adhesion molecules (CAMs), Endometrial cancer, Melanoma, Pathogenic Escherichia coli infection, Pathways in cancer, Thyroid cancer	0.358749	58.84	43.67	1.35	0h
76		CC	Golgi subcompartment	A_55_P1953400	Info	Rbfox1	RNA binding protein, fox-1 homolog (C. elegans) 1	268859	NM_021477	Mm.370334	ENSMUSG00000008658		0.398092	10.08	10.81	0.93	0h
77		CC	Golgi subcompartment	A_55_P2021149	Info	Cltb	clathrin, light polypeptide (Lcb)	74325	NM_001347512	Mm.290026	ENSMUSG00000047547	Bacterial invasion of epithelial cells, Endocytosis, Huntington's disease, Lysosome	0.476724	54.68	51.17	1.07	0h
78		CC	Golgi subcompartment	A_52_P525070	Info	Vamp4	vesicle-associated membrane protein 4	53330	NM_001347125	Mm.10699	ENSMUSG00000026696	SNARE interactions in vesicular transport	0.845197	271.05	278.93	0.97	0h
79		CC	Golgi subcompartment	A_55_P1961260	Info	Vps53	VPS53 GARP complex subunit	68299	NM_026664	Mm.46397	ENSMUSG00000017288		0.894924	79.1	80.5	0.98	0h
1	GO:0060547	BP	negative regulation of necrotic cell death	A_51_P254471	Info	Birc2	baculoviral IAP repeat-containing 2	11797	NM_001291503	Mm.335659	ENSMUSG00000057367	Caspase Cascade in Apoptosis, HIV-I Nef: negative effector of Fas and TNF, Induction of apoptosis through DR3 and DR4/5 Death Receptors , Role of Mitochondria in Apoptotic Signaling, SODD/TNFR1 Signaling Pathway, Apoptosis, Focal adhesion, NOD-like receptor signaling pathway, Pathways in cancer, Small cell lung cancer, Toxoplasmosis, Ubiquitin mediated proteolysis	< 1e-07	1065.36	2723.22	0.39	0h
2		BP	negative regulation of necrotic cell death	A_55_P1960566	Info	Ybx3	Y box protein 3	56449	NM_011733	Mm.458000	ENSMUSG00000030189	Tight junction	< 1e-07	5591.46	1847.35	3.03	0h
3		BP	negative regulation of necrotic cell death	A_55_P2109613	Info	Ahr	aryl-hydrocarbon receptor	11622	NM_001314027	Mm.341377	ENSMUSG00000019256	Ahr Signal Transduction Pathway	4e-07	56.96	559.56	0.1	0h
4		BP	negative regulation of necrotic cell death	A_52_P458647	Info	Birc2	baculoviral IAP repeat-containing 2	11797	NM_001291503	Mm.335659	ENSMUSG00000057367	Caspase Cascade in Apoptosis, HIV-I Nef: negative effector of Fas and TNF, Induction of apoptosis through DR3 and DR4/5 Death Receptors , Role of Mitochondria in Apoptotic Signaling, SODD/TNFR1 Signaling Pathway, Apoptosis, Focal adhesion, NOD-like receptor signaling pathway, Pathways in cancer, Small cell lung cancer, Toxoplasmosis, Ubiquitin mediated proteolysis	4.8e-06	90.29	229.28	0.39	0h
5		BP	negative regulation of necrotic cell death	A_52_P434055	Info	Birc3	baculoviral IAP repeat-containing 3	11796	NM_007464	Mm.2026	ENSMUSG00000032000	Caspase Cascade in Apoptosis, Role of Mitochondria in Apoptotic Signaling, Apoptosis, Focal adhesion, NOD-like receptor signaling pathway, Pathways in cancer, Small cell lung cancer, Toxoplasmosis, Ubiquitin mediated proteolysis	3.4e-05	136.03	515.36	0.26	0h
6		BP	negative regulation of necrotic cell death	A_52_P214612	Info	Cflar	CASP8 and FADD-like apoptosis regulator	12633	NM_001289704	Mm.336848	ENSMUSG00000026031	FAS signaling pathway ( CD95 ), HIV-I Nef: negative effector of Fas and TNF, IL-2 Receptor Beta Chain in T cell Activation, Induction of apoptosis through DR3 and DR4/5 Death Receptors , Apoptosis, Chagas disease (American trypanosomiasis)	0.0003255	1043.97	1516.68	0.69	0h
1	GO:0000778	CC	condensed nuclear chromosome kinetochore	A_51_P123405	Info	Bub1	BUB1, mitotic checkpoint serine/threonine kinase	12235	NM_001113179	Mm.2185	ENSMUSG00000027379	Cell cycle, Oocyte meiosis, Progesterone-mediated oocyte maturation	< 1e-07	102.25	10.78	9.49	0h
2		CC	condensed nuclear chromosome kinetochore	A_52_P148212	Info	Mis18bp1	MIS18 binding protein 1	217653	NM_172578	Mm.21144	ENSMUSG00000047534		1e-07	45.6	10	4.56	0h
3		CC	condensed nuclear chromosome kinetochore	A_66_P121459	Info	Cenpa	centromere protein A	12615	NM_001302129	Mm.290563	ENSMUSG00000029177		3e-07	792.5	1390.11	0.57	0h
4		CC	condensed nuclear chromosome kinetochore	A_51_P490509	Info	Bub1b	BUB1B, mitotic checkpoint serine/threonine kinase	12236	NM_009773	Mm.29133	ENSMUSG00000040084	Cell cycle	7e-07	150.86	45.91	3.29	0h
5		CC	condensed nuclear chromosome kinetochore	A_55_P2065671	Info	Ccnb1	cyclin B1	268697	NM_172301	Mm.260114	ENSMUSG00000041431	Activation of Src by Protein-tyrosine phosphatase alpha, AKAP95 role in mitosis and chromosome dynamics, Cell Cycle: G2/M Checkpoint, Cyclins and Cell Cycle Regulation, Estrogen-responsive protein Efp controls cell cycle and breast tumors growth, How Progesterone Initiates the Oocyte Maturation, Sonic Hedgehog (SHH) Receptor Ptc1 Regulates cell cycle, Stathmin and breast cancer resistance to anti…	1.7e-06	252.4	70.06	3.6	0h
6		CC	condensed nuclear chromosome kinetochore	A_51_P164014	Info	Cenpe	centromere protein E	229841	NM_173762	Mm.161470	ENSMUSG00000045328		8.2e-06	455.83	159.47	2.86	0h
7		CC	condensed nuclear chromosome kinetochore	A_51_P344566	Info	Plk1	polo-like kinase 1	18817	NM_011121	Mm.16525	ENSMUSG00000030867	Cell Cycle: G2/M Checkpoint, Cell cycle, Oocyte meiosis, Progesterone-mediated oocyte maturation	0.0001857	791.48	516.45	1.53	0h
8		CC	condensed nuclear chromosome kinetochore	A_51_P277718	Info	Cenpc1	centromere protein C1	12617	NM_001345902	Mm.4649	ENSMUSG00000029253		0.0004416	524.19	268.09	1.96	0h
9		CC	condensed nuclear chromosome kinetochore	A_51_P191649	Info	Ndc80	NDC80 kinetochore complex component	67052	NM_023294	Mm.225956	ENSMUSG00000024056		0.0008222	174.35	110.67	1.58	0h
1	GO:2000178	BP	negative regulation of neural precursor cell proliferation	A_52_P578732	Info	Ccr5	chemokine (C-C motif) receptor 5	12774	NM_009917	Mm.14302	ENSMUSG00000079227	HIV Induced T Cell Apoptosis, IL12 and Stat4 Dependent Signaling Pathway in Th1 Development, NO2-dependent IL 12 Pathway in NK cells, Pertussis toxin-insensitive CCR5 Signaling in Macrophage, Selective expression of chemokine receptors during T-cell polarization, Chemokine signaling pathway, Cytokine-cytokine receptor interaction, Endocytosis, Toxoplasmosis	< 1e-07	1106.36	12.03	91.95	0h
2		BP	negative regulation of neural precursor cell proliferation	A_52_P233441	Info	Gata2	GATA binding protein 2	14461	NM_008090	Mm.491156	ENSMUSG00000015053		< 1e-07	80.25	10	8.02	0h
3		BP	negative regulation of neural precursor cell proliferation	A_52_P240542	Info	Id2	inhibitor of DNA binding 2	15902	NM_010496	Mm.34871	ENSMUSG00000020644	TGF-beta signaling pathway	2e-07	3767.05	11810.5	0.32	0h
4		BP	negative regulation of neural precursor cell proliferation	A_51_P212782	Info	Il1b	interleukin 1 beta	16176	NM_008361	Mm.222830	ENSMUSG00000027398	IL 5 Signaling Pathway, Msp/Ron Receptor Signaling Pathway, NFkB activation by Nontypeable Hemophilus influenzae, Signal transduction through IL1R, African trypanosomiasis, Alzheimer's disease, Amoebiasis, Apoptosis, Chagas disease (American trypanosomiasis), Cytokine-cytokine receptor interaction, Cytosolic DNA-sensing pathway, Graft-versus-host disease, Hematopoietic cell lineage, Leishmaniasis…	6e-07	95.43	10	9.54	0h
5		BP	negative regulation of neural precursor cell proliferation	A_51_P324572	Info	Ctnna1	catenin (cadherin associated protein), alpha 1	12385	NM_009818	Mm.18962	ENSMUSG00000037815	Cell to Cell Adhesion Signaling, Adherens junction, Arrhythmogenic right ventricular cardiomyopathy (ARVC), Bacterial invasion of epithelial cells, Endometrial cancer, Leukocyte transendothelial migration, Pathways in cancer, Tight junction	6e-07	2218.5	1191.06	1.86	0h
6		BP	negative regulation of neural precursor cell proliferation	A_55_P2219765	Info	Wnt5a	wingless-type MMTV integration site family, member 5A	22418	NM_001256224	Mm.287544	ENSMUSG00000021994	Basal cell carcinoma, Hedgehog signaling pathway, Melanogenesis, Pathways in cancer, Wnt signaling pathway	5.92e-05	25.1	113.39	0.22	0h
7		BP	negative regulation of neural precursor cell proliferation	A_51_P341108	Info	Spint1	serine protease inhibitor, Kunitz type 1	20732	NM_016907	Mm.104955	ENSMUSG00000027315		0.0001052	23.44	10.47	2.24	0h
8		BP	negative regulation of neural precursor cell proliferation	A_52_P244193	Info	Cd24a	CD24a antigen	12484	NM_009846	Mm.29742	ENSMUSG00000047139		0.597759	89.67	100.35	0.89	0h
1	GO:0000428	CC	DNA-directed RNA polymerase complex	A_51_P206197	Info	Gtf2a1l	general transcription factor IIA, 1-like	71828	NM_023630	Mm.61330	ENSMUSG00000024154	Basal transcription factors	< 1e-07	98.93	10	9.89	0h
2		CC	DNA-directed RNA polymerase complex	A_55_P2027594	Info	Taf3	TATA-box binding protein associated factor 3	209361	NM_027748	Mm.86343	ENSMUSG00000025782		< 1e-07	460.96	1284.68	0.36	0h
3		CC	DNA-directed RNA polymerase complex	A_51_P193563	Info	Cdk7	cyclin-dependent kinase 7	12572	NM_009874	Mm.259718	ENSMUSG00000069089	Cyclins and Cell Cycle Regulation, Degradation of the RAR and RXR by the proteasome, Estrogen-responsive protein Efp controls cell cycle and breast tumors growth, Sonic Hedgehog (SHH) Receptor Ptc1 Regulates cell cycle, Cell cycle, Nucleotide excision repair	< 1e-07	582.35	190.35	3.06	0h
4		CC	DNA-directed RNA polymerase complex	A_51_P375406	Info	Rprd1a	regulation of nuclear pre-mRNA domain containing 1A	225283	NM_144861	Mm.28427	ENSMUSG00000040446		< 1e-07	352.19	62.83	5.61	0h
5		CC	DNA-directed RNA polymerase complex	A_51_P338998	Info	Prim2	DNA primase, p58 subunit	19076	NM_008922	Mm.27705	ENSMUSG00000026134	DNA replication, Metabolic pathways, Purine metabolism, Pyrimidine metabolism	< 1e-07	709.25	471.52	1.5	0h
6		CC	DNA-directed RNA polymerase complex	A_55_P2147121	Info	Ercc5	excision repair cross-complementing rodent repair deficiency, complementation group 5	22592	NM_011729	Mm.2213	ENSMUSG00000026048	Nucleotide excision repair	1e-07	54.34	242.13	0.22	0h
7		CC	DNA-directed RNA polymerase complex	A_55_P1956517	Info	Polr2l	polymerase (RNA) II (DNA directed) polypeptide L	66491	NM_025593	Mm.380115	ENSMUSG00000038489	Huntington's disease, Metabolic pathways, Purine metabolism, Pyrimidine metabolism, RNA polymerase	1e-07	20476.8	9074.47	2.26	0h
8		CC	DNA-directed RNA polymerase complex	A_51_P203710	Info	Taf8	TATA-box binding protein associated factor 8	63856	NM_022015	Mm.275901	ENSMUSG00000023980		5e-07	2641.49	5246.3	0.5	0h
9		CC	DNA-directed RNA polymerase complex	A_52_P272945	Info	Ccnh	cyclin H	66671	NM_001347587	Mm.18474	ENSMUSG00000021548	Cyclins and Cell Cycle Regulation, Sonic Hedgehog (SHH) Receptor Ptc1 Regulates cell cycle, Cell cycle, Nucleotide excision repair	9e-07	232.6	63.65	3.65	0h
10		CC	DNA-directed RNA polymerase complex	A_52_P406371	Info	Med14	mediator complex subunit 14	26896	NM_001048208	Mm.17616	ENSMUSG00000064127		1.1e-06	987.01	364.53	2.71	0h
11		CC	DNA-directed RNA polymerase complex	A_52_P245365	Info	Rtf1	RTF1, Paf1/RNA polymerase II complex component	76246	NM_030112	Mm.33437	ENSMUSG00000027304		2.3e-06	146.26	340.29	0.43	0h
12		CC	DNA-directed RNA polymerase complex	A_55_P2105794	Info	Wdr61	WD repeat domain 61	66317	NM_001025375	Mm.28437	ENSMUSG00000061559	RNA degradation	2.7e-06	4711.3	2601.47	1.81	0h
13		CC	DNA-directed RNA polymerase complex	A_51_P284823	Info	Polr1b	polymerase (RNA) I polypeptide B	20017	NM_009086	Mm.259078	ENSMUSG00000027395	Tumor Suppressor Arf Inhibits Ribosomal Biogenesis, Metabolic pathways, Purine metabolism, Pyrimidine metabolism, RNA polymerase	3.6e-06	955.25	490.7	1.95	0h
14		CC	DNA-directed RNA polymerase complex	A_66_P110490	Info	Polr3h	polymerase (RNA) III (DNA directed) polypeptide H	78929	NM_030229	Mm.215115	ENSMUSG00000022476	Cytosolic DNA-sensing pathway, Metabolic pathways, Purine metabolism, Pyrimidine metabolism, RNA polymerase	4.7e-06	407.21	237.28	1.72	0h
15		CC	DNA-directed RNA polymerase complex	A_55_P2039205	Info	Rprd2	regulation of nuclear pre-mRNA domain containing 2	75137	NM_001081293	Mm.196275	ENSMUSG00000028106		6.3e-06	82.88	216.84	0.38	0h
16		CC	DNA-directed RNA polymerase complex	A_55_P2033520	Info	Med6	mediator complex subunit 6	69792	NM_001347384	Mm.279993	ENSMUSG00000002679		8.2e-06	552.55	1807.97	0.31	0h
17		CC	DNA-directed RNA polymerase complex	A_51_P104747	Info	Gtf2h4	general transcription factor II H, polypeptide 4	14885	NM_010364	Mm.10182	ENSMUSG00000001524	Basal transcription factors, Nucleotide excision repair	3.75e-05	1514.09	832.07	1.82	0h
18		CC	DNA-directed RNA polymerase complex	A_51_P236324	Info	Gtf2e1	general transcription factor II E, polypeptide 1 (alpha subunit)	74197	NM_028812	Mm.287795	ENSMUSG00000022828	Basal transcription factors	4.56e-05	1115.35	389.16	2.87	0h
19		CC	DNA-directed RNA polymerase complex	A_51_P120729	Info	Polr2f	polymerase (RNA) II (DNA directed) polypeptide F	69833	NM_027231	Mm.279861	ENSMUSG00000033020	Huntington's disease, Metabolic pathways, Purine metabolism, Pyrimidine metabolism, RNA polymerase	5.21e-05	2788.15	2113.25	1.32	0h
20		CC	DNA-directed RNA polymerase complex	A_51_P415905	Info	Pola1	polymerase (DNA directed), alpha 1	18968	NM_008892	Mm.1923	ENSMUSG00000006678	DNA replication, Metabolic pathways, Purine metabolism, Pyrimidine metabolism	7.37e-05	583.93	361.55	1.62	0h
21		CC	DNA-directed RNA polymerase complex	A_55_P2082070	Info	Taf9	TATA-box binding protein associated factor 9	108143	NM_001015889	Mm.301148	ENSMUSG00000052293	Basal transcription factors, Ribosome biogenesis in eukaryotes	0.0001182	521.84	216.41	2.41	0h
22		CC	DNA-directed RNA polymerase complex	A_52_P308507	Info	Chd6	chromodomain helicase DNA binding protein 6	71389	NM_173368	Mm.122738	ENSMUSG00000057133		0.000131	192.86	125.85	1.53	0h
23		CC	DNA-directed RNA polymerase complex	A_51_P133651	Info	Gtf2a1	general transcription factor II A, 1	83602	NM_031391	Mm.275728	ENSMUSG00000020962	Basal transcription factors	0.0005324	97.74	199	0.49	0h
24		CC	DNA-directed RNA polymerase complex	A_51_P317443	Info	Cd3eap	CD3E antigen, epsilon polypeptide associated protein	70333	NM_145822	Mm.171370	ENSMUSG00000047649		0.0007747	649.15	488.01	1.33	0h
25		CC	DNA-directed RNA polymerase complex	A_52_P83959	Info	Taf7	TATA-box binding protein associated factor 7	24074	NM_175770	Mm.236009	ENSMUSG00000051316	Basal transcription factors	0.0011616	378.22	902.25	0.42	0h
26		CC	DNA-directed RNA polymerase complex	A_52_P167114	Info	Recql5	RecQ protein-like 5	170472	NM_130454	Mm.379351	ENSMUSG00000020752		0.001869	90.95	28.02	3.25	0h
27		CC	DNA-directed RNA polymerase complex	A_51_P391495	Info	Pola2	polymerase (DNA directed), alpha 2	18969	NM_001164057	Mm.209931	ENSMUSG00000024833	DNA replication, Metabolic pathways, Purine metabolism, Pyrimidine metabolism	0.0107652	105.47	75.01	1.41	0h
28		CC	DNA-directed RNA polymerase complex	A_55_P2114809	Info	Gtf2e2	general transcription factor II E, polypeptide 2 (beta subunit)	68153	NM_001167921	Mm.286104	ENSMUSG00000031585	Basal transcription factors	0.0192991	1121.56	620.63	1.81	0h
29		CC	DNA-directed RNA polymerase complex	A_51_P410949	Info	Polr3g	polymerase (RNA) III (DNA directed) polypeptide G	67486	NM_001081176	Mm.279781	ENSMUSG00000035834	Cytosolic DNA-sensing pathway, Metabolic pathways, Purine metabolism, Pyrimidine metabolism, RNA polymerase	0.0465963	266.37	234.36	1.14	0h
30		CC	DNA-directed RNA polymerase complex	A_55_P2018442	Info	Tbpl1	TATA box binding protein-like 1	237336	NM_011603	Mm.86670	ENSMUSG00000071359	Basal transcription factors, Huntington's disease	0.130589	43.77	39.88	1.1	0h
31		CC	DNA-directed RNA polymerase complex	A_55_P2254276	Info	Ints2	integrator complex subunit 2	70422	NM_027421	Mm.171304	ENSMUSG00000018068		0.183311	23.03	17.62	1.31	0h
32		CC	DNA-directed RNA polymerase complex	A_51_P168632	Info	Prim1	DNA primase, p49 subunit	19075	NM_008921	Mm.2903	ENSMUSG00000025395	DNA replication, Metabolic pathways, Purine metabolism, Pyrimidine metabolism	0.30479	1375.27	1460.04	0.94	0h
33		CC	DNA-directed RNA polymerase complex	A_51_P256224	Info	Zfp768	zinc finger protein 768	233890	NM_146202	Mm.23031	ENSMUSG00000047371		0.390701	77.6	94.22	0.82	0h
34		CC	DNA-directed RNA polymerase complex	A_51_P467233	Info	Polr3gl	polymerase (RNA) III (DNA directed) polypeptide G like	69870	NM_001293701	Mm.292739	ENSMUSG00000028104	Cytosolic DNA-sensing pathway, Metabolic pathways, Purine metabolism, Pyrimidine metabolism, RNA polymerase	0.818705	3027.88	2981.94	1.02	0h
1	GO:0055029	CC	nuclear DNA-directed RNA polymerase complex	A_51_P206197	Info	Gtf2a1l	general transcription factor IIA, 1-like	71828	NM_023630	Mm.61330	ENSMUSG00000024154	Basal transcription factors	< 1e-07	98.93	10	9.89	0h
2		CC	nuclear DNA-directed RNA polymerase complex	A_55_P2027594	Info	Taf3	TATA-box binding protein associated factor 3	209361	NM_027748	Mm.86343	ENSMUSG00000025782		< 1e-07	460.96	1284.68	0.36	0h
3		CC	nuclear DNA-directed RNA polymerase complex	A_51_P193563	Info	Cdk7	cyclin-dependent kinase 7	12572	NM_009874	Mm.259718	ENSMUSG00000069089	Cyclins and Cell Cycle Regulation, Degradation of the RAR and RXR by the proteasome, Estrogen-responsive protein Efp controls cell cycle and breast tumors growth, Sonic Hedgehog (SHH) Receptor Ptc1 Regulates cell cycle, Cell cycle, Nucleotide excision repair	< 1e-07	582.35	190.35	3.06	0h
4		CC	nuclear DNA-directed RNA polymerase complex	A_51_P375406	Info	Rprd1a	regulation of nuclear pre-mRNA domain containing 1A	225283	NM_144861	Mm.28427	ENSMUSG00000040446		< 1e-07	352.19	62.83	5.61	0h
5		CC	nuclear DNA-directed RNA polymerase complex	A_51_P338998	Info	Prim2	DNA primase, p58 subunit	19076	NM_008922	Mm.27705	ENSMUSG00000026134	DNA replication, Metabolic pathways, Purine metabolism, Pyrimidine metabolism	< 1e-07	709.25	471.52	1.5	0h
6		CC	nuclear DNA-directed RNA polymerase complex	A_55_P2147121	Info	Ercc5	excision repair cross-complementing rodent repair deficiency, complementation group 5	22592	NM_011729	Mm.2213	ENSMUSG00000026048	Nucleotide excision repair	1e-07	54.34	242.13	0.22	0h
7		CC	nuclear DNA-directed RNA polymerase complex	A_55_P1956517	Info	Polr2l	polymerase (RNA) II (DNA directed) polypeptide L	66491	NM_025593	Mm.380115	ENSMUSG00000038489	Huntington's disease, Metabolic pathways, Purine metabolism, Pyrimidine metabolism, RNA polymerase	1e-07	20476.8	9074.47	2.26	0h
8		CC	nuclear DNA-directed RNA polymerase complex	A_51_P203710	Info	Taf8	TATA-box binding protein associated factor 8	63856	NM_022015	Mm.275901	ENSMUSG00000023980		5e-07	2641.49	5246.3	0.5	0h
9		CC	nuclear DNA-directed RNA polymerase complex	A_52_P272945	Info	Ccnh	cyclin H	66671	NM_001347587	Mm.18474	ENSMUSG00000021548	Cyclins and Cell Cycle Regulation, Sonic Hedgehog (SHH) Receptor Ptc1 Regulates cell cycle, Cell cycle, Nucleotide excision repair	9e-07	232.6	63.65	3.65	0h
10		CC	nuclear DNA-directed RNA polymerase complex	A_52_P406371	Info	Med14	mediator complex subunit 14	26896	NM_001048208	Mm.17616	ENSMUSG00000064127		1.1e-06	987.01	364.53	2.71	0h
11		CC	nuclear DNA-directed RNA polymerase complex	A_52_P245365	Info	Rtf1	RTF1, Paf1/RNA polymerase II complex component	76246	NM_030112	Mm.33437	ENSMUSG00000027304		2.3e-06	146.26	340.29	0.43	0h
12		CC	nuclear DNA-directed RNA polymerase complex	A_55_P2105794	Info	Wdr61	WD repeat domain 61	66317	NM_001025375	Mm.28437	ENSMUSG00000061559	RNA degradation	2.7e-06	4711.3	2601.47	1.81	0h
13		CC	nuclear DNA-directed RNA polymerase complex	A_51_P284823	Info	Polr1b	polymerase (RNA) I polypeptide B	20017	NM_009086	Mm.259078	ENSMUSG00000027395	Tumor Suppressor Arf Inhibits Ribosomal Biogenesis, Metabolic pathways, Purine metabolism, Pyrimidine metabolism, RNA polymerase	3.6e-06	955.25	490.7	1.95	0h
14		CC	nuclear DNA-directed RNA polymerase complex	A_66_P110490	Info	Polr3h	polymerase (RNA) III (DNA directed) polypeptide H	78929	NM_030229	Mm.215115	ENSMUSG00000022476	Cytosolic DNA-sensing pathway, Metabolic pathways, Purine metabolism, Pyrimidine metabolism, RNA polymerase	4.7e-06	407.21	237.28	1.72	0h
15		CC	nuclear DNA-directed RNA polymerase complex	A_55_P2039205	Info	Rprd2	regulation of nuclear pre-mRNA domain containing 2	75137	NM_001081293	Mm.196275	ENSMUSG00000028106		6.3e-06	82.88	216.84	0.38	0h
16		CC	nuclear DNA-directed RNA polymerase complex	A_55_P2033520	Info	Med6	mediator complex subunit 6	69792	NM_001347384	Mm.279993	ENSMUSG00000002679		8.2e-06	552.55	1807.97	0.31	0h
17		CC	nuclear DNA-directed RNA polymerase complex	A_51_P104747	Info	Gtf2h4	general transcription factor II H, polypeptide 4	14885	NM_010364	Mm.10182	ENSMUSG00000001524	Basal transcription factors, Nucleotide excision repair	3.75e-05	1514.09	832.07	1.82	0h
18		CC	nuclear DNA-directed RNA polymerase complex	A_51_P236324	Info	Gtf2e1	general transcription factor II E, polypeptide 1 (alpha subunit)	74197	NM_028812	Mm.287795	ENSMUSG00000022828	Basal transcription factors	4.56e-05	1115.35	389.16	2.87	0h
19		CC	nuclear DNA-directed RNA polymerase complex	A_51_P120729	Info	Polr2f	polymerase (RNA) II (DNA directed) polypeptide F	69833	NM_027231	Mm.279861	ENSMUSG00000033020	Huntington's disease, Metabolic pathways, Purine metabolism, Pyrimidine metabolism, RNA polymerase	5.21e-05	2788.15	2113.25	1.32	0h
20		CC	nuclear DNA-directed RNA polymerase complex	A_51_P415905	Info	Pola1	polymerase (DNA directed), alpha 1	18968	NM_008892	Mm.1923	ENSMUSG00000006678	DNA replication, Metabolic pathways, Purine metabolism, Pyrimidine metabolism	7.37e-05	583.93	361.55	1.62	0h
21		CC	nuclear DNA-directed RNA polymerase complex	A_55_P2082070	Info	Taf9	TATA-box binding protein associated factor 9	108143	NM_001015889	Mm.301148	ENSMUSG00000052293	Basal transcription factors, Ribosome biogenesis in eukaryotes	0.0001182	521.84	216.41	2.41	0h
22		CC	nuclear DNA-directed RNA polymerase complex	A_52_P308507	Info	Chd6	chromodomain helicase DNA binding protein 6	71389	NM_173368	Mm.122738	ENSMUSG00000057133		0.000131	192.86	125.85	1.53	0h
23		CC	nuclear DNA-directed RNA polymerase complex	A_51_P133651	Info	Gtf2a1	general transcription factor II A, 1	83602	NM_031391	Mm.275728	ENSMUSG00000020962	Basal transcription factors	0.0005324	97.74	199	0.49	0h
24		CC	nuclear DNA-directed RNA polymerase complex	A_51_P317443	Info	Cd3eap	CD3E antigen, epsilon polypeptide associated protein	70333	NM_145822	Mm.171370	ENSMUSG00000047649		0.0007747	649.15	488.01	1.33	0h
25		CC	nuclear DNA-directed RNA polymerase complex	A_52_P83959	Info	Taf7	TATA-box binding protein associated factor 7	24074	NM_175770	Mm.236009	ENSMUSG00000051316	Basal transcription factors	0.0011616	378.22	902.25	0.42	0h
26		CC	nuclear DNA-directed RNA polymerase complex	A_52_P167114	Info	Recql5	RecQ protein-like 5	170472	NM_130454	Mm.379351	ENSMUSG00000020752		0.001869	90.95	28.02	3.25	0h
27		CC	nuclear DNA-directed RNA polymerase complex	A_51_P391495	Info	Pola2	polymerase (DNA directed), alpha 2	18969	NM_001164057	Mm.209931	ENSMUSG00000024833	DNA replication, Metabolic pathways, Purine metabolism, Pyrimidine metabolism	0.0107652	105.47	75.01	1.41	0h
28		CC	nuclear DNA-directed RNA polymerase complex	A_55_P2114809	Info	Gtf2e2	general transcription factor II E, polypeptide 2 (beta subunit)	68153	NM_001167921	Mm.286104	ENSMUSG00000031585	Basal transcription factors	0.0192991	1121.56	620.63	1.81	0h
29		CC	nuclear DNA-directed RNA polymerase complex	A_51_P410949	Info	Polr3g	polymerase (RNA) III (DNA directed) polypeptide G	67486	NM_001081176	Mm.279781	ENSMUSG00000035834	Cytosolic DNA-sensing pathway, Metabolic pathways, Purine metabolism, Pyrimidine metabolism, RNA polymerase	0.0465963	266.37	234.36	1.14	0h
30		CC	nuclear DNA-directed RNA polymerase complex	A_55_P2018442	Info	Tbpl1	TATA box binding protein-like 1	237336	NM_011603	Mm.86670	ENSMUSG00000071359	Basal transcription factors, Huntington's disease	0.130589	43.77	39.88	1.1	0h
31		CC	nuclear DNA-directed RNA polymerase complex	A_55_P2254276	Info	Ints2	integrator complex subunit 2	70422	NM_027421	Mm.171304	ENSMUSG00000018068		0.183311	23.03	17.62	1.31	0h
32		CC	nuclear DNA-directed RNA polymerase complex	A_51_P168632	Info	Prim1	DNA primase, p49 subunit	19075	NM_008921	Mm.2903	ENSMUSG00000025395	DNA replication, Metabolic pathways, Purine metabolism, Pyrimidine metabolism	0.30479	1375.27	1460.04	0.94	0h
33		CC	nuclear DNA-directed RNA polymerase complex	A_51_P256224	Info	Zfp768	zinc finger protein 768	233890	NM_146202	Mm.23031	ENSMUSG00000047371		0.390701	77.6	94.22	0.82	0h
34		CC	nuclear DNA-directed RNA polymerase complex	A_51_P467233	Info	Polr3gl	polymerase (RNA) III (DNA directed) polypeptide G like	69870	NM_001293701	Mm.292739	ENSMUSG00000028104	Cytosolic DNA-sensing pathway, Metabolic pathways, Purine metabolism, Pyrimidine metabolism, RNA polymerase	0.818705	3027.88	2981.94	1.02	0h
1	GO:0030880	CC	RNA polymerase complex	A_51_P206197	Info	Gtf2a1l	general transcription factor IIA, 1-like	71828	NM_023630	Mm.61330	ENSMUSG00000024154	Basal transcription factors	< 1e-07	98.93	10	9.89	0h
2		CC	RNA polymerase complex	A_55_P2027594	Info	Taf3	TATA-box binding protein associated factor 3	209361	NM_027748	Mm.86343	ENSMUSG00000025782		< 1e-07	460.96	1284.68	0.36	0h
3		CC	RNA polymerase complex	A_51_P193563	Info	Cdk7	cyclin-dependent kinase 7	12572	NM_009874	Mm.259718	ENSMUSG00000069089	Cyclins and Cell Cycle Regulation, Degradation of the RAR and RXR by the proteasome, Estrogen-responsive protein Efp controls cell cycle and breast tumors growth, Sonic Hedgehog (SHH) Receptor Ptc1 Regulates cell cycle, Cell cycle, Nucleotide excision repair	< 1e-07	582.35	190.35	3.06	0h
4		CC	RNA polymerase complex	A_51_P375406	Info	Rprd1a	regulation of nuclear pre-mRNA domain containing 1A	225283	NM_144861	Mm.28427	ENSMUSG00000040446		< 1e-07	352.19	62.83	5.61	0h
5		CC	RNA polymerase complex	A_51_P338998	Info	Prim2	DNA primase, p58 subunit	19076	NM_008922	Mm.27705	ENSMUSG00000026134	DNA replication, Metabolic pathways, Purine metabolism, Pyrimidine metabolism	< 1e-07	709.25	471.52	1.5	0h
6		CC	RNA polymerase complex	A_55_P2147121	Info	Ercc5	excision repair cross-complementing rodent repair deficiency, complementation group 5	22592	NM_011729	Mm.2213	ENSMUSG00000026048	Nucleotide excision repair	1e-07	54.34	242.13	0.22	0h
7		CC	RNA polymerase complex	A_55_P1956517	Info	Polr2l	polymerase (RNA) II (DNA directed) polypeptide L	66491	NM_025593	Mm.380115	ENSMUSG00000038489	Huntington's disease, Metabolic pathways, Purine metabolism, Pyrimidine metabolism, RNA polymerase	1e-07	20476.8	9074.47	2.26	0h
8		CC	RNA polymerase complex	A_51_P203710	Info	Taf8	TATA-box binding protein associated factor 8	63856	NM_022015	Mm.275901	ENSMUSG00000023980		5e-07	2641.49	5246.3	0.5	0h
9		CC	RNA polymerase complex	A_52_P272945	Info	Ccnh	cyclin H	66671	NM_001347587	Mm.18474	ENSMUSG00000021548	Cyclins and Cell Cycle Regulation, Sonic Hedgehog (SHH) Receptor Ptc1 Regulates cell cycle, Cell cycle, Nucleotide excision repair	9e-07	232.6	63.65	3.65	0h
10		CC	RNA polymerase complex	A_52_P406371	Info	Med14	mediator complex subunit 14	26896	NM_001048208	Mm.17616	ENSMUSG00000064127		1.1e-06	987.01	364.53	2.71	0h
11		CC	RNA polymerase complex	A_52_P245365	Info	Rtf1	RTF1, Paf1/RNA polymerase II complex component	76246	NM_030112	Mm.33437	ENSMUSG00000027304		2.3e-06	146.26	340.29	0.43	0h
12		CC	RNA polymerase complex	A_55_P2105794	Info	Wdr61	WD repeat domain 61	66317	NM_001025375	Mm.28437	ENSMUSG00000061559	RNA degradation	2.7e-06	4711.3	2601.47	1.81	0h
13		CC	RNA polymerase complex	A_51_P284823	Info	Polr1b	polymerase (RNA) I polypeptide B	20017	NM_009086	Mm.259078	ENSMUSG00000027395	Tumor Suppressor Arf Inhibits Ribosomal Biogenesis, Metabolic pathways, Purine metabolism, Pyrimidine metabolism, RNA polymerase	3.6e-06	955.25	490.7	1.95	0h
14		CC	RNA polymerase complex	A_66_P110490	Info	Polr3h	polymerase (RNA) III (DNA directed) polypeptide H	78929	NM_030229	Mm.215115	ENSMUSG00000022476	Cytosolic DNA-sensing pathway, Metabolic pathways, Purine metabolism, Pyrimidine metabolism, RNA polymerase	4.7e-06	407.21	237.28	1.72	0h
15		CC	RNA polymerase complex	A_55_P2039205	Info	Rprd2	regulation of nuclear pre-mRNA domain containing 2	75137	NM_001081293	Mm.196275	ENSMUSG00000028106		6.3e-06	82.88	216.84	0.38	0h
16		CC	RNA polymerase complex	A_55_P2033520	Info	Med6	mediator complex subunit 6	69792	NM_001347384	Mm.279993	ENSMUSG00000002679		8.2e-06	552.55	1807.97	0.31	0h
17		CC	RNA polymerase complex	A_51_P104747	Info	Gtf2h4	general transcription factor II H, polypeptide 4	14885	NM_010364	Mm.10182	ENSMUSG00000001524	Basal transcription factors, Nucleotide excision repair	3.75e-05	1514.09	832.07	1.82	0h
18		CC	RNA polymerase complex	A_51_P236324	Info	Gtf2e1	general transcription factor II E, polypeptide 1 (alpha subunit)	74197	NM_028812	Mm.287795	ENSMUSG00000022828	Basal transcription factors	4.56e-05	1115.35	389.16	2.87	0h
19		CC	RNA polymerase complex	A_51_P120729	Info	Polr2f	polymerase (RNA) II (DNA directed) polypeptide F	69833	NM_027231	Mm.279861	ENSMUSG00000033020	Huntington's disease, Metabolic pathways, Purine metabolism, Pyrimidine metabolism, RNA polymerase	5.21e-05	2788.15	2113.25	1.32	0h
20		CC	RNA polymerase complex	A_51_P415905	Info	Pola1	polymerase (DNA directed), alpha 1	18968	NM_008892	Mm.1923	ENSMUSG00000006678	DNA replication, Metabolic pathways, Purine metabolism, Pyrimidine metabolism	7.37e-05	583.93	361.55	1.62	0h
21		CC	RNA polymerase complex	A_55_P2082070	Info	Taf9	TATA-box binding protein associated factor 9	108143	NM_001015889	Mm.301148	ENSMUSG00000052293	Basal transcription factors, Ribosome biogenesis in eukaryotes	0.0001182	521.84	216.41	2.41	0h
22		CC	RNA polymerase complex	A_52_P308507	Info	Chd6	chromodomain helicase DNA binding protein 6	71389	NM_173368	Mm.122738	ENSMUSG00000057133		0.000131	192.86	125.85	1.53	0h
23		CC	RNA polymerase complex	A_51_P433778	Info	Tert	telomerase reverse transcriptase	21752	NM_009354	Mm.10109	ENSMUSG00000021611	Role of nicotinic acetylcholine receptors in the regulation of apoptosis, Telomeres, Telomerase, Cellular Aging, and Immortality	0.0001946	48.03	143.44	0.33	0h
24		CC	RNA polymerase complex	A_51_P133651	Info	Gtf2a1	general transcription factor II A, 1	83602	NM_031391	Mm.275728	ENSMUSG00000020962	Basal transcription factors	0.0005324	97.74	199	0.49	0h
25		CC	RNA polymerase complex	A_51_P317443	Info	Cd3eap	CD3E antigen, epsilon polypeptide associated protein	70333	NM_145822	Mm.171370	ENSMUSG00000047649		0.0007747	649.15	488.01	1.33	0h
26		CC	RNA polymerase complex	A_52_P83959	Info	Taf7	TATA-box binding protein associated factor 7	24074	NM_175770	Mm.236009	ENSMUSG00000051316	Basal transcription factors	0.0011616	378.22	902.25	0.42	0h
27		CC	RNA polymerase complex	A_52_P167114	Info	Recql5	RecQ protein-like 5	170472	NM_130454	Mm.379351	ENSMUSG00000020752		0.001869	90.95	28.02	3.25	0h
28		CC	RNA polymerase complex	A_51_P391495	Info	Pola2	polymerase (DNA directed), alpha 2	18969	NM_001164057	Mm.209931	ENSMUSG00000024833	DNA replication, Metabolic pathways, Purine metabolism, Pyrimidine metabolism	0.0107652	105.47	75.01	1.41	0h
29		CC	RNA polymerase complex	A_55_P2114809	Info	Gtf2e2	general transcription factor II E, polypeptide 2 (beta subunit)	68153	NM_001167921	Mm.286104	ENSMUSG00000031585	Basal transcription factors	0.0192991	1121.56	620.63	1.81	0h
30		CC	RNA polymerase complex	A_51_P410949	Info	Polr3g	polymerase (RNA) III (DNA directed) polypeptide G	67486	NM_001081176	Mm.279781	ENSMUSG00000035834	Cytosolic DNA-sensing pathway, Metabolic pathways, Purine metabolism, Pyrimidine metabolism, RNA polymerase	0.0465963	266.37	234.36	1.14	0h
31		CC	RNA polymerase complex	A_55_P2018442	Info	Tbpl1	TATA box binding protein-like 1	237336	NM_011603	Mm.86670	ENSMUSG00000071359	Basal transcription factors, Huntington's disease	0.130589	43.77	39.88	1.1	0h
32		CC	RNA polymerase complex	A_55_P2254276	Info	Ints2	integrator complex subunit 2	70422	NM_027421	Mm.171304	ENSMUSG00000018068		0.183311	23.03	17.62	1.31	0h
33		CC	RNA polymerase complex	A_51_P168632	Info	Prim1	DNA primase, p49 subunit	19075	NM_008921	Mm.2903	ENSMUSG00000025395	DNA replication, Metabolic pathways, Purine metabolism, Pyrimidine metabolism	0.30479	1375.27	1460.04	0.94	0h
34		CC	RNA polymerase complex	A_51_P256224	Info	Zfp768	zinc finger protein 768	233890	NM_146202	Mm.23031	ENSMUSG00000047371		0.390701	77.6	94.22	0.82	0h
35		CC	RNA polymerase complex	A_51_P467233	Info	Polr3gl	polymerase (RNA) III (DNA directed) polypeptide G like	69870	NM_001293701	Mm.292739	ENSMUSG00000028104	Cytosolic DNA-sensing pathway, Metabolic pathways, Purine metabolism, Pyrimidine metabolism, RNA polymerase	0.818705	3027.88	2981.94	1.02	0h
1	GO:0048002	BP	antigen processing and presentation of peptide antigen	A_55_P1978502	Info	H2-Q1	histocompatibility 2, Q region locus 1	15006	NM_010390	Mm.466882	ENSMUSG00000079507		< 1e-07	96.46	10	9.65	0h
2		BP	antigen processing and presentation of peptide antigen	A_55_P1956302	Info	H2-Q4	histocompatibility 2, Q region locus 4	15015	NM_001143689	Mm.464284	ENSMUSG00000035929		< 1e-07	30909.2	72612.5	0.43	0h
3		BP	antigen processing and presentation of peptide antigen	A_51_P405476	Info	Fcer1g	Fc receptor, IgE, high affinity I, gamma polypeptide	14127	NM_010185	Mm.22673	ENSMUSG00000058715	Fc Epsilon Receptor I Signaling in Mast Cells, Asthma, Fc epsilon RI signaling pathway, Natural killer cell mediated cytotoxicity	< 1e-07	1085.65	58.38	18.6	0h
4		BP	antigen processing and presentation of peptide antigen	A_51_P130095	Info	Fcgr2b	Fc receptor, IgG, low affinity IIb	14130	NM_001077189	Mm.425062	ENSMUSG00000026656	B Lymphocyte Cell Surface Molecules, B cell receptor signaling pathway, Fc gamma R-mediated phagocytosis, Osteoclast differentiation, Phagosome, Staphylococcus aureus infection, Systemic lupus erythematosus	< 1e-07	52.75	10	5.27	0h
5		BP	antigen processing and presentation of peptide antigen	A_65_P04284	Info	Erap1	endoplasmic reticulum aminopeptidase 1	80898	NM_030711	Mm.83526	ENSMUSG00000021583		< 1e-07	420.17	166.89	2.52	0h
6		BP	antigen processing and presentation of peptide antigen	A_52_P408757	Info	Fcgr3	Fc receptor, IgG, low affinity III	14131	NM_010188	Mm.22119	ENSMUSG00000059498		2e-07	33.06	10	3.31	0h
7		BP	antigen processing and presentation of peptide antigen	A_55_P1962747	Info	H2-Ab1	histocompatibility 2, class II antigen A, beta 1	14961	NM_207105	Mm.254067	ENSMUSG00000073421		6e-07	8061.34	2964.96	2.72	0h
8		BP	antigen processing and presentation of peptide antigen	A_51_P278868	Info	H2-DMb1	histocompatibility 2, class II, locus Mb1	14999	NM_010387	Mm.460938	ENSMUSG00000079547		2.7e-06	764.23	59.29	12.89	0h
9		BP	antigen processing and presentation of peptide antigen	A_55_P2156731	Info	H2-Eb1	histocompatibility 2, class II antigen E beta	14969	NM_010382	Mm.22564	ENSMUSG00000060586		4.5e-06	5968	924.89	6.45	0h
10		BP	antigen processing and presentation of peptide antigen	A_55_P2082929	Info	H2-Ob	histocompatibility 2, O region beta locus	15002	NM_010389	Mm.327358	ENSMUSG00000041538		7.1e-06	1703.88	2457.41	0.69	0h
11		BP	antigen processing and presentation of peptide antigen	A_51_P284608	Info	Cd74	CD74 antigen (invariant polypeptide of major histocompatibility complex, class II antigen-associated)	16149	NM_001042605	Mm.439737	ENSMUSG00000024610	Antigen processing and presentation	1.27e-05	2353.88	553.62	4.25	0h
12		BP	antigen processing and presentation of peptide antigen	A_55_P2003991	Info	H2-T24	histocompatibility 2, T region locus 24	15042	NM_008207	Mm.439654	ENSMUSG00000053835		7.37e-05	86.4	25.29	3.42	0h
13		BP	antigen processing and presentation of peptide antigen	A_55_P2037343	Info	H2-Q10	histocompatibility 2, Q region locus 10	15007	NM_010391	Mm.88795	ENSMUSG00000067235		0.0001352	1277.46	548.09	2.33	0h
14		BP	antigen processing and presentation of peptide antigen	A_52_P343306	Info	H2-Aa	histocompatibility 2, class II antigen A, alpha	14960	NM_010378	Mm.235338	ENSMUSG00000036594		0.0001472	519.25	26.64	19.49	0h
15		BP	antigen processing and presentation of peptide antigen	A_52_P1391	Info	H2-DMb2	histocompatibility 2, class II, locus Mb2	15000	NM_010388	Mm.195060	ENSMUSG00000037548		0.0001582	30.13	10.54	2.86	0h
16		BP	antigen processing and presentation of peptide antigen	A_51_P186476	Info	Slc11a1	solute carrier family 11 (proton-coupled divalent metal ion transporters), member 1	18173	NM_013612	Mm.2913	ENSMUSG00000026177	Lysosome	0.0002867	31.48	10	3.15	0h
17		BP	antigen processing and presentation of peptide antigen	A_55_P1998380	Info	Traf6	TNF receptor-associated factor 6	22034	NM_001303273	Mm.292729	ENSMUSG00000027164	Acetylation and Deacetylation of RelA in The Nucleus, CD40L Signaling Pathway, NF-kB Signaling Pathway, Signal transduction through IL1R, TACI and BCMA stimulation of B cell immune responses., Toll-Like Receptor Pathway, Chagas disease (American trypanosomiasis), Endocytosis, Hepatitis C, Leishmaniasis, MAPK signaling pathway, Neurotrophin signaling pathway, NOD-like receptor signaling pathway, O…	0.0003998	555.76	1132.46	0.49	0h
18		BP	antigen processing and presentation of peptide antigen	A_51_P473734	Info	H2-DMa	histocompatibility 2, class II, locus DMa	14998	NM_010386	Mm.16373	ENSMUSG00000037649		0.0006056	4459.22	1495.24	2.98	0h
19		BP	antigen processing and presentation of peptide antigen	A_55_P2056070	Info	Hfe	hemochromatosis	15216	NM_001347493	Mm.2681	ENSMUSG00000006611		0.0008057	89.44	19.46	4.6	0h
20		BP	antigen processing and presentation of peptide antigen	A_51_P449325	Info	H2-Oa	histocompatibility 2, O region alpha locus	15001	NM_008206	Mm.116	ENSMUSG00000024334		0.0036536	2877.59	2559.99	1.12	0h
21		BP	antigen processing and presentation of peptide antigen	A_51_P160913	Info	Mr1	major histocompatibility complex, class I-related	15064	NM_008209	Mm.7580	ENSMUSG00000026471		0.0233157	155.2	232.61	0.67	0h
22		BP	antigen processing and presentation of peptide antigen	A_55_P2024888	Info	Ctss	cathepsin S	13040	NM_001267695	Mm.3619	ENSMUSG00000038642	Antigen processing and presentation, Lysosome, Phagosome	0.0272642	15438.2	12175.1	1.27	0h
23		BP	antigen processing and presentation of peptide antigen	A_51_P425048	Info	H2-Q2	histocompatibility 2, Q region locus 2	15013	NM_010392	Mm.427969	ENSMUSG00000091705		0.180982	14894	16011.4	0.93	0h
24		BP	antigen processing and presentation of peptide antigen	A_55_P1997126	Info	Ctse	cathepsin E	13034	NM_007799	Mm.230249	ENSMUSG00000004552	Lysosome	0.370121	190.87	169.21	1.13	0h
1	GO:0002275	BP	myeloid cell activation involved in immune response	A_52_P456640	Info	Fgr	FGR proto-oncogene, Src family tyrosine kinase	14191	NM_010208	Mm.271665	ENSMUSG00000028874	Roles of b-arrestin-dependent Recruitment of Src Kinases in GPCR Signaling, Chemokine signaling pathway	< 1e-07	115.82	10.61	10.91	0h
2		BP	myeloid cell activation involved in immune response	A_52_P233441	Info	Gata2	GATA binding protein 2	14461	NM_008090	Mm.491156	ENSMUSG00000015053		< 1e-07	80.25	10	8.02	0h
3		BP	myeloid cell activation involved in immune response	A_51_P405476	Info	Fcer1g	Fc receptor, IgE, high affinity I, gamma polypeptide	14127	NM_010185	Mm.22673	ENSMUSG00000058715	Fc Epsilon Receptor I Signaling in Mast Cells, Asthma, Fc epsilon RI signaling pathway, Natural killer cell mediated cytotoxicity	< 1e-07	1085.65	58.38	18.6	0h
4		BP	myeloid cell activation involved in immune response	A_55_P2120244	Info	Fcer1a	Fc receptor, IgE, high affinity I, alpha polypeptide	14125	NM_010184	Mm.5266	ENSMUSG00000005339	Fc Epsilon Receptor I Signaling in Mast Cells, Asthma, Fc epsilon RI signaling pathway	< 1e-07	71.92	10.24	7.02	0h
5		BP	myeloid cell activation involved in immune response	A_55_P1969650	Info	Rasgrp1	RAS guanyl releasing protein 1	19419	NM_011246	Mm.42150	ENSMUSG00000027347	MAPK signaling pathway, T cell receptor signaling pathway	2e-07	11271.1	5252.92	2.15	0h
6		BP	myeloid cell activation involved in immune response	A_55_P2040775	Info	Cplx2	complexin 2	12890	NM_009946	Mm.268902	ENSMUSG00000025867		3e-07	7941.64	18092.8	0.44	0h
7		BP	myeloid cell activation involved in immune response	A_55_P2007964	Info	Cx3cr1	chemokine (C-X3-C motif) receptor 1	13051	NM_009987	Mm.44065	ENSMUSG00000052336	Chemokine signaling pathway, Cytokine-cytokine receptor interaction	4e-07	141.88	13.93	10.18	0h
8		BP	myeloid cell activation involved in immune response	A_55_P2158498	Info	Btk	Bruton agammaglobulinemia tyrosine kinase	12229	NM_013482	Mm.4475	ENSMUSG00000031264	BCR Signaling Pathway, Fc Epsilon Receptor I Signaling in Mast Cells, Phosphoinositides and their downstream targets., B cell receptor signaling pathway, Fc epsilon RI signaling pathway, Osteoclast differentiation, Primary immunodeficiency	5e-07	58.99	11.5	5.13	0h
9		BP	myeloid cell activation involved in immune response	A_51_P261517	Info	Tyrobp	TYRO protein tyrosine kinase binding protein	22177	NM_011662	Mm.46301	ENSMUSG00000030579	Natural killer cell mediated cytotoxicity, Osteoclast differentiation	5e-07	1202.64	17.45	68.93	0h
10		BP	myeloid cell activation involved in immune response	A_55_P1962946	Info	Syk	spleen tyrosine kinase	20963	NM_001198977	Mm.375031	ENSMUSG00000021457	B cell receptor signaling pathway, Fc epsilon RI signaling pathway, Fc gamma R-mediated phagocytosis, Natural killer cell mediated cytotoxicity, Osteoclast differentiation	5e-07	149.44	16.45	9.09	0h
11		BP	myeloid cell activation involved in immune response	A_55_P2067960	Info	Cplx2	complexin 2	12890	NM_009946	Mm.268902	ENSMUSG00000025867		8e-07	12129.5	24051.7	0.5	0h
12		BP	myeloid cell activation involved in immune response	A_55_P2287260	Info	Snap23	synaptosomal-associated protein 23	20619	NM_001177792	Mm.245715	ENSMUSG00000027287	SNARE interactions in vesicular transport	1.2e-06	3530.16	7035.43	0.5	0h
13		BP	myeloid cell activation involved in immune response	A_55_P1959496	Info	Sbno2	strawberry notch homolog 2 (Drosophila)	216161	NM_183426	Mm.262102	ENSMUSG00000035673		2e-06	110.53	583.43	0.19	0h
14		BP	myeloid cell activation involved in immune response	A_52_P301495	Info	Vamp2	vesicle-associated membrane protein 2	22318	NM_009497	Mm.28643	ENSMUSG00000020894	Salivary secretion, SNARE interactions in vesicular transport, Vasopressin-regulated water reabsorption	2.3e-06	949.9	2194.38	0.43	0h
15		BP	myeloid cell activation involved in immune response	A_66_P112305	Info	Myo1f	myosin IF	17916	NM_053214	Mm.42019	ENSMUSG00000024300		2.4e-06	3162.04	971.59	3.25	0h
16		BP	myeloid cell activation involved in immune response	A_51_P245989	Info	Ccr2	chemokine (C-C motif) receptor 2	12772	NM_009915	Mm.6272	ENSMUSG00000049103	Selective expression of chemokine receptors during T-cell polarization, Chemokine signaling pathway, Cytokine-cytokine receptor interaction	2.6e-06	767.37	44.7	17.17	0h
17		BP	myeloid cell activation involved in immune response	A_52_P550173	Info	Slamf1	signaling lymphocytic activation molecule family member 1	27218	NM_013730	Mm.103648	ENSMUSG00000015316		4.3e-06	104.7	489.11	0.21	0h
18		BP	myeloid cell activation involved in immune response	A_51_P237865	Info	Il4	interleukin 4	16189	NM_021283	Mm.276360	ENSMUSG00000000869	Antigen Dependent B Cell Activation, Cytokine Network, Cytokines and Inflammatory Response, GATA3 participate in activating the Th2 cytokine genes expression, IL 4 signaling pathway, IL 5 Signaling Pathway, Regulation of hematopoiesis by cytokines, Role of Tob in T-cell activation, Selective expression of chemokine receptors during T-cell polarization, Th1/Th2 Differentiation, The 4-1BB-dependent…	1.25e-05	47.79	12.87	3.71	0h
19		BP	myeloid cell activation involved in immune response	A_55_P1965659	Info	Havcr2	hepatitis A virus cellular receptor 2	171285	NM_134250	Mm.72168	ENSMUSG00000020399		2.37e-05	39.13	11.4	3.43	0h
20		BP	myeloid cell activation involved in immune response	A_51_P128397	Info	Nr4a3	nuclear receptor subfamily 4, group A, member 3	18124	NM_001307989	Mm.247261	ENSMUSG00000028341		2.9e-05	16.18	369.23	0.044	0h
21		BP	myeloid cell activation involved in immune response	A_51_P229163	Info	Crhr1	corticotropin releasing hormone receptor 1	12921	NM_001313928	Mm.1892	ENSMUSG00000018634	Long-term depression, Neuroactive ligand-receptor interaction	3.25e-05	27.61	11.92	2.32	0h
22		BP	myeloid cell activation involved in immune response	A_55_P2007944	Info	Prkce	protein kinase C, epsilon	18754	NM_011104	Mm.24614	ENSMUSG00000045038	Keratinocyte Differentiation, Phosphoinositides and their downstream targets., Protein Kinase A at the Centrosome, Fc epsilon RI signaling pathway, Fc gamma R-mediated phagocytosis, Tight junction, Type II diabetes mellitus, Vascular smooth muscle contraction	0.0001984	32.95	67.16	0.49	0h
23		BP	myeloid cell activation involved in immune response	A_66_P138212	Info	Dock2	dedicator of cyto-kinesis 2	94176	NM_033374	Mm.380679	ENSMUSG00000020143	Chemokine signaling pathway, Fc gamma R-mediated phagocytosis	0.0005614	215.54	385.03	0.56	0h
24		BP	myeloid cell activation involved in immune response	A_51_P242930	Info	Lat2	linker for activation of T cells family, member 2	56743	NM_020044	Mm.391375	ENSMUSG00000040751		0.0035831	74.13	104.61	0.71	0h
25		BP	myeloid cell activation involved in immune response	A_55_P1993503	Info	Adora2b	adenosine A2b receptor	11541	NM_007413	Mm.40740	ENSMUSG00000018500	Calcium signaling pathway, Neuroactive ligand-receptor interaction, Vascular smooth muscle contraction	0.0040667	15.86	153.02	0.1	0h
26		BP	myeloid cell activation involved in immune response	A_51_P455932	Info	F2rl1	coagulation factor II (thrombin) receptor-like 1	14063	NM_007974	Mm.1614	ENSMUSG00000021678	African trypanosomiasis, Neuroactive ligand-receptor interaction	0.0067339	85.25	36.71	2.32	0h
27		BP	myeloid cell activation involved in immune response	A_51_P454008	Info	Lbp	lipopolysaccharide binding protein	16803	NM_008489	Mm.218846	ENSMUSG00000016024	Inactivation of Gsk3 by AKT causes accumulation of b-catenin in Alveolar Macrophages, Toll-like receptor signaling pathway	0.0239594	80.36	39.96	2.01	0h
28		BP	myeloid cell activation involved in immune response	A_55_P2041868	Info	Ptafr	platelet-activating factor receptor	19204	NM_001081211	Mm.89389	ENSMUSG00000056529	Calcium signaling pathway, Neuroactive ligand-receptor interaction, Staphylococcus aureus infection	0.0392146	17.46	53.96	0.32	0h
29		BP	myeloid cell activation involved in immune response	A_52_P635338	Info	Fes	feline sarcoma oncogene	14159	NM_010194	Mm.48757	ENSMUSG00000053158	Axon guidance	0.0838528	221.54	288.54	0.77	0h
30		BP	myeloid cell activation involved in immune response	A_55_P2180839	Info	Il13	interleukin 13	16163	NM_008355	Mm.1284	ENSMUSG00000020383	Cytokine Network, Cytokines and Inflammatory Response, GATA3 participate in activating the Th2 cytokine genes expression, Asthma, Cytokine-cytokine receptor interaction, Fc epsilon RI signaling pathway, Jak-STAT signaling pathway	0.0913926	28.71	18.45	1.56	0h
31		BP	myeloid cell activation involved in immune response	A_55_P2079272	Info	Kars	lysyl-tRNA synthetase	85305	NM_001130868	Mm.196544	ENSMUSG00000031948	Aminoacyl-tRNA biosynthesis	0.163883	8158.14	7667.88	1.06	0h
32		BP	myeloid cell activation involved in immune response	A_55_P2056325	Info	Anxa3	annexin A3	11745	NM_013470	Mm.7214	ENSMUSG00000029484		0.202593	21.62	10	2.16	0h
33		BP	myeloid cell activation involved in immune response	A_55_P2017789	Info	Il4ra	interleukin 4 receptor, alpha	16190	NM_001008700	Mm.233802	ENSMUSG00000030748	IL 4 signaling pathway, Selective expression of chemokine receptors during T-cell polarization, Th1/Th2 Differentiation	0.246545	2833.6	2200.43	1.29	0h
34		BP	myeloid cell activation involved in immune response	A_66_P128434	Info	Kit	KIT proto-oncogene receptor tyrosine kinase	16590	NM_001122733	Mm.247073	ENSMUSG00000005672	Melanocyte Development and Pigmentation Pathway, Regulation of BAD phosphorylation, Acute myeloid leukemia, Cytokine-cytokine receptor interaction, Endocytosis, Hematopoietic cell lineage, Melanogenesis, Pathways in cancer	0.671871	46.28	51.64	0.9	0h
35		BP	myeloid cell activation involved in immune response	A_51_P513568	Info	Stx11	syntaxin 11	74732	NM_001163590	Mm.248648	ENSMUSG00000039232	SNARE interactions in vesicular transport	0.98125	126.44	125.3	1.01	0h
1	GO:0070469	CC	respiratory chain	A_51_P335900	Info	Cox5a	cytochrome c oxidase subunit Va	12858	NM_007747	Mm.273403	ENSMUSG00000000088	Alzheimer's disease, Cardiac muscle contraction, Huntington's disease, Metabolic pathways, Oxidative phosphorylation, Parkinson's disease	< 1e-07	39521.1	19313.8	2.05	0h
2		CC	respiratory chain	A_55_P1961983	Info	Uqcr11	ubiquinol-cytochrome c reductase, complex III subunit XI	66594	NM_025650	Mm.379119	ENSMUSG00000020163	Alzheimer's disease, Cardiac muscle contraction, Huntington's disease, Metabolic pathways, Oxidative phosphorylation, Parkinson's disease	< 1e-07	13892.4	6558.18	2.12	0h
3		CC	respiratory chain	A_52_P724940	Info	Ndufa12	NADH dehydrogenase (ubiquinone) 1 alpha subcomplex, 12	66414	NM_025551	Mm.27886	ENSMUSG00000020022	Alzheimer's disease, Huntington's disease, Oxidative phosphorylation, Parkinson's disease	< 1e-07	10781.2	5354.5	2.01	0h
4		CC	respiratory chain	A_51_P431772	Info	Ndufa3	NADH dehydrogenase (ubiquinone) 1 alpha subcomplex, 3	66091	NM_025348	Mm.17851	ENSMUSG00000035674	Alzheimer's disease, Huntington's disease, Metabolic pathways, Oxidative phosphorylation, Parkinson's disease	9.3e-06	178.85	517.01	0.35	0h
5		CC	respiratory chain	A_51_P509997	Info	Cox6a2	cytochrome c oxidase subunit VIa polypeptide 2	12862	NM_009943	Mm.43824	ENSMUSG00000030785	Alzheimer's disease, Cardiac muscle contraction, Huntington's disease, Metabolic pathways, Oxidative phosphorylation, Parkinson's disease	1.35e-05	175.54	45.42	3.87	0h
6		CC	respiratory chain	A_55_P1999841	Info	Cox7c	cytochrome c oxidase subunit VIIc	12867	NM_007749	Mm.378898	ENSMUSG00000017778	Alzheimer's disease, Cardiac muscle contraction, Huntington's disease, Metabolic pathways, Oxidative phosphorylation, Parkinson's disease	8.68e-05	4527.52	5417.87	0.84	0h
7		CC	respiratory chain	A_51_P453246	Info	Uqcc3	ubiquinol-cytochrome c reductase complex assembly factor 3	107197	NM_001160356	Mm.381181	ENSMUSG00000071654		9.68e-05	14482.8	10663.5	1.36	0h
8		CC	respiratory chain	A_55_P2151071	Info	Cox7a2l	cytochrome c oxidase subunit VIIa polypeptide 2-like	20463	NM_001159529	Mm.30072	ENSMUSG00000024248	Alzheimer's disease, Cardiac muscle contraction, Huntington's disease, Oxidative phosphorylation, Parkinson's disease	0.0001239	84384.3	92007.9	0.92	0h
9		CC	respiratory chain	A_51_P208801	Info	Ndufab1	NADH dehydrogenase (ubiquinone) 1, alpha/beta subcomplex, 1	70316	NM_028177	Mm.3014	ENSMUSG00000030869	Alzheimer's disease, Huntington's disease, Metabolic pathways, Oxidative phosphorylation, Parkinson's disease	0.0001316	336.06	162.13	2.07	0h
10		CC	respiratory chain	A_55_P2137049	Info	AA467197	expressed sequence AA467197	433470	NM_001004174	Mm.36783	ENSMUSG00000033213		0.0005736	93.59	174.11	0.54	0h
1	GO:0035591	MF	signaling adaptor activity	A_52_P413492	Info	Ldlrap1	low density lipoprotein receptor adaptor protein 1	100017	NM_145554	Mm.27486	ENSMUSG00000037295	Endocytosis	< 1e-07	1062.92	2425.52	0.44	0h
2		MF	signaling adaptor activity	A_55_P2059019	Info	Mapk8ip3	mitogen-activated protein kinase 8 interacting protein 3	30957	NM_001163447	Mm.43081	ENSMUSG00000024163	MAPK signaling pathway	< 1e-07	7741.41	14317.9	0.54	0h
3		MF	signaling adaptor activity	A_51_P180452	Info	Crk	v-crk avian sarcoma virus CT10 oncogene homolog	12928	NM_001277219	Mm.280125	ENSMUSG00000017776	CXCR4 Signaling Pathway, Signaling of Hepatocyte Growth Factor Receptor, Bacterial invasion of epithelial cells, Chemokine signaling pathway, Chronic myeloid leukemia, ErbB signaling pathway, Fc gamma R-mediated phagocytosis, Focal adhesion, Insulin signaling pathway, MAPK signaling pathway, Neurotrophin signaling pathway, Pathways in cancer, Regulation of actin cytoskeleton, Renal cell carcinoma…	< 1e-07	887.91	298.5	2.97	0h
4		MF	signaling adaptor activity	A_55_P2059110	Info	Skap1	src family associated phosphoprotein 1	78473	NM_001033186	Mm.395840	ENSMUSG00000057058		4e-07	41758.5	21842.8	1.91	0h
5		MF	signaling adaptor activity	A_51_P374818	Info	Shd	src homology 2 domain-containing transforming protein D	20420	NM_001159523	Mm.20908	ENSMUSG00000039154		5e-07	16.64	169.33	0.098	0h
6		MF	signaling adaptor activity	A_55_P1957468	Info	She	src homology 2 domain-containing transforming protein E	214547	NM_172530	Mm.225	ENSMUSG00000046280		2e-06	16.65	157.32	0.11	0h
7		MF	signaling adaptor activity	A_55_P1958146	Info	Sh2d1a	SH2 domain containing 1A	20400	NM_001313688	Mm.441197	ENSMUSG00000005696	Natural killer cell mediated cytotoxicity	2.8e-06	7142.16	2181.21	3.27	0h
8		MF	signaling adaptor activity	A_55_P2053374	Info	Sorbs1	sorbin and SH3 domain containing 1	20411	NM_001034962	Mm.210815	ENSMUSG00000025006	Adherens junction, Insulin signaling pathway, PPAR signaling pathway	4.7e-06	569.25	180.47	3.15	0h
9		MF	signaling adaptor activity	A_52_P105138	Info	Frs2	fibroblast growth factor receptor substrate 2	327826	NM_177798	Mm.135965	ENSMUSG00000020170	Neurotrophin signaling pathway	5e-06	1059.59	1700.03	0.62	0h
10		MF	signaling adaptor activity	A_55_P1977468	Info	Dab2ip	disabled 2 interacting protein	69601	NM_001001602	Mm.29629	ENSMUSG00000026883		5.9e-06	99.94	15.93	6.27	0h
11		MF	signaling adaptor activity	A_52_P299888	Info	Pag1	phosphoprotein associated with glycosphingolipid microdomains 1	94212	NM_001195031	Mm.23897	ENSMUSG00000027508		1.71e-05	27.11	91.13	0.3	0h
12		MF	signaling adaptor activity	A_52_P56682	Info	Sla2	Src-like-adaptor 2	77799	NM_029983	Mm.29264	ENSMUSG00000027636		3.05e-05	1483.61	695.23	2.13	0h
13		MF	signaling adaptor activity	A_55_P2098935	Info	Sh2d3c	SH2 domain containing 3C	27387	NM_001252547	Mm.9593	ENSMUSG00000059013		3.71e-05	9326.97	3078.11	3.03	0h
14		MF	signaling adaptor activity	A_55_P2098354	Info	Shf	Src homology 2 domain containing F	435684	NM_001013829	Mm.458215	ENSMUSG00000033256		5.94e-05	397.27	191.16	2.08	0h
15		MF	signaling adaptor activity	A_55_P2002757	Info	Blnk	B cell linker	17060	NM_008528	Mm.9749	ENSMUSG00000061132	B cell receptor signaling pathway, Osteoclast differentiation, Primary immunodeficiency	9.93e-05	119	20.33	5.85	0h
16		MF	signaling adaptor activity	A_66_P124551	Info	Akap13	A kinase (PRKA) anchor protein 13	75547	NM_029332	Mm.216107	ENSMUSG00000066406		0.0002462	10466.3	13619.9	0.77	0h
17		MF	signaling adaptor activity	A_55_P2013058	Info	Shb	src homology 2 domain-containing transforming protein B	230126	NM_001033306	Mm.251716	ENSMUSG00000044813		0.0015211	150.16	403.65	0.37	0h
18		MF	signaling adaptor activity	A_55_P1980308	Info	Stap1	signal transducing adaptor family member 1	56792	NM_001310639	Mm.131237	ENSMUSG00000029254		0.0024444	401.44	202.89	1.98	0h
19		MF	signaling adaptor activity	A_66_P113490	Info	Sh2b2	SH2B adaptor protein 2	23921	NM_001302938	Mm.425294	ENSMUSG00000005057	Insulin signaling pathway, Neurotrophin signaling pathway	0.0030242	37.43	17.77	2.11	0h
20		MF	signaling adaptor activity	A_55_P2155226	Info	Ksr2	kinase suppressor of ras 2	333050	NM_001034873	Mm.437947	ENSMUSG00000061578		0.200526	60.44	10	6.04	0h
21		MF	signaling adaptor activity	A_51_P107362	Info	Socs2	suppressor of cytokine signaling 2	216233	NM_001168655	Mm.474283	ENSMUSG00000020027	Insulin signaling pathway, Jak-STAT signaling pathway, Type II diabetes mellitus	0.385578	21.11	17.52	1.2	0h
1	GO:0043028	MF	cysteine-type endopeptidase regulator activity involved in apoptotic process	A_51_P254471	Info	Birc2	baculoviral IAP repeat-containing 2	11797	NM_001291503	Mm.335659	ENSMUSG00000057367	Caspase Cascade in Apoptosis, HIV-I Nef: negative effector of Fas and TNF, Induction of apoptosis through DR3 and DR4/5 Death Receptors , Role of Mitochondria in Apoptotic Signaling, SODD/TNFR1 Signaling Pathway, Apoptosis, Focal adhesion, NOD-like receptor signaling pathway, Pathways in cancer, Small cell lung cancer, Toxoplasmosis, Ubiquitin mediated proteolysis	< 1e-07	1065.36	2723.22	0.39	0h
2		MF	cysteine-type endopeptidase regulator activity involved in apoptotic process	A_51_P100828	Info	Prdx3	peroxiredoxin 3	11757	NM_007452	Mm.29821	ENSMUSG00000024997		< 1e-07	2701.24	1382.05	1.95	0h
3		MF	cysteine-type endopeptidase regulator activity involved in apoptotic process	A_55_P2027836	Info	Tnfrsf10b	tumor necrosis factor receptor superfamily, member 10b	21933	NM_020275	Mm.193430	ENSMUSG00000022074	Induction of apoptosis through DR3 and DR4/5 Death Receptors , Apoptosis, Cytokine-cytokine receptor interaction, Natural killer cell mediated cytotoxicity, p53 signaling pathway	< 1e-07	349.28	1456.8	0.24	0h
4		MF	cysteine-type endopeptidase regulator activity involved in apoptotic process	A_51_P208240	Info	Tnfsf14	tumor necrosis factor (ligand) superfamily, member 14	50930	NM_019418	Mm.483369	ENSMUSG00000005824	Cytokine-cytokine receptor interaction	< 1e-07	762.39	163.15	4.67	0h
5		MF	cysteine-type endopeptidase regulator activity involved in apoptotic process	A_51_P417701	Info	Apaf1	apoptotic peptidase activating factor 1	11783	NM_001042558	Mm.220289	ENSMUSG00000019979	Apoptotic Signaling in Response to DNA Damage, Caspase Cascade in Apoptosis, D4-GDI Signaling Pathway, HIV-I Nef: negative effector of Fas and TNF, Induction of apoptosis through DR3 and DR4/5 Death Receptors , p53 Signaling Pathway, Role of Mitochondria in Apoptotic Signaling, Stress Induction of HSP Regulation, Trefoil Factors Initiate Mucosal Healing, Alzheimer's disease, Amyotrophic lateral s…	< 1e-07	168.67	41.59	4.06	0h
6		MF	cysteine-type endopeptidase regulator activity involved in apoptotic process	A_55_P1974877	Info	Bcl2l1	BCL2-like 1	12048	NM_001289716	Mm.238213	ENSMUSG00000007659	Amyotrophic lateral sclerosis (ALS), Apoptosis, Chronic myeloid leukemia, Jak-STAT signaling pathway, Pancreatic cancer, Pathways in cancer, Small cell lung cancer, Toxoplasmosis	< 1e-07	7977.97	2501.17	3.19	0h
7		MF	cysteine-type endopeptidase regulator activity involved in apoptotic process	A_55_P1983773	Info	Birc5	baculoviral IAP repeat-containing 5	11799	NM_001012272	Mm.8552	ENSMUSG00000017716	B Cell Survival Pathway, Colorectal cancer, Pathways in cancer	3e-07	2434.92	344.87	7.06	0h
8		MF	cysteine-type endopeptidase regulator activity involved in apoptotic process	A_52_P458647	Info	Birc2	baculoviral IAP repeat-containing 2	11797	NM_001291503	Mm.335659	ENSMUSG00000057367	Caspase Cascade in Apoptosis, HIV-I Nef: negative effector of Fas and TNF, Induction of apoptosis through DR3 and DR4/5 Death Receptors , Role of Mitochondria in Apoptotic Signaling, SODD/TNFR1 Signaling Pathway, Apoptosis, Focal adhesion, NOD-like receptor signaling pathway, Pathways in cancer, Small cell lung cancer, Toxoplasmosis, Ubiquitin mediated proteolysis	4.8e-06	90.29	229.28	0.39	0h
9		MF	cysteine-type endopeptidase regulator activity involved in apoptotic process	A_55_P1984243	Info	Naip2	NLR family, apoptosis inhibitory protein 2	17948	NM_001126182	Mm.89961	ENSMUSG00000078945		5.4e-06	514.85	89.2	5.77	0h
10		MF	cysteine-type endopeptidase regulator activity involved in apoptotic process	A_55_P2063755	Info	Naip6	NLR family, apoptosis inhibitory protein 6	17952	NM_010871	Mm.218759	ENSMUSG00000078942		1.17e-05	45.73	10.09	4.53	0h
11		MF	cysteine-type endopeptidase regulator activity involved in apoptotic process	A_55_P2026562	Info	Cdkn1b	cyclin-dependent kinase inhibitor 1B	12576	NM_009875	Mm.2958	ENSMUSG00000003031	CDK Regulation of DNA Replication, Cell Cycle: G1/S Check Point , CTCF: First Multivalent Nuclear Factor, Cyclins and Cell Cycle Regulation, Influence of Ras and Rho proteins on G1 to S Transition, PTEN dependent cell cycle arrest and apoptosis, Regulation of p27 Phosphorylation during Cell Cycle Progression, Cell cycle, Chronic myeloid leukemia, ErbB signaling pathway, Pathways in cancer, Prosta…	1.92e-05	6973.87	10119.3	0.69	0h
12		MF	cysteine-type endopeptidase regulator activity involved in apoptotic process	A_55_P2134246	Info	Serpinb9	serine (or cysteine) peptidase inhibitor, clade B, member 9	20723	NM_009256	Mm.245041	ENSMUSG00000045827	Amoebiasis	2.85e-05	410.5	220.03	1.87	0h
13		MF	cysteine-type endopeptidase regulator activity involved in apoptotic process	A_52_P434055	Info	Birc3	baculoviral IAP repeat-containing 3	11796	NM_007464	Mm.2026	ENSMUSG00000032000	Caspase Cascade in Apoptosis, Role of Mitochondria in Apoptotic Signaling, Apoptosis, Focal adhesion, NOD-like receptor signaling pathway, Pathways in cancer, Small cell lung cancer, Toxoplasmosis, Ubiquitin mediated proteolysis	3.4e-05	136.03	515.36	0.26	0h
14		MF	cysteine-type endopeptidase regulator activity involved in apoptotic process	A_52_P51078	Info	Ctsh	cathepsin H	13036	NM_001312649	Mm.2277	ENSMUSG00000032359	Lysosome	4.81e-05	577.03	25.2	22.9	0h
15		MF	cysteine-type endopeptidase regulator activity involved in apoptotic process	A_55_P2014706	Info	Naip5	NLR family, apoptosis inhibitory protein 5	17951	NM_010870	Mm.290476	ENSMUSG00000071203		0.0001063	16623.2	25381.8	0.65	0h
16		MF	cysteine-type endopeptidase regulator activity involved in apoptotic process	A_51_P209527	Info	Bcl10	B cell leukemia/lymphoma 10	12042	NM_009740	Mm.239141	ENSMUSG00000028191	B cell receptor signaling pathway, T cell receptor signaling pathway	0.0002589	2055.14	6680.04	0.31	0h
17		MF	cysteine-type endopeptidase regulator activity involved in apoptotic process	A_55_P2014710	Info	Naip7	NLR family, apoptosis inhibitory protein 7	53880	NM_021545	Mm.218759	ENSMUSG00000078942		0.0002982	24.32	68.68	0.35	0h
18		MF	cysteine-type endopeptidase regulator activity involved in apoptotic process	A_51_P420400	Info	Lef1	lymphoid enhancer binding factor 1	16842	NM_001276402	Mm.255219	ENSMUSG00000027985	Inactivation of Gsk3 by AKT causes accumulation of b-catenin in Alveolar Macrophages, Multi-step Regulation of Transcription by Pitx2, Acute myeloid leukemia, Adherens junction, Arrhythmogenic right ventricular cardiomyopathy (ARVC), Basal cell carcinoma, Colorectal cancer, Endometrial cancer, Melanogenesis, Pathways in cancer, Prostate cancer, Thyroid cancer, Wnt signaling pathway	0.0003569	11602.6	17274.6	0.67	0h
19		MF	cysteine-type endopeptidase regulator activity involved in apoptotic process	A_52_P27244	Info	Mapk9	mitogen-activated protein kinase 9	26420	NM_001163671	Mm.68933	ENSMUSG00000020366	MAPKinase Signaling Pathway, Adipocytokine signaling pathway, Chagas disease (American trypanosomiasis), Colorectal cancer, Epithelial cell signaling in Helicobacter pylori infection, ErbB signaling pathway, Fc epsilon RI signaling pathway, Focal adhesion, GnRH signaling pathway, Hepatitis C, Insulin signaling pathway, MAPK signaling pathway, Neurotrophin signaling pathway, NOD-like receptor sign…	0.0008232	199.4	335.09	0.6	0h
20		MF	cysteine-type endopeptidase regulator activity involved in apoptotic process	A_55_P1978424	Info	Bcl2a1d	B cell leukemia/lymphoma 2 related protein A1d	12047	NM_007536	Mm.378888	ENSMUSG00000099974		0.0011078	5870.07	8580.4	0.68	0h
21		MF	cysteine-type endopeptidase regulator activity involved in apoptotic process	A_51_P246903	Info	Rps27l	ribosomal protein S27-like	67941	NM_001311101	Mm.30120	ENSMUSG00000036781	Ribosome	0.0120085	11786.9	7539.05	1.56	0h
22		MF	cysteine-type endopeptidase regulator activity involved in apoptotic process	A_52_P655136	Info	Nlrc4	NLR family, CARD domain containing 4	268973	NM_001033367	Mm.311884	ENSMUSG00000039193	NOD-like receptor signaling pathway	0.0218167	22.96	32.33	0.71	0h
23		MF	cysteine-type endopeptidase regulator activity involved in apoptotic process	A_55_P1952981	Info	Rps6ka3	ribosomal protein S6 kinase polypeptide 3	110651	NM_001346675	Mm.328476	ENSMUSG00000031309	MAPKinase Signaling Pathway, Signaling Pathway from G-Protein Families, Long-term potentiation, MAPK signaling pathway, mTOR signaling pathway, Neurotrophin signaling pathway, Oocyte meiosis, Progesterone-mediated oocyte maturation	0.123355	141.33	199.13	0.71	0h
24		MF	cysteine-type endopeptidase regulator activity involved in apoptotic process	A_55_P1998456	Info	Birc7	baculoviral IAP repeat-containing 7 (livin)	329581	NM_001163247	Mm.187879	ENSMUSG00000038840		0.811234	44.73	39.53	1.13	0h
25		MF	cysteine-type endopeptidase regulator activity involved in apoptotic process	A_51_P436727	Info	Arrb1	arrestin, beta 1	109689	NM_177231	Mm.260193	ENSMUSG00000018909	Attenuation of GPCR Signaling, b-arrestins in GPCR Desensitization, Role of b-arrestins in the activation and targeting of MAP kinases, Roles of b-arrestin-dependent Recruitment of Src Kinases in GPCR Signaling, Chemokine signaling pathway, Endocytosis, MAPK signaling pathway, Phototransduction	0.888907	1849.5	1830.92	1.01	0h
1	GO:0002888	BP	positive regulation of myeloid leukocyte mediated immunity	A_52_P456640	Info	Fgr	FGR proto-oncogene, Src family tyrosine kinase	14191	NM_010208	Mm.271665	ENSMUSG00000028874	Roles of b-arrestin-dependent Recruitment of Src Kinases in GPCR Signaling, Chemokine signaling pathway	< 1e-07	115.82	10.61	10.91	0h
2		BP	positive regulation of myeloid leukocyte mediated immunity	A_52_P233441	Info	Gata2	GATA binding protein 2	14461	NM_008090	Mm.491156	ENSMUSG00000015053		< 1e-07	80.25	10	8.02	0h
3		BP	positive regulation of myeloid leukocyte mediated immunity	A_51_P405476	Info	Fcer1g	Fc receptor, IgE, high affinity I, gamma polypeptide	14127	NM_010185	Mm.22673	ENSMUSG00000058715	Fc Epsilon Receptor I Signaling in Mast Cells, Asthma, Fc epsilon RI signaling pathway, Natural killer cell mediated cytotoxicity	< 1e-07	1085.65	58.38	18.6	0h
4		BP	positive regulation of myeloid leukocyte mediated immunity	A_55_P2120244	Info	Fcer1a	Fc receptor, IgE, high affinity I, alpha polypeptide	14125	NM_010184	Mm.5266	ENSMUSG00000005339	Fc Epsilon Receptor I Signaling in Mast Cells, Asthma, Fc epsilon RI signaling pathway	< 1e-07	71.92	10.24	7.02	0h
5		BP	positive regulation of myeloid leukocyte mediated immunity	A_52_P408757	Info	Fcgr3	Fc receptor, IgG, low affinity III	14131	NM_010188	Mm.22119	ENSMUSG00000059498		2e-07	33.06	10	3.31	0h
6		BP	positive regulation of myeloid leukocyte mediated immunity	A_55_P2158498	Info	Btk	Bruton agammaglobulinemia tyrosine kinase	12229	NM_013482	Mm.4475	ENSMUSG00000031264	BCR Signaling Pathway, Fc Epsilon Receptor I Signaling in Mast Cells, Phosphoinositides and their downstream targets., B cell receptor signaling pathway, Fc epsilon RI signaling pathway, Osteoclast differentiation, Primary immunodeficiency	5e-07	58.99	11.5	5.13	0h
7		BP	positive regulation of myeloid leukocyte mediated immunity	A_55_P1962946	Info	Syk	spleen tyrosine kinase	20963	NM_001198977	Mm.375031	ENSMUSG00000021457	B cell receptor signaling pathway, Fc epsilon RI signaling pathway, Fc gamma R-mediated phagocytosis, Natural killer cell mediated cytotoxicity, Osteoclast differentiation	5e-07	149.44	16.45	9.09	0h
8		BP	positive regulation of myeloid leukocyte mediated immunity	A_51_P110301	Info	C3	complement component 3	12266	NM_009778	Mm.19131	ENSMUSG00000024164	Alternative Complement Pathway, Classical Complement Pathway, Complement Pathway, Lectin Induced Complement Pathway, Chagas disease (American trypanosomiasis), Complement and coagulation cascades, Leishmaniasis, Phagosome, Staphylococcus aureus infection, Systemic lupus erythematosus	7.4e-06	257.22	88.01	2.92	0h
9		BP	positive regulation of myeloid leukocyte mediated immunity	A_51_P237865	Info	Il4	interleukin 4	16189	NM_021283	Mm.276360	ENSMUSG00000000869	Antigen Dependent B Cell Activation, Cytokine Network, Cytokines and Inflammatory Response, GATA3 participate in activating the Th2 cytokine genes expression, IL 4 signaling pathway, IL 5 Signaling Pathway, Regulation of hematopoiesis by cytokines, Role of Tob in T-cell activation, Selective expression of chemokine receptors during T-cell polarization, Th1/Th2 Differentiation, The 4-1BB-dependent…	1.25e-05	47.79	12.87	3.71	0h
10		BP	positive regulation of myeloid leukocyte mediated immunity	A_51_P229163	Info	Crhr1	corticotropin releasing hormone receptor 1	12921	NM_001313928	Mm.1892	ENSMUSG00000018634	Long-term depression, Neuroactive ligand-receptor interaction	3.25e-05	27.61	11.92	2.32	0h
11		BP	positive regulation of myeloid leukocyte mediated immunity	A_55_P1993503	Info	Adora2b	adenosine A2b receptor	11541	NM_007413	Mm.40740	ENSMUSG00000018500	Calcium signaling pathway, Neuroactive ligand-receptor interaction, Vascular smooth muscle contraction	0.0040667	15.86	153.02	0.1	0h
12		BP	positive regulation of myeloid leukocyte mediated immunity	A_51_P455932	Info	F2rl1	coagulation factor II (thrombin) receptor-like 1	14063	NM_007974	Mm.1614	ENSMUSG00000021678	African trypanosomiasis, Neuroactive ligand-receptor interaction	0.0067339	85.25	36.71	2.32	0h
13		BP	positive regulation of myeloid leukocyte mediated immunity	A_55_P2041868	Info	Ptafr	platelet-activating factor receptor	19204	NM_001081211	Mm.89389	ENSMUSG00000056529	Calcium signaling pathway, Neuroactive ligand-receptor interaction, Staphylococcus aureus infection	0.0392146	17.46	53.96	0.32	0h
14		BP	positive regulation of myeloid leukocyte mediated immunity	A_55_P2180839	Info	Il13	interleukin 13	16163	NM_008355	Mm.1284	ENSMUSG00000020383	Cytokine Network, Cytokines and Inflammatory Response, GATA3 participate in activating the Th2 cytokine genes expression, Asthma, Cytokine-cytokine receptor interaction, Fc epsilon RI signaling pathway, Jak-STAT signaling pathway	0.0913926	28.71	18.45	1.56	0h
15		BP	positive regulation of myeloid leukocyte mediated immunity	A_55_P2017789	Info	Il4ra	interleukin 4 receptor, alpha	16190	NM_001008700	Mm.233802	ENSMUSG00000030748	IL 4 signaling pathway, Selective expression of chemokine receptors during T-cell polarization, Th1/Th2 Differentiation	0.246545	2833.6	2200.43	1.29	0h
1	GO:0005681	CC	spliceosomal complex	A_55_P1986113	Info	Ppil1	peptidylprolyl isomerase (cyclophilin)-like 1	68816	NM_026845	Mm.328928	ENSMUSG00000024007	Spliceosome	< 1e-07	917.02	265.7	3.45	0h
2		CC	spliceosomal complex	A_55_P2063711	Info	Snu13	SNU13 homolog, small nuclear ribonucleoprotein (U4/U6.U5)	20826	NM_011482	Mm.299312	ENSMUSG00000063480	Ribosome biogenesis in eukaryotes, Spliceosome	< 1e-07	9141.06	3591.1	2.55	0h
3		CC	spliceosomal complex	A_55_P1994175	Info	Ppil3	peptidylprolyl isomerase (cyclophilin)-like 3	70225	NM_001285826	Mm.340195	ENSMUSG00000026035		< 1e-07	1519.4	664.62	2.29	0h
4		CC	spliceosomal complex	A_52_P535255	Info	Syf2	SYF2 homolog, RNA splicing factor (S. cerevisiae)	68592	NM_026780	Mm.29989	ENSMUSG00000028821	Spliceosome	< 1e-07	2402.07	4836.15	0.5	0h
5		CC	spliceosomal complex	A_55_P2253885	Info	Luc7l3	LUC7-like 3 (S. cerevisiae)	67684	NM_026313	Mm.30927	ENSMUSG00000020863		< 1e-07	279.52	1058.04	0.26	0h
6		CC	spliceosomal complex	A_55_P1964327	Info	Ppwd1	peptidylprolyl isomerase domain and WD repeat containing 1	238831	NM_172807	Mm.98910	ENSMUSG00000021713		< 1e-07	133.45	415.62	0.32	0h
7		CC	spliceosomal complex	A_51_P326229	Info	Ddx25	DEAD (Asp-Glu-Ala-Asp) box polypeptide 25	30959	NM_013932	Mm.291723	ENSMUSG00000032101		< 1e-07	319.99	715.65	0.45	0h
8		CC	spliceosomal complex	A_51_P485899	Info	Srsf1	serine/arginine-rich splicing factor 1	110809	NM_001078167	Mm.391719	ENSMUSG00000018379	Spliceosome	1e-07	2744.66	1094.82	2.51	0h
9		CC	spliceosomal complex	A_55_P2095488	Info	Syncrip	synaptotagmin binding, cytoplasmic RNA interacting protein	56403	NM_001284328	Mm.260545	ENSMUSG00000032423		2e-07	788.51	3017.12	0.26	0h
10		CC	spliceosomal complex	A_52_P610403	Info	Sf1	splicing factor 1	22668	NM_001110791	Mm.256422	ENSMUSG00000024949		5e-07	793.38	2477.02	0.32	0h
11		CC	spliceosomal complex	A_51_P178347	Info	Zfp326	zinc finger protein 326	54367	NM_018759	Mm.248876	ENSMUSG00000029290		6e-07	495.91	1188.94	0.42	0h
12		CC	spliceosomal complex	A_55_P1953369	Info	Luc7l2	LUC7-like 2 (S. cerevisiae)	192196	NM_001170848	Mm.276133	ENSMUSG00000029823		1.6e-06	231.91	626.88	0.37	0h
13		CC	spliceosomal complex	A_55_P1998354	Info	Wbp4	WW domain binding protein 4	22380	NM_018765	Mm.476813	ENSMUSG00000022023		2.5e-06	201.7	58.28	3.46	0h
14		CC	spliceosomal complex	A_55_P2062836	Info	Ttf2	transcription termination factor, RNA polymerase II	74044	NM_001013026	Mm.270961	ENSMUSG00000033222		3.7e-06	1752.85	823.64	2.13	0h
15		CC	spliceosomal complex	A_52_P354390	Info	Snrpn	small nuclear ribonucleoprotein N	20646	NM_001082961	Mm.274995	ENSMUSG00000102252		8.2e-06	90.4	19	4.76	0h
16		CC	spliceosomal complex	A_55_P2131627	Info	Wdr83	WD repeat domain containing 83	67836	NM_026399	Mm.334680	ENSMUSG00000005150		1.04e-05	64.6	13.14	4.92	0h
17		CC	spliceosomal complex	A_55_P1960941	Info	Wac	WW domain containing adaptor with coiled-coil	225131	NM_001146298	Mm.204524	ENSMUSG00000024283		2.64e-05	4543.5	9065.53	0.5	0h
18		CC	spliceosomal complex	A_55_P2026125	Info	Srrm2	serine/arginine repetitive matrix 2	75956	NM_175229	Mm.5222	ENSMUSG00000039218		2.87e-05	378.56	767.84	0.49	0h
19		CC	spliceosomal complex	A_55_P2029842	Info	Hnrnpa1	heterogeneous nuclear ribonucleoprotein A1	15382	NM_001039129	Mm.237064	ENSMUSG00000046434	Spliceosome	4.36e-05	4513.68	9264.25	0.49	0h
20		CC	spliceosomal complex	A_51_P250358	Info	Prpf39	pre-mRNA processing factor 39	328110	NM_177806	Mm.283339	ENSMUSG00000035597		5.26e-05	559.72	865.64	0.65	0h
21		CC	spliceosomal complex	A_55_P2061268	Info	Rnpc3	RNA-binding region (RNP1, RRM) containing 3	67225	NM_001038696	Mm.316928	ENSMUSG00000027981		0.0001922	113.8	241.41	0.47	0h
22		CC	spliceosomal complex	A_51_P407675	Info	Zrsr1	zinc finger (CCCH type), RNA binding motif and serine/arginine rich 1	22183	NM_011663	Mm.29542	ENSMUSG00000044068		0.0002437	1714.08	4575.56	0.37	0h
23		CC	spliceosomal complex	A_51_P187018	Info	Magohb	mago homolog B, exon junction complex core component	66441	NM_001327860	Mm.46623	ENSMUSG00000030188	mRNA surveillance pathway, RNA transport, Spliceosome	0.0003093	1046.3	745.16	1.4	0h
24		CC	spliceosomal complex	A_52_P625808	Info	Sf3b1	splicing factor 3b, subunit 1	81898	NM_031179	Mm.279736	ENSMUSG00000025982	Spliceosome	0.0003897	418.16	680.99	0.61	0h
25		CC	spliceosomal complex	A_52_P611798	Info	Ddx5	DEAD (Asp-Glu-Ala-Asp) box polypeptide 5	13207	NM_007840	Mm.491096	ENSMUSG00000020719	AKAP95 role in mitosis and chromosome dynamics, Spliceosome	0.0004109	22738.3	31960.3	0.71	0h
26		CC	spliceosomal complex	A_55_P2171116	Info	Lgals3	lectin, galactose binding, soluble 3	16854	NM_001145953	Mm.248615	ENSMUSG00000050335		0.000518	2832.58	1458.48	1.94	0h
27		CC	spliceosomal complex	A_55_P2213438	Info	Hnrnpr	heterogeneous nuclear ribonucleoprotein R	74326	NM_001277121	Mm.31051	ENSMUSG00000066037		0.0006647	61.81	15.25	4.05	0h
28		CC	spliceosomal complex	A_55_P2016478	Info	Ddx39b	DEAD (Asp-Glu-Ala-Asp) box polypeptide 39B	53817	NM_001252457	Mm.439827	ENSMUSG00000019432	mRNA surveillance pathway, RNA transport, Spliceosome	0.0006818	1343.32	1196.23	1.12	0h
29		CC	spliceosomal complex	A_55_P2023181	Info	Lsm2	LSM2 homolog, U6 small nuclear RNA and mRNA degradation associated	27756	NM_001110101	Mm.165735	ENSMUSG00000007050	RNA degradation, Spliceosome	0.0024961	4750.35	2809.77	1.69	0h
30		CC	spliceosomal complex	A_55_P2161535	Info	Ddx23	DEAD (Asp-Glu-Ala-Asp) box polypeptide 23	74351	NM_001080981	Mm.45725	ENSMUSG00000003360	Spliceosome	0.0033178	173.34	360.49	0.48	0h
31		CC	spliceosomal complex	A_55_P2420724	Info	Srek1	splicing regulatory glutamine/lysine-rich protein 1	218543	NM_172592	Mm.458176	ENSMUSG00000032621		0.0038861	22.55	10.19	2.21	0h
32		CC	spliceosomal complex	A_52_P8043	Info	Srsf2	serine/arginine-rich splicing factor 2	20382	NM_011358	Mm.21841	ENSMUSG00000034120	Spliceosome	0.0061329	1294.1	988.07	1.31	0h
33		CC	spliceosomal complex	A_55_P2131379	Info	Ybx1	Y box protein 1	22608	NM_011732	Mm.258204	ENSMUSG00000028639	Transcriptional activation of dbpb from mRNA	0.0068076	3040.22	2260.63	1.34	0h
34		CC	spliceosomal complex	A_55_P1976690	Info	Snrnp35	small nuclear ribonucleoprotein 35 (U11/U12)	76167	NM_029532	Mm.156035	ENSMUSG00000029402		0.0452956	539.94	370.9	1.46	0h
35		CC	spliceosomal complex	A_66_P132307	Info	Crnkl1	Crn, crooked neck-like 1 (Drosophila)	66877	NM_025820	Mm.248755	ENSMUSG00000001767	Spliceosome	0.0500822	62.07	31.55	1.97	0h
36		CC	spliceosomal complex	A_66_P130697	Info	1700128F08Rik	U1-snRNP binding protein homolog pseudogene	76669	NM_029697	Mm.491041	ENSMUSG00000031998		0.0513243	12.4	34.7	0.36	0h
37		CC	spliceosomal complex	A_55_P2034570	Info	Ddx19a	DEAD (Asp-Glu-Ala-Asp) box polypeptide 19a	13680	NM_007916	Mm.287901	ENSMUSG00000015023		0.0720094	497.99	532.49	0.94	0h
38		CC	spliceosomal complex	A_55_P2056293	Info	Sf3b4	splicing factor 3b, subunit 4	107701	NM_153053	Mm.219671	ENSMUSG00000068856	Spliceosome	0.0854014	231.5	209.81	1.1	0h
39		CC	spliceosomal complex	A_55_P1974452	Info	Lime1	Lck interacting transmembrane adaptor 1	72699	NM_023684	Mm.440138	ENSMUSG00000090077		0.103171	23662.6	21069.9	1.12	0h
40		CC	spliceosomal complex	A_55_P1990092	Info	Snrpa	small nuclear ribonucleoprotein polypeptide A	53607	NM_001046637	Mm.386890	ENSMUSG00000061479	Spliceosome	0.319205	2599.57	2463.45	1.06	0h
41		CC	spliceosomal complex	A_66_P125067	Info	Snrpd1	small nuclear ribonucleoprotein D1	20641	NM_009226	Mm.603	ENSMUSG00000002477	Spliceosome, Systemic lupus erythematosus	0.614781	1356.64	1401.25	0.97	0h
1	GO:0016780	MF	phosphotransferase activity, for other substituted phosphate groups	A_51_P421958	Info	Sgms1	sphingomyelin synthase 1	208449	NM_001168525	Mm.329810	ENSMUSG00000040451	Metabolic pathways, Sphingolipid metabolism	< 1e-07	850.77	10994.5	0.077	0h
2		MF	phosphotransferase activity, for other substituted phosphate groups	A_55_P2108201	Info	Gnptab	N-acetylglucosamine-1-phosphate transferase, alpha and beta subunits	432486	NM_001004164	Mm.335190	ENSMUSG00000035311	Lysosome	< 1e-07	2522.6	574.11	4.39	0h
3		MF	phosphotransferase activity, for other substituted phosphate groups	A_55_P2442017	Info	Samd8	sterile alpha motif domain containing 8	67630	NM_026283	Mm.102765	ENSMUSG00000021770		5e-07	73.41	266.79	0.28	0h
4		MF	phosphotransferase activity, for other substituted phosphate groups	A_51_P422208	Info	Dpagt1	dolichyl-phosphate (UDP-N-acetylglucosamine) acetylglucosaminephosphotransferase 1 (GlcNAc-1-P transferase)	13478	NM_007875	Mm.18353	ENSMUSG00000032123	Metabolic pathways, N-Glycan biosynthesis	2.7e-06	1570.64	760.1	2.07	0h
5		MF	phosphotransferase activity, for other substituted phosphate groups	A_55_P1964138	Info	Pign	phosphatidylinositol glycan anchor biosynthesis, class N	27392	NM_013784	Mm.268911	ENSMUSG00000056536	Glycosylphosphatidylinositol(GPI)-anchor biosynthesis, Metabolic pathways	4.5e-06	886.29	2454.62	0.36	0h
6		MF	phosphotransferase activity, for other substituted phosphate groups	A_51_P264053	Info	Pigf	phosphatidylinositol glycan anchor biosynthesis, class F	18701	NM_008838	Mm.219685	ENSMUSG00000024145	Glycosylphosphatidylinositol(GPI)-anchor biosynthesis, Metabolic pathways	5.5e-06	882.67	449.2	1.96	0h
7		MF	phosphotransferase activity, for other substituted phosphate groups	A_52_P655803	Info	Chpt1	choline phosphotransferase 1	212862	NM_001146690	Mm.288897	ENSMUSG00000060002	Ether lipid metabolism, Glycerophospholipid metabolism, Metabolic pathways	6.95e-05	354.49	65.87	5.38	0h
8		MF	phosphotransferase activity, for other substituted phosphate groups	A_55_P1962026	Info	Pigg	phosphatidylinositol glycan anchor biosynthesis, class G	433931	NM_001081234	Mm.319881	ENSMUSG00000029263	Glycosylphosphatidylinositol(GPI)-anchor biosynthesis	0.000129	78.58	25.56	3.07	0h
9		MF	phosphotransferase activity, for other substituted phosphate groups	A_55_P2033282	Info	Cept1	choline/ethanolaminephosphotransferase 1	99712	NM_001293694	Mm.429443	ENSMUSG00000040774	Ether lipid metabolism, Glycerophospholipid metabolism, Metabolic pathways	0.0003908	5925.48	2140.11	2.77	0h
10		MF	phosphotransferase activity, for other substituted phosphate groups	A_55_P2011087	Info	Gnptg	N-acetylglucosamine-1-phosphotransferase, gamma subunit	214505	NM_001346737	Mm.38607	ENSMUSG00000035521	Lysosome	0.003927	7455.11	8453.43	0.88	0h
1	GO:0000139	CC	Golgi membrane	A_51_P421958	Info	Sgms1	sphingomyelin synthase 1	208449	NM_001168525	Mm.329810	ENSMUSG00000040451	Metabolic pathways, Sphingolipid metabolism	< 1e-07	850.77	10994.5	0.077	0h
2		CC	Golgi membrane	A_51_P328932	Info	Tmem165	transmembrane protein 165	21982	NM_011626	Mm.790	ENSMUSG00000029234		< 1e-07	1998.82	832.46	2.4	0h
3		CC	Golgi membrane	A_55_P2072706	Info	Chsy1	chondroitin sulfate synthase 1	269941	NM_001081163	Mm.333916	ENSMUSG00000032640	Glycosaminoglycan biosynthesis - chondroitin sulfate / dermatan sulfate, Metabolic pathways	< 1e-07	6791.58	1790.96	3.79	0h
4		CC	Golgi membrane	A_55_P2108201	Info	Gnptab	N-acetylglucosamine-1-phosphate transferase, alpha and beta subunits	432486	NM_001004164	Mm.335190	ENSMUSG00000035311	Lysosome	< 1e-07	2522.6	574.11	4.39	0h
5		CC	Golgi membrane	A_52_P591153	Info	Pld4	phospholipase D family, member 4	104759	NM_178911	Mm.203915	ENSMUSG00000052160		< 1e-07	300.33	10.8	27.81	0h
6		CC	Golgi membrane	A_55_P2059019	Info	Mapk8ip3	mitogen-activated protein kinase 8 interacting protein 3	30957	NM_001163447	Mm.43081	ENSMUSG00000024163	MAPK signaling pathway	< 1e-07	7741.41	14317.9	0.54	0h
7		CC	Golgi membrane	A_51_P281333	Info	St3gal6	ST3 beta-galactoside alpha-2,3-sialyltransferase 6	54613	NM_018784	Mm.212742	ENSMUSG00000022747	Glycosphingolipid biosynthesis - lacto and neolacto series, Metabolic pathways	< 1e-07	4481.85	1418.51	3.16	0h
8		CC	Golgi membrane	A_55_P2139107	Info	Rab6a	RAB6A, member RAS oncogene family	19346	NM_001163663	Mm.28650	ENSMUSG00000030704		2e-07	259.23	946.42	0.27	0h
9		CC	Golgi membrane	A_51_P236267	Info	St8sia4	ST8 alpha-N-acetyl-neuraminide alpha-2,8-sialyltransferase 4	20452	NM_001159745	Mm.306228	ENSMUSG00000040710	Steps in the Glycosylation of Mammalian N-linked Oligosaccarides	3e-07	3291.6	1441.44	2.28	0h
10		CC	Golgi membrane	A_52_P108850	Info	St8sia1	ST8 alpha-N-acetyl-neuraminide alpha-2,8-sialyltransferase 1	20449	NM_011374	Mm.260838	ENSMUSG00000030283	Glycosphingolipid biosynthesis - ganglio series, Glycosphingolipid biosynthesis - globo series, Glycosphingolipid biosynthesis - lacto and neolacto series, Metabolic pathways	3e-07	238.64	785.99	0.3	0h
11		CC	Golgi membrane	A_55_P2442017	Info	Samd8	sterile alpha motif domain containing 8	67630	NM_026283	Mm.102765	ENSMUSG00000021770		5e-07	73.41	266.79	0.28	0h
12		CC	Golgi membrane	A_51_P209280	Info	Rab31	RAB31, member RAS oncogene family	106572	NM_133685	Mm.29274	ENSMUSG00000056515	Endocytosis	1e-06	68.98	17.91	3.85	0h
13		CC	Golgi membrane	A_55_P1990623	Info	Grm6	glutamate receptor, metabotropic 6	108072	NM_173372	Mm.134265	ENSMUSG00000000617	Neuroactive ligand-receptor interaction	1.3e-06	39.02	330.11	0.12	0h
14		CC	Golgi membrane	A_55_P2011887	Info	Kif13a	kinesin family member 13A	16553	NM_010617	Mm.342703	ENSMUSG00000021375		4e-06	20.65	159.17	0.13	0h
15		CC	Golgi membrane	A_55_P1982563	Info	Rhbdf1	rhomboid 5 homolog 1	13650	NM_001291818	Mm.11545	ENSMUSG00000020282		4.8e-06	12.08	40.4	0.3	0h
16		CC	Golgi membrane	A_52_P96782	Info	Wasl	Wiskott-Aldrich syndrome-like (human)	73178	NM_001167745	Mm.1574	ENSMUSG00000029684	Role of PI3K subunit p85 in regulation of Actin Organization and Cell Migration, Y branching of actin filaments, Adherens junction, Bacterial invasion of epithelial cells, Chemokine signaling pathway, Fc gamma R-mediated phagocytosis, Pathogenic Escherichia coli infection, Regulation of actin cytoskeleton, Shigellosis	7.2e-06	327.06	650.02	0.5	0h
17		CC	Golgi membrane	A_52_P18816	Info	Gosr2	golgi SNAP receptor complex member 2	56494	NM_019650	Mm.195451	ENSMUSG00000020946	SNARE interactions in vesicular transport	1.27e-05	455.1	860.98	0.53	0h
18		CC	Golgi membrane	A_52_P161630	Info	St6gal1	beta galactoside alpha 2,6 sialyltransferase 1	20440	NM_001252505	Mm.149029	ENSMUSG00000022885	Metabolic pathways, N-Glycan biosynthesis, Other types of O-glycan biosynthesis	1.39e-05	3670.18	1723.54	2.13	0h
19		CC	Golgi membrane	A_52_P618379	Info	Slc35a5	solute carrier family 35, member A5	74102	NM_028756	Mm.264984	ENSMUSG00000022664		2.07e-05	29	10.77	2.69	0h
20		CC	Golgi membrane	A_52_P408530	Info	St3gal2	ST3 beta-galactoside alpha-2,3-sialyltransferase 2	20444	NM_009179	Mm.200388	ENSMUSG00000031749	Glycosaminoglycan biosynthesis - keratan sulfate, Glycosphingolipid biosynthesis - ganglio series, Glycosphingolipid biosynthesis - globo series, Metabolic pathways, Mucin type O-Glycan biosynthesis	2.75e-05	177.02	59.84	2.96	0h
21		CC	Golgi membrane	A_55_P2077618	Info	Csgalnact1	chondroitin sulfate N-acetylgalactosaminyltransferase 1	234356	NM_001252623	Mm.334569	ENSMUSG00000036356	Glycosaminoglycan biosynthesis - chondroitin sulfate / dermatan sulfate, Metabolic pathways	3e-05	10	34.49	0.29	0h
22		CC	Golgi membrane	A_55_P2113439	Info	Caln1	calneuron 1	140904	NM_021371	Mm.40875	ENSMUSG00000060371		3.56e-05	33	103.62	0.32	0h
23		CC	Golgi membrane	A_55_P2022778	Info	Trpc2	transient receptor potential cation channel, subfamily C, member 2	22064	NM_001109897	Mm.292904	ENSMUSG00000100254		8.34e-05	124.8	220.23	0.57	0h
24		CC	Golgi membrane	A_66_P128608	Info	Fut11	fucosyltransferase 11	73068	NM_028428	Mm.277552	ENSMUSG00000039357		0.0001364	87.66	21.75	4.03	0h
25		CC	Golgi membrane	A_66_P138673	Info	Whamm	WAS protein homolog associated with actin, golgi membranes and microtubules	434204	NM_001004185	Mm.181641	ENSMUSG00000045795		0.0001507	265.68	456.36	0.58	0h
26		CC	Golgi membrane	A_52_P390944	Info	Chst3	carbohydrate (chondroitin 6/keratan) sulfotransferase 3	53374	NM_016803	Mm.12866	ENSMUSG00000057337	Glycosaminoglycan biosynthesis - chondroitin sulfate / dermatan sulfate	0.0001526	23.85	10	2.38	0h
27		CC	Golgi membrane	A_51_P421182	Info	Sys1	SYS1 Golgi-localized integral membrane protein homolog (S. cerevisiae)	66460	NM_025575	Mm.44218	ENSMUSG00000045503		0.0001905	331.28	877.04	0.38	0h
28		CC	Golgi membrane	A_55_P2007944	Info	Prkce	protein kinase C, epsilon	18754	NM_011104	Mm.24614	ENSMUSG00000045038	Keratinocyte Differentiation, Phosphoinositides and their downstream targets., Protein Kinase A at the Centrosome, Fc epsilon RI signaling pathway, Fc gamma R-mediated phagocytosis, Tight junction, Type II diabetes mellitus, Vascular smooth muscle contraction	0.0001984	32.95	67.16	0.49	0h
29		CC	Golgi membrane	A_51_P284577	Info	Hyal2	hyaluronoglucosaminidase 2	15587	NM_010489	Mm.4834	ENSMUSG00000010047	Glycosaminoglycan degradation, Metabolic pathways	0.0002535	420.8	144.95	2.9	0h
30		CC	Golgi membrane	A_55_P2001203	Info	Dnm2	dynamin 2	13430	NM_001039520	Mm.433257	ENSMUSG00000033335	Bacterial invasion of epithelial cells, Endocytosis, Fc gamma R-mediated phagocytosis	0.0003915	19311.1	27289.5	0.71	0h
31		CC	Golgi membrane	A_52_P349694	Info	Copg1	coatomer protein complex, subunit gamma 1	54161	NM_017477	Mm.258785	ENSMUSG00000030058		0.0004588	42.74	115.57	0.37	0h
32		CC	Golgi membrane	A_55_P2081323	Info	Gnas	GNAS (guanine nucleotide binding protein, alpha stimulating) complex locus	14683	NM_001077507	Mm.125770	ENSMUSG00000027523	Attenuation of GPCR Signaling, b-arrestins in GPCR Desensitization, CCR3 signaling in Eosinophils, ChREBP regulation by carbohydrates and cAMP, Corticosteroids and cardioprotection, Erk1/Erk2 Mapk Signaling pathway, Role of b-arrestins in the activation and targeting of MAP kinases, Roles of b-arrestin-dependent Recruitment of Src Kinases in GPCR Signaling, Amoebiasis, Bile secretion, Calcium sig…	0.0005242	111.68	261.14	0.43	0h
33		CC	Golgi membrane	A_52_P448466	Info	BC004004	cDNA sequence BC004004	80748	NM_030561	Mm.290116	ENSMUSG00000052712		0.0005887	66.08	22.4	2.95	0h
34		CC	Golgi membrane	A_51_P309744	Info	Gpr89	G protein-coupled receptor 89	67549	NM_026229	Mm.46722	ENSMUSG00000028096		0.0014024	66.29	46.05	1.44	0h
35		CC	Golgi membrane	A_51_P471791	Info	St8sia6	ST8 alpha-N-acetyl-neuraminide alpha-2,8-sialyltransferase 6	241230	NM_145838	Mm.330004	ENSMUSG00000003418		0.0015782	35.66	13.4	2.66	0h
36		CC	Golgi membrane	A_51_P445473	Info	Fut7	fucosyltransferase 7	14347	NM_001177366	Mm.1203	ENSMUSG00000036587	Steps in the Glycosylation of Mammalian N-linked Oligosaccarides, Glycosphingolipid biosynthesis - lacto and neolacto series, Metabolic pathways, Other types of O-glycan biosynthesis	0.0018672	179.59	104.04	1.73	0h
37		CC	Golgi membrane	A_55_P2042525	Info	Apoo	apolipoprotein O	68316	NM_001199337	Mm.379156	ENSMUSG00000079508		0.0020855	601.96	441.22	1.36	0h
38		CC	Golgi membrane	A_51_P151254	Info	Slc35b3	solute carrier family 35, member B3	108652	NM_001170430	Mm.255506	ENSMUSG00000021432		0.0029115	952.91	1566.55	0.61	0h
39		CC	Golgi membrane	A_55_P1985360	Info	Man1c1	mannosidase, alpha, class 1C, member 1	230815	NM_207237	Mm.18905	ENSMUSG00000037306	Metabolic pathways, N-Glycan biosynthesis, Protein processing in endoplasmic reticulum	0.0037103	88.15	32.05	2.75	0h
40		CC	Golgi membrane	A_51_P245368	Info	Abcb1b	ATP-binding cassette, sub-family B (MDR/TAP), member 1B	18669	NM_011075	Mm.146649	ENSMUSG00000028970	Multi-Drug Resistance Factors, Nuclear Receptors in Lipid Metabolism and Toxicity	0.0038043	873.01	594.16	1.47	0h
41		CC	Golgi membrane	A_55_P2011087	Info	Gnptg	N-acetylglucosamine-1-phosphotransferase, gamma subunit	214505	NM_001346737	Mm.38607	ENSMUSG00000035521	Lysosome	0.003927	7455.11	8453.43	0.88	0h
42		CC	Golgi membrane	A_52_P200458	Info	Fut4	fucosyltransferase 4	14345	NM_010242	Mm.63450	ENSMUSG00000049307	Steps in the Glycosylation of Mammalian N-linked Oligosaccarides, Glycosphingolipid biosynthesis - lacto and neolacto series, Metabolic pathways, Other types of O-glycan biosynthesis	0.0058117	15.35	10	1.53	0h
43		CC	Golgi membrane	A_51_P202033	Info	Wls	wntless homolog (Drosophila)	68151	NM_026582	Mm.6766	ENSMUSG00000028173		0.0133136	299.69	466.41	0.64	0h
44		CC	Golgi membrane	A_52_P316474	Info	St3gal4	ST3 beta-galactoside alpha-2,3-sialyltransferase 4	20443	NM_009178	Mm.275973	ENSMUSG00000032038	Steps in the Glycosylation of Mammalian N-linked Oligosaccarides, Glycosphingolipid biosynthesis - lacto and neolacto series, Metabolic pathways	0.0157524	463.28	391.01	1.18	0h
45		CC	Golgi membrane	A_55_P1956147	Info	B4galnt2	beta-1,4-N-acetyl-galactosaminyl transferase 2	14422	NM_008081	Mm.340702	ENSMUSG00000013418		0.0199867	10	32.09	0.31	0h
46		CC	Golgi membrane	A_55_P2066180	Info	Hid1	HID1 domain containing	217310	NM_001346774	Mm.205707	ENSMUSG00000034586		0.0218883	7182.35	5896.51	1.22	0h
47		CC	Golgi membrane	A_55_P1984601	Info	Vapb	vesicle-associated membrane protein, associated protein B and C	56491	NM_019806	Mm.260456	ENSMUSG00000054455		0.0275034	283.56	221.1	1.28	0h
48		CC	Golgi membrane	A_55_P2054062	Info	Chst2	carbohydrate sulfotransferase 2	54371	NM_018763	Mm.212446	ENSMUSG00000033350	Glycosaminoglycan biosynthesis - keratan sulfate	0.0278172	62.54	83.82	0.75	0h
49		CC	Golgi membrane	A_51_P331661	Info	Ubiad1	UbiA prenyltransferase domain containing 1	71707	NM_027873	Mm.292503	ENSMUSG00000047719		0.03016	711.15	545.68	1.3	0h
50		CC	Golgi membrane	A_52_P108845	Info	Clip3	CAP-GLY domain containing linker protein 3	76686	NM_001081114	Mm.159258	ENSMUSG00000013921		0.0769158	12.51	24.03	0.52	0h
51		CC	Golgi membrane	A_65_P03728	Info	St3gal1	ST3 beta-galactoside alpha-2,3-sialyltransferase 1	20442	NM_001033487	Mm.248334	ENSMUSG00000013846	Glycosaminoglycan biosynthesis - keratan sulfate, Glycosphingolipid biosynthesis - ganglio series, Glycosphingolipid biosynthesis - globo series, Metabolic pathways, Mucin type O-Glycan biosynthesis	0.398188	3638.53	3021.35	1.2	0h
52		CC	Golgi membrane	A_51_P130757	Info	Acer3	alkaline ceramidase 3	66190	NM_025408	Mm.334041	ENSMUSG00000030760	Sphingolipid metabolism	0.600496	160.72	168.54	0.95	0h
1	GO:0071214	BP	cellular response to abiotic stimulus	A_55_P1975475	Info	Mdm2	transformed mouse 3T3 cell double minute 2	17246	NM_001288586	Mm.22670	ENSMUSG00000020184	ATM Signaling Pathway, Cell Cycle: G2/M Checkpoint, CTCF: First Multivalent Nuclear Factor, HIV-I Nef: negative effector of Fas and TNF, p53 Signaling Pathway, Sumoylation by RanBP2 Regulates Transcriptional Repression, Tumor Suppressor Arf Inhibits Ribosomal Biogenesis, Bladder cancer, Cell cycle, Chronic myeloid leukemia, Endocytosis, Glioma, Melanoma, p53 signaling pathway, Pathways in cancer,…	< 1e-07	7050.76	15833.3	0.45	0h
2		BP	cellular response to abiotic stimulus	A_55_P2108655	Info	Mtch2	mitochondrial carrier 2	56428	NM_001317241	Mm.28023	ENSMUSG00000027282		< 1e-07	5575.52	3288.53	1.7	0h
3		BP	cellular response to abiotic stimulus	A_51_P369252	Info	Ddias	DNA damage-induced apoptosis suppressor	74041	NM_001080995	Mm.26468	ENSMUSG00000030641		< 1e-07	75.13	310.27	0.24	0h
4		BP	cellular response to abiotic stimulus	A_55_P1960566	Info	Ybx3	Y box protein 3	56449	NM_011733	Mm.458000	ENSMUSG00000030189	Tight junction	< 1e-07	5591.46	1847.35	3.03	0h
5		BP	cellular response to abiotic stimulus	A_52_P594049	Info	Actr5	ARP5 actin-related protein 5	109275	NM_175419	Mm.27747	ENSMUSG00000037761		< 1e-07	1889.36	4591.47	0.41	0h
6		BP	cellular response to abiotic stimulus	A_55_P1956083	Info	Gpr68	G protein-coupled receptor 68	238377	NM_001177673	Mm.32160	ENSMUSG00000047415		< 1e-07	312.77	4887.4	0.064	0h
7		BP	cellular response to abiotic stimulus	A_51_P230098	Info	Pbk	PDZ binding kinase	52033	NM_023209	Mm.24337	ENSMUSG00000022033		< 1e-07	80.17	10	8.02	0h
8		BP	cellular response to abiotic stimulus	A_51_P137111	Info	Chek2	checkpoint kinase 2	50883	NM_016681	Mm.279308	ENSMUSG00000029521	ATM Signaling Pathway, Role of BRCA1, BRCA2 and ATR in Cancer Susceptibility, Cell cycle, p53 signaling pathway	< 1e-07	69.87	11.01	6.35	0h
9		BP	cellular response to abiotic stimulus	A_55_P1974877	Info	Bcl2l1	BCL2-like 1	12048	NM_001289716	Mm.238213	ENSMUSG00000007659	Amyotrophic lateral sclerosis (ALS), Apoptosis, Chronic myeloid leukemia, Jak-STAT signaling pathway, Pancreatic cancer, Pathways in cancer, Small cell lung cancer, Toxoplasmosis	< 1e-07	7977.97	2501.17	3.19	0h
10		BP	cellular response to abiotic stimulus	A_55_P2013833	Info	Ddx3x	DEAD/H (Asp-Glu-Ala-Asp/His) box polypeptide 3, X-linked	13205	NM_010028	Mm.289662	ENSMUSG00000000787	RIG-I-like receptor signaling pathway	2e-07	6156.29	18827.1	0.33	0h
11		BP	cellular response to abiotic stimulus	A_55_P2133840	Info	Sipa1	signal-induced proliferation associated gene 1	20469	NM_001164480	Mm.3072	ENSMUSG00000056917	Leukocyte transendothelial migration	2e-07	27001.6	12664.4	2.13	0h
12		BP	cellular response to abiotic stimulus	A_66_P108567	Info	Xrcc6	X-ray repair complementing defective repair in Chinese hamster cells 6	14375	NM_010247	Mm.288809	ENSMUSG00000022471	Telomeres, Telomerase, Cellular Aging, and Immortality, Non-homologous end-joining	4e-07	5726.95	1637.47	3.5	0h
13		BP	cellular response to abiotic stimulus	A_51_P338031	Info	Trpm1	transient receptor potential cation channel, subfamily M, member 1	17364	NM_001039104	Mm.38875	ENSMUSG00000030523		6e-07	13.27	130.66	0.1	0h
14		BP	cellular response to abiotic stimulus	A_55_P2184816	Info	Eif2s1	eukaryotic translation initiation factor 2, subunit 1 alpha	13665	NM_026114	Mm.196220	ENSMUSG00000021116	Apoptotic Signaling in Response to DNA Damage, Double Stranded RNA Induced Gene Expression, Eukaryotic protein translation, Regulation of eIF2, Skeletal muscle hypertrophy is regulated via AKT/mTOR pathway, Hepatitis C, Protein processing in endoplasmic reticulum, RNA transport	6e-07	5177.26	3371	1.54	0h
15		BP	cellular response to abiotic stimulus	A_51_P483220	Info	Impact	impact, RWD domain protein	16210	NM_008378	Mm.8154	ENSMUSG00000024423		6e-07	1148.4	2537.78	0.45	0h
16		BP	cellular response to abiotic stimulus	A_55_P2146185	Info	Rs1	retinoschisis (X-linked, juvenile) 1 (human)	20147	NM_011302	Mm.41982	ENSMUSG00000031293		7e-07	5191.98	12779	0.41	0h
17		BP	cellular response to abiotic stimulus	A_52_P424585	Info	Ctnnb1	catenin (cadherin associated protein), beta 1	12387	NM_001165902	Mm.291928	ENSMUSG00000006932	Cell to Cell Adhesion Signaling, Inactivation of Gsk3 by AKT causes accumulation of b-catenin in Alveolar Macrophages, Multi-step Regulation of Transcription by Pitx2, Presenilin action in Notch and Wnt signaling, Trefoil Factors Initiate Mucosal Healing, WNT Signaling Pathway, Adherens junction, Arrhythmogenic right ventricular cardiomyopathy (ARVC), Bacterial invasion of epithelial cells, Basal…	7e-07	2100.1	761.35	2.76	0h
18		BP	cellular response to abiotic stimulus	A_55_P2010066	Info	Capn3	calpain 3	12335	NM_001109761	Mm.458021	ENSMUSG00000079110		8e-07	336.81	127.33	2.65	0h
19		BP	cellular response to abiotic stimulus	A_55_P2114482	Info	Rpgr	retinitis pigmentosa GTPase regulator	19893	NM_001177950	Mm.247556	ENSMUSG00000031174		8e-07	410.98	81.54	5.04	0h
20		BP	cellular response to abiotic stimulus	A_51_P468073	Info	Ggt1	gamma-glutamyltransferase 1	14598	NM_001305992	Mm.4559	ENSMUSG00000006345	Arachidonic acid metabolism, Cyanoamino acid metabolism, Glutathione metabolism, Metabolic pathways, Taurine and hypotaurine metabolism	8e-07	54.07	643.62	0.084	0h
21		BP	cellular response to abiotic stimulus	A_55_P2105542	Info	Pde2a	phosphodiesterase 2A, cGMP-stimulated	207728	NM_001008548	Mm.247564	ENSMUSG00000030653	Purine metabolism	9e-07	78567.9	34370.6	2.29	0h
22		BP	cellular response to abiotic stimulus	A_51_P370755	Info	Polh	polymerase (DNA directed), eta (RAD 30 related)	80905	NM_030715	Mm.311585	ENSMUSG00000023953		1.3e-06	129.82	38.7	3.35	0h
23		BP	cellular response to abiotic stimulus	A_55_P2158873	Info	Ppid	peptidylprolyl isomerase D (cyclophilin D)	67738	NM_026352	Mm.295252	ENSMUSG00000027804	Calcium signaling pathway, Huntington's disease, Parkinson's disease	1.5e-06	1713.81	936.19	1.83	0h
24		BP	cellular response to abiotic stimulus	A_51_P148105	Info	Rad51	RAD51 recombinase	19361	NM_011234	Mm.330492	ENSMUSG00000027323	ATM Signaling Pathway, Role of BRCA1, BRCA2 and ATR in Cancer Susceptibility, Homologous recombination, Pancreatic cancer, Pathways in cancer	1.8e-06	239.03	40.44	5.91	0h
25		BP	cellular response to abiotic stimulus	A_52_P451888	Info	Tlk2	tousled-like kinase 2 (Arabidopsis)	24086	NM_001112705	Mm.126976	ENSMUSG00000020694		2.4e-06	316.07	911.16	0.35	0h
26		BP	cellular response to abiotic stimulus	A_55_P2034175	Info	Usp28	ubiquitin specific peptidase 28	235323	NM_175482	Mm.21630	ENSMUSG00000032267		3.1e-06	1109.04	3155.47	0.35	0h
27		BP	cellular response to abiotic stimulus	A_55_P1976127	Info	Ect2	ect2 oncogene	13605	NM_001177625	Mm.261453	ENSMUSG00000027699		3.2e-06	184.46	60.16	3.07	0h
28		BP	cellular response to abiotic stimulus	A_55_P1953851	Info	Stk39	serine/threonine kinase 39	53416	NM_016866	Mm.198414	ENSMUSG00000027030		1.64e-05	353.5	199.24	1.77	0h
29		BP	cellular response to abiotic stimulus	A_52_P420216	Info	N4bp1	NEDD4 binding protein 1	80750	NM_030563	Mm.25117	ENSMUSG00000031652		1.71e-05	355.97	58.89	6.05	0h
30		BP	cellular response to abiotic stimulus	A_52_P615375	Info	Hist3h2a	histone cluster 3, H2a	319162	NM_178218	Mm.212549	ENSMUSG00000078851	Systemic lupus erythematosus	1.85e-05	1659.49	4058.13	0.41	0h
31		BP	cellular response to abiotic stimulus	A_52_P342159	Info	Nfatc4	nuclear factor of activated T cells, cytoplasmic, calcineurin dependent 4	73181	NM_001168346	Mm.27908	ENSMUSG00000023411	BCR Signaling Pathway, Effects of calcineurin in Keratinocyte Differentiation, Fc Epsilon Receptor I Signaling in Mast Cells, fMLP induced chemokine gene expression in HMC-1 cells, NFAT and Hypertrophy of the heart (Transcription in the broken heart), Signaling Pathway from G-Protein Families, T Cell Receptor Signaling Pathway, Axon guidance, B cell receptor signaling pathway, MAPK signaling path…	2.1e-05	605.96	398.36	1.52	0h
32		BP	cellular response to abiotic stimulus	A_51_P379341	Info	Neurod2	neurogenic differentiation 2	18013	NM_010895	Mm.4814	ENSMUSG00000038255		2.39e-05	32.63	136.39	0.24	0h
33		BP	cellular response to abiotic stimulus	A_55_P2029106	Info	Bmf	BCL2 modifying factor	171543	NM_001311140	Mm.210125	ENSMUSG00000040093		2.86e-05	397.13	185.06	2.15	0h
34		BP	cellular response to abiotic stimulus	A_51_P371174	Info	Bag3	BCL2-associated athanogene 3	29810	NM_013863	Mm.84073	ENSMUSG00000030847		3e-05	456.43	2026.82	0.23	0h
35		BP	cellular response to abiotic stimulus	A_55_P2025008	Info	Hvcn1	hydrogen voltage-gated channel 1	74096	NM_001042489	Mm.28804	ENSMUSG00000064267		3.4e-05	7313.24	4105.29	1.78	0h
36		BP	cellular response to abiotic stimulus	A_55_P1967315	Info	Ppp1r9b	protein phosphatase 1, regulatory subunit 9B	217124	NM_172261	Mm.229087	ENSMUSG00000038976		4e-05	12563.2	6131.07	2.05	0h
37		BP	cellular response to abiotic stimulus	A_55_P2011937	Info	Fignl1	fidgetin-like 1	60530	NM_001163359	Mm.236114	ENSMUSG00000035455		4.64e-05	470.68	304.01	1.55	0h
38		BP	cellular response to abiotic stimulus	A_51_P392705	Info	Xpc	xeroderma pigmentosum, complementation group C	22591	NM_009531	Mm.2806	ENSMUSG00000030094	Nucleotide excision repair	5.33e-05	1310.61	668.64	1.96	0h
39		BP	cellular response to abiotic stimulus	A_52_P53906	Info	Ccnd2	cyclin D2	12444	NM_009829	Mm.333406	ENSMUSG00000000184	Cyclins and Cell Cycle Regulation, Cell cycle, Focal adhesion, Jak-STAT signaling pathway, p53 signaling pathway, Wnt signaling pathway	7.21e-05	9752.77	4414.38	2.21	0h
40		BP	cellular response to abiotic stimulus	A_51_P357664	Info	Hras	Harvey rat sarcoma virus oncogene	15461	NM_001130443	Mm.334313	ENSMUSG00000025499	Acute myeloid leukemia, Axon guidance, B cell receptor signaling pathway, Bladder cancer, Chemokine signaling pathway, Chronic myeloid leukemia, Endocytosis, Endometrial cancer, ErbB signaling pathway, Fc epsilon RI signaling pathway, Focal adhesion, Gap junction, Glioma, GnRH signaling pathway, Hepatitis C, Insulin signaling pathway, Long-term depression, Long-term potentiation, MAPK signaling p…	7.45e-05	1372.3	1009.9	1.36	0h
41		BP	cellular response to abiotic stimulus	A_55_P2030428	Info	Sirt1	sirtuin 1	93759	NM_001159589	Mm.351459	ENSMUSG00000020063	Regulation of transcriptional activity by PML	9.59e-05	1524.28	3531.35	0.43	0h
42		BP	cellular response to abiotic stimulus	A_52_P529360	Info	Rab11fip5	RAB11 family interacting protein 5 (class I)	52055	NM_001003955	Mm.220334	ENSMUSG00000051343	Endocytosis	0.0001277	37.19	128.65	0.29	0h
43		BP	cellular response to abiotic stimulus	A_51_P389751	Info	Relb	avian reticuloendotheliosis viral (v-rel) oncogene related B	19698	NM_001290457	Mm.1741	ENSMUSG00000002983	MAPK signaling pathway, Osteoclast differentiation	0.0001455	1539.59	4853.17	0.32	0h
44		BP	cellular response to abiotic stimulus	A_55_P2005470	Info	Mfap4	microfibrillar-associated protein 4	76293	NM_001347545	Mm.272278	ENSMUSG00000042436		0.0001769	62.35	132.24	0.47	0h
45		BP	cellular response to abiotic stimulus	A_55_P1998392	Info	Eif2ak4	eukaryotic translation initiation factor 2 alpha kinase 4	27103	NM_001177806	Mm.217616	ENSMUSG00000005102	Regulation of eIF2, Hepatitis C, Protein processing in endoplasmic reticulum	0.0002369	30.81	155.5	0.2	0h
46		BP	cellular response to abiotic stimulus	A_55_P1981200	Info	Grm1	glutamate receptor, metabotropic 1	14816	NM_001114333	Mm.391904	ENSMUSG00000019828	Regulation of ck1/cdk5 by type 1 glutamate receptors, Calcium signaling pathway, Gap junction, Huntington's disease, Long-term depression, Long-term potentiation, Neuroactive ligand-receptor interaction	0.0002426	42.84	61.21	0.7	0h
47		BP	cellular response to abiotic stimulus	A_51_P284577	Info	Hyal2	hyaluronoglucosaminidase 2	15587	NM_010489	Mm.4834	ENSMUSG00000010047	Glycosaminoglycan degradation, Metabolic pathways	0.0002535	420.8	144.95	2.9	0h
48		BP	cellular response to abiotic stimulus	A_55_P1991688	Info	Rad51ap1	RAD51 associated protein 1	19362	NM_001347455	Mm.204634	ENSMUSG00000030346		0.0002907	576.43	414.68	1.39	0h
49		BP	cellular response to abiotic stimulus	A_66_P108792	Info	Rad1	RAD1 checkpoint DNA exonuclease	19355	NM_001289447	Mm.38376	ENSMUSG00000022248	Role of BRCA1, BRCA2 and ATR in Cancer Susceptibility	0.0007276	2087.78	537.19	3.89	0h
50		BP	cellular response to abiotic stimulus	A_52_P27244	Info	Mapk9	mitogen-activated protein kinase 9	26420	NM_001163671	Mm.68933	ENSMUSG00000020366	MAPKinase Signaling Pathway, Adipocytokine signaling pathway, Chagas disease (American trypanosomiasis), Colorectal cancer, Epithelial cell signaling in Helicobacter pylori infection, ErbB signaling pathway, Fc epsilon RI signaling pathway, Focal adhesion, GnRH signaling pathway, Hepatitis C, Insulin signaling pathway, MAPK signaling pathway, Neurotrophin signaling pathway, NOD-like receptor sign…	0.0008232	199.4	335.09	0.6	0h
51		BP	cellular response to abiotic stimulus	A_52_P356119	Info	Hus1	HUS1 checkpoint clamp component	15574	NM_001303532	Mm.42201	ENSMUSG00000020413	Role of BRCA1, BRCA2 and ATR in Cancer Susceptibility	0.0008236	160.13	60.47	2.65	0h
52		BP	cellular response to abiotic stimulus	A_51_P390476	Info	Hyal3	hyaluronoglucosaminidase 3	109685	NM_178020	Mm.447916	ENSMUSG00000036091	Glycosaminoglycan degradation, Metabolic pathways	0.0015583	11.53	28.5	0.4	0h
53		BP	cellular response to abiotic stimulus	A_55_P2163774	Info	Crip1	cysteine-rich protein 1 (intestinal)	12925	NM_007763	Mm.272368	ENSMUSG00000006360		0.0023507	64092.2	55011.2	1.17	0h
54		BP	cellular response to abiotic stimulus	A_55_P1970915	Info	Kdm4d	lysine (K)-specific demethylase 4D	244694	NM_173433	Mm.240457	ENSMUSG00000053914		0.0028504	112.94	26	4.34	0h
55		BP	cellular response to abiotic stimulus	A_51_P363947	Info	Cdkn1a	cyclin-dependent kinase inhibitor 1A (P21)	12575	NM_001111099	Mm.195663	ENSMUSG00000023067	ATM Signaling Pathway, Cell Cycle: G1/S Check Point , Cell Cycle: G2/M Checkpoint, Cyclins and Cell Cycle Regulation, Effects of calcineurin in Keratinocyte Differentiation, Erythropoietin mediated neuroprotection through NF-kB, Influence of Ras and Rho proteins on G1 to S Transition, p53 Signaling Pathway, Bladder cancer, Cell cycle, Chronic myeloid leukemia, ErbB signaling pathway, Glioma, Hepa…	0.0033868	135.25	413.43	0.33	0h
56		BP	cellular response to abiotic stimulus	A_51_P400453	Info	Pten	phosphatase and tensin homolog	19211	NM_008960	Mm.245395	ENSMUSG00000013663	CTCF: First Multivalent Nuclear Factor, mTOR Signaling Pathway, PTEN dependent cell cycle arrest and apoptosis, Regulation of eIF4e and p70 S6 Kinase, Signaling of Hepatocyte Growth Factor Receptor, Skeletal muscle hypertrophy is regulated via AKT/mTOR pathway, Endometrial cancer, Focal adhesion, Glioma, Inositol phosphate metabolism, Melanoma, p53 signaling pathway, Pathways in cancer, Phosphati…	0.0044273	47.14	70.57	0.67	0h
57		BP	cellular response to abiotic stimulus	A_51_P125205	Info	Aqp1	aquaporin 1	11826	NM_007472	Mm.18625	ENSMUSG00000004655	Bile secretion, Proximal tubule bicarbonate reclamation	0.0053003	23.34	10.04	2.33	0h
58		BP	cellular response to abiotic stimulus	A_51_P511236	Info	Pik3r1	phosphatidylinositol 3-kinase, regulatory subunit, polypeptide 1 (p85 alpha)	18708	NM_001024955	Mm.259333	ENSMUSG00000041417	AKT Signaling Pathway, B Cell Survival Pathway, Control of skeletal myogenesis by HDAC & calcium/calmodulin-dependent kinase (CaMK), Corticosteroids and cardioprotection, CTCF: First Multivalent Nuclear Factor, CXCR4 Signaling Pathway, EGF Signaling Pathway, Erk and PI-3 Kinase Are Necessary for Collagen Binding in Corneal Epithelia, Fc Epsilon Receptor I Signaling in Mast Cells, Growth Hormone S…	0.0056824	959.63	1426.19	0.67	0h
59		BP	cellular response to abiotic stimulus	A_51_P245275	Info	H2afx	H2A histone family, member X	15270	NM_010436	Mm.245931	ENSMUSG00000049932	Systemic lupus erythematosus	0.0096434	4772.19	3552.52	1.34	0h
60		BP	cellular response to abiotic stimulus	A_51_P380432	Info	Scx	scleraxis	20289	NM_198885	Mm.322821	ENSMUSG00000034161		0.011617	29.69	89.18	0.33	0h
61		BP	cellular response to abiotic stimulus	A_51_P314418	Info	Blm	Bloom syndrome, RecQ helicase-like	12144	NM_001042527	Mm.12932	ENSMUSG00000030528	Homologous recombination	0.0123341	267.33	189.55	1.41	0h
62		BP	cellular response to abiotic stimulus	A_66_P129873	Info	Npm1	nucleophosmin 1	18148	NM_001252260	Mm.485384	ENSMUSG00000057113		0.0132147	67867.8	58044.9	1.17	0h
63		BP	cellular response to abiotic stimulus	A_66_P111011	Info	Gata3	GATA binding protein 3	14462	NM_008091	Mm.313866	ENSMUSG00000015619	GATA3 participate in activating the Th2 cytokine genes expression	0.0183274	3022.94	2493.43	1.21	0h
64		BP	cellular response to abiotic stimulus	A_55_P1952056	Info	Trp63	transformation related protein 63	22061	NM_001127259	Mm.20894	ENSMUSG00000022510		0.0197401	10	16.24	0.62	0h
65		BP	cellular response to abiotic stimulus	A_51_P296608	Info	Gadd45a	growth arrest and DNA-damage-inducible 45 alpha	13197	NM_007836	Mm.72235	ENSMUSG00000036390	ATM Signaling Pathway, Cell Cycle: G2/M Checkpoint, p53 Signaling Pathway, Cell cycle, MAPK signaling pathway, p53 signaling pathway	0.02089	357.57	1165.99	0.31	0h
66		BP	cellular response to abiotic stimulus	A_55_P2092904	Info	Ddb2	damage specific DNA binding protein 2	107986	NM_028119	Mm.389334	ENSMUSG00000002109	Nucleotide excision repair, p53 signaling pathway, Ubiquitin mediated proteolysis	0.0233349	1442.15	1649.43	0.87	0h
67		BP	cellular response to abiotic stimulus	A_51_P248122	Info	Bbc3	BCL2 binding component 3	170770	NM_133234	Mm.7660	ENSMUSG00000002083	Huntington's disease, p53 signaling pathway	0.037692	5462.78	8606.63	0.63	0h
68		BP	cellular response to abiotic stimulus	A_55_P1997906	Info	Nox1	NADPH oxidase 1	237038	NM_172203	Mm.67938	ENSMUSG00000031257	Leukocyte transendothelial migration, Osteoclast differentiation, Phagosome	0.0488284	28.99	42.92	0.68	0h
69		BP	cellular response to abiotic stimulus	A_51_P367125	Info	Pold1	polymerase (DNA directed), delta 1, catalytic subunit	18971	NM_011131	Mm.16549	ENSMUSG00000038644	Base excision repair, DNA replication, Homologous recombination, Metabolic pathways, Mismatch repair, Nucleotide excision repair, Purine metabolism, Pyrimidine metabolism	0.0675381	2687.49	2590.2	1.04	0h
70		BP	cellular response to abiotic stimulus	A_55_P2053497	Info	Poli	polymerase (DNA directed), iota	26447	NM_001136090	Mm.244352	ENSMUSG00000038425		0.131651	4241.62	3448.68	1.23	0h
71		BP	cellular response to abiotic stimulus	A_52_P246165	Info	Ptprk	protein tyrosine phosphatase, receptor type, K	19272	NM_008983	Mm.332303	ENSMUSG00000019889		0.140625	23.03	17.85	1.29	0h
72		BP	cellular response to abiotic stimulus	A_65_P05252	Info	Cdc25a	cell division cycle 25A	12530	NM_007658	Mm.307103	ENSMUSG00000032477	Activation of Src by Protein-tyrosine phosphatase alpha, cdc25 and chk1 Regulatory Pathway in response to DNA damage, Cell Cycle: G1/S Check Point , Cell Cycle: G2/M Checkpoint, Cyclins and Cell Cycle Regulation, RB Tumor Suppressor/Checkpoint Signaling in response to DNA damage, Sonic Hedgehog (SHH) Receptor Ptc1 Regulates cell cycle, Cell cycle, Progesterone-mediated oocyte maturation	0.16538	755.14	673.72	1.12	0h
73		BP	cellular response to abiotic stimulus	A_51_P367866	Info	Egr1	early growth response 1	13653	NM_007913	Mm.181959	ENSMUSG00000038418	Phosphorylation of MEK1 by cdk5/p35 down regulates the MAP kinase pathway, Prion diseases	0.21388	2026.6	3724.46	0.54	0h
74		BP	cellular response to abiotic stimulus	A_55_P2066727	Info	Serpinb6a	serine (or cysteine) peptidase inhibitor, clade B, member 6a	20719	NM_001164117	Mm.252210	ENSMUSG00000060147		0.252469	2461.92	2647.85	0.93	0h
75		BP	cellular response to abiotic stimulus	A_55_P2029176	Info	Atr	ataxia telangiectasia and Rad3 related	245000	NM_019864	Mm.212462	ENSMUSG00000032409	Cell Cycle: G1/S Check Point , Cell Cycle: G2/M Checkpoint, Role of BRCA1, BRCA2 and ATR in Cancer Susceptibility, Cell cycle, p53 signaling pathway	0.34511	55.5	69.41	0.8	0h
76		BP	cellular response to abiotic stimulus	A_55_P1953459	Info	Yap1	yes-associated protein 1	22601	NM_001171147	Mm.221992	ENSMUSG00000053110		0.358042	24.36	31.21	0.78	0h
77		BP	cellular response to abiotic stimulus	A_55_P2118520	Info	Col1a1	collagen, type I, alpha 1	12842	NM_007742	Mm.277735	ENSMUSG00000001506	Amoebiasis, ECM-receptor interaction, Focal adhesion, Protein digestion and absorption	0.442193	24.79	19.55	1.27	0h
78		BP	cellular response to abiotic stimulus	A_51_P477364	Info	Rhob	ras homolog family member B	11852	NM_007483	Mm.687	ENSMUSG00000054364		0.626341	120.99	129.88	0.93	0h
79		BP	cellular response to abiotic stimulus	A_51_P175580	Info	Trp53inp1	transformation related protein 53 inducible nuclear protein 1	60599	NM_001199105	Mm.393018	ENSMUSG00000028211		0.692134	5296.77	4807.13	1.1	0h
80		BP	cellular response to abiotic stimulus	A_51_P114049	Info	Tmem109	transmembrane protein 109	68539	NM_134142	Mm.251890	ENSMUSG00000034659		0.778295	4276.84	4333.52	0.99	0h
81		BP	cellular response to abiotic stimulus	A_55_P2040245	Info	Piezo2	piezo-type mechanosensitive ion channel component 2	667742	NM_001039485	Mm.158720	ENSMUSG00000041482		1	10	10	1	0h
82		BP	cellular response to abiotic stimulus	A_55_P1980631	Info	Aurkb	aurora kinase B	20877	NM_011496	Mm.3488	ENSMUSG00000020897		1	10	10	1	0h
1	GO:0030041	BP	actin filament polymerization	A_55_P1956667	Info	Cyfip1	cytoplasmic FMR1 interacting protein 1	20430	NM_001164661	Mm.37249	ENSMUSG00000030447	Regulation of actin cytoskeleton	< 1e-07	237.04	14.49	16.35	0h
2		BP	actin filament polymerization	A_55_P2022569	Info	Pak3	p21 protein (Cdc42/Rac)-activated kinase 3	18481	NM_001195046	Mm.40035	ENSMUSG00000031284	Agrin in Postsynaptic Differentiation, Axon guidance, ErbB signaling pathway, Focal adhesion, Regulation of actin cytoskeleton, Renal cell carcinoma, T cell receptor signaling pathway	< 1e-07	10.3	57.43	0.18	0h
3		BP	actin filament polymerization	A_55_P2088028	Info	Mtss1	metastasis suppressor 1	211401	NM_001146180	Mm.215481	ENSMUSG00000022353		< 1e-07	32.1	469.95	0.068	0h
4		BP	actin filament polymerization	A_55_P1959718	Info	Cobll1	Cobl-like 1	319876	NM_027225	Mm.34159	ENSMUSG00000034903		< 1e-07	877.83	174.4	5.03	0h
5		BP	actin filament polymerization	A_51_P441469	Info	Jmy	junction-mediating and regulatory protein	57748	NM_021310	Mm.100273	ENSMUSG00000021690		< 1e-07	107.62	671.58	0.16	0h
6		BP	actin filament polymerization	A_52_P456158	Info	Fchsd1	FCH and double SH3 domains 1	319262	NM_175684	Mm.285060	ENSMUSG00000038524		< 1e-07	379.61	835.96	0.45	0h
7		BP	actin filament polymerization	A_55_P2038987	Info	Gas7	growth arrest specific 7	14457	NM_001109657	Mm.40338	ENSMUSG00000033066		< 1e-07	155.81	10.03	15.53	0h
8		BP	actin filament polymerization	A_55_P2117741	Info	Nck2	non-catalytic region of tyrosine kinase adaptor protein 2	17974	NM_010879	Mm.389903	ENSMUSG00000066877	Axon guidance, ErbB signaling pathway, Pathogenic Escherichia coli infection, T cell receptor signaling pathway	1e-07	2343.37	1217.39	1.92	0h
9		BP	actin filament polymerization	A_55_P2067226	Info	Arpc5l	actin related protein 2/3 complex, subunit 5-like	74192	NM_028809	Mm.38155	ENSMUSG00000026755	Bacterial invasion of epithelial cells, Fc gamma R-mediated phagocytosis, Pathogenic Escherichia coli infection, Regulation of actin cytoskeleton, Shigellosis	3e-07	5470	2051.49	2.67	0h
10		BP	actin filament polymerization	A_55_P2088014	Info	Cdc42ep4	CDC42 effector protein (Rho GTPase binding) 4	56699	NM_001163346	Mm.293378	ENSMUSG00000041598		3e-07	116.98	372.14	0.31	0h
11		BP	actin filament polymerization	A_51_P267494	Info	Cdc42ep3	CDC42 effector protein (Rho GTPase binding) 3	260409	NM_026514	Mm.140601	ENSMUSG00000036533		4e-07	1430.36	728.15	1.96	0h
12		BP	actin filament polymerization	A_51_P335460	Info	Scin	scinderin	20259	NM_001146196	Mm.2416	ENSMUSG00000002565	Fc gamma R-mediated phagocytosis, Regulation of actin cytoskeleton	5e-07	47.37	10	4.74	0h
13		BP	actin filament polymerization	A_55_P2007981	Info	Fmn2	formin 2	54418	NM_019445	Mm.330620	ENSMUSG00000028354	Dorso-ventral axis formation	1.1e-06	384.1	859.74	0.45	0h
14		BP	actin filament polymerization	A_55_P2108738	Info	Nck1	non-catalytic region of tyrosine kinase adaptor protein 1	17973	NM_001324530	Mm.181485	ENSMUSG00000032475	Y branching of actin filaments, Axon guidance, ErbB signaling pathway, Pathogenic Escherichia coli infection, T cell receptor signaling pathway	2.8e-06	1652.26	547.09	3.02	0h
15		BP	actin filament polymerization	A_51_P402193	Info	Map3k1	mitogen-activated protein kinase kinase kinase 1	26401	NM_011945	Mm.15918	ENSMUSG00000021754	Angiotensin II mediated activation of JNK Pathway via Pyk2 dependent signaling, BCR Signaling Pathway, CD40L Signaling Pathway, Ceramide Signaling Pathway, EGF Signaling Pathway, FAS signaling pathway ( CD95 ), Fc Epsilon Receptor I Signaling in Mast Cells, fMLP induced chemokine gene expression in HMC-1 cells, HIV-I Nef: negative effector of Fas and TNF, Human Cytomegalovirus and Map Kinase Path…	3.6e-06	7888.71	3902.32	2.02	0h
16		BP	actin filament polymerization	A_55_P2003251	Info	Magel2	melanoma antigen, family L, 2	27385	NM_013779	Mm.45207	ENSMUSG00000056972		3.7e-06	44.02	176.59	0.25	0h
17		BP	actin filament polymerization	A_52_P96782	Info	Wasl	Wiskott-Aldrich syndrome-like (human)	73178	NM_001167745	Mm.1574	ENSMUSG00000029684	Role of PI3K subunit p85 in regulation of Actin Organization and Cell Migration, Y branching of actin filaments, Adherens junction, Bacterial invasion of epithelial cells, Chemokine signaling pathway, Fc gamma R-mediated phagocytosis, Pathogenic Escherichia coli infection, Regulation of actin cytoskeleton, Shigellosis	7.2e-06	327.06	650.02	0.5	0h
18		BP	actin filament polymerization	A_55_P2174661	Info	Tmsb15l	thymosin beta 15b like	399591	NM_207267	Mm.381904	ENSMUSG00000072955		7.9e-06	80.97	25.58	3.17	0h
19		BP	actin filament polymerization	A_55_P2003004	Info	Capza1	capping protein (actin filament) muscle Z-line, alpha 1	12340	NM_009797	Mm.19142	ENSMUSG00000070372		8.1e-06	84.93	38.04	2.23	0h
20		BP	actin filament polymerization	A_55_P2128695	Info	Nckap1	NCK-associated protein 1	50884	NM_001290745	Mm.25203	ENSMUSG00000027002	Y branching of actin filaments, Regulation of actin cytoskeleton	1.06e-05	91.32	138.29	0.66	0h
21		BP	actin filament polymerization	A_55_P1998631	Info	Capg	capping protein (actin filament), gelsolin-like	12332	NM_001042534	Mm.18626	ENSMUSG00000056737		1.08e-05	5848.6	8415.19	0.7	0h
22		BP	actin filament polymerization	A_52_P613241	Info	Icam1	intercellular adhesion molecule 1	15894	NM_010493	Mm.435508	ENSMUSG00000037405	Adhesion Molecules on Lymphocyte, B Lymphocyte Cell Surface Molecules, CTL mediated immune response against target cells , Monocyte and its Surface Molecules, Neutrophil and Its Surface Molecules, T Cytotoxic Cell Surface Molecules, T Helper Cell Surface Molecules, African trypanosomiasis, Cell adhesion molecules (CAMs), Leukocyte transendothelial migration, Malaria, Natural killer cell mediated …	3.77e-05	276.11	480.37	0.57	0h
23		BP	actin filament polymerization	A_52_P67643	Info	Mtor	mechanistic target of rapamycin (serine/threonine kinase)	56717	NM_020009	Mm.21158	ENSMUSG00000028991	B Cell Survival Pathway, CTCF: First Multivalent Nuclear Factor, mTOR Signaling Pathway, Regulation of eIF4e and p70 S6 Kinase, Skeletal muscle hypertrophy is regulated via AKT/mTOR pathway, Stat3 Signaling Pathway, Acute myeloid leukemia, Adipocytokine signaling pathway, ErbB signaling pathway, Glioma, Insulin signaling pathway, mTOR signaling pathway, Pathways in cancer, Prostate cancer, Type I…	5.54e-05	126.34	478.92	0.26	0h
24		BP	actin filament polymerization	A_55_P2156062	Info	Pick1	protein interacting with C kinase 1	18693	NM_001045558	Mm.259464	ENSMUSG00000068206		6.17e-05	29.12	10.57	2.76	0h
25		BP	actin filament polymerization	A_66_P138673	Info	Whamm	WAS protein homolog associated with actin, golgi membranes and microtubules	434204	NM_001004185	Mm.181641	ENSMUSG00000045795		0.0001507	265.68	456.36	0.58	0h
26		BP	actin filament polymerization	A_55_P2087087	Info	Pecam1	platelet/endothelial cell adhesion molecule 1	18613	NM_001032378	Mm.343951	ENSMUSG00000020717	Adhesion Molecules on Lymphocyte, Cell to Cell Adhesion Signaling, Monocyte and its Surface Molecules, Neutrophil and Its Surface Molecules, Cell adhesion molecules (CAMs), Leukocyte transendothelial migration, Malaria	0.0001823	192.42	376.18	0.51	0h
27		BP	actin filament polymerization	A_55_P2007944	Info	Prkce	protein kinase C, epsilon	18754	NM_011104	Mm.24614	ENSMUSG00000045038	Keratinocyte Differentiation, Phosphoinositides and their downstream targets., Protein Kinase A at the Centrosome, Fc epsilon RI signaling pathway, Fc gamma R-mediated phagocytosis, Tight junction, Type II diabetes mellitus, Vascular smooth muscle contraction	0.0001984	32.95	67.16	0.49	0h
28		BP	actin filament polymerization	A_55_P1978642	Info	Wasf1	WAS protein family, member 1	83767	NM_031877	Mm.41353	ENSMUSG00000019831	Rac 1 cell motility signaling pathway, Y branching of actin filaments, Adherens junction, Bacterial invasion of epithelial cells, Fc gamma R-mediated phagocytosis, Regulation of actin cytoskeleton, Shigellosis	0.0002817	211.29	297.71	0.71	0h
29		BP	actin filament polymerization	A_55_P2097828	Info	Gmfg	glia maturation factor, gamma	63986	NM_001039192	Mm.194536	ENSMUSG00000060791		0.0005461	36838.4	26517.8	1.39	0h
30		BP	actin filament polymerization	A_55_P1955034	Info	Myo1c	myosin IC	17913	NM_001080774	Mm.234502	ENSMUSG00000017774		0.0007834	606.64	1287.79	0.47	0h
31		BP	actin filament polymerization	A_55_P2072980	Info	Sptan1	spectrin alpha, non-erythrocytic 1	20740	NM_001076554	Mm.204969	ENSMUSG00000057738	Tight junction	0.0010586	169.3	313.31	0.54	0h
32		BP	actin filament polymerization	A_51_P363556	Info	Abi2	abl-interactor 2	329165	NM_001198570	Mm.212066	ENSMUSG00000026782	Y branching of actin filaments, Regulation of actin cytoskeleton	0.0010692	481.21	145.03	3.32	0h
33		BP	actin filament polymerization	A_55_P2116889	Info	Hax1	HCLS1 associated X-1	23897	NM_001282032	Mm.256035	ENSMUSG00000027944		0.0018696	1099.87	718.25	1.53	0h
34		BP	actin filament polymerization	A_52_P155554	Info	Cdc42ep2	CDC42 effector protein (Rho GTPase binding) 2	104252	NM_026772	Mm.491103	ENSMUSG00000045664		0.0041686	1161.02	890.52	1.3	0h
35		BP	actin filament polymerization	A_52_P467690	Info	Sptbn1	spectrin beta, non-erythrocytic 1	20742	NM_009260	Mm.123110	ENSMUSG00000020315		0.0089133	503.13	697.66	0.72	0h
36		BP	actin filament polymerization	A_55_P1966615	Info	Actr3b	ARP3 actin-related protein 3B	242894	NM_001004365	Mm.150319	ENSMUSG00000056367		0.0123697	97.19	70.83	1.37	0h
37		BP	actin filament polymerization	A_55_P2072661	Info	Prex1	phosphatidylinositol-3,4,5-trisphosphate-dependent Rac exchange factor 1	277360	NM_177782	Mm.34420	ENSMUSG00000039621	Chemokine signaling pathway	0.0169453	11861.4	10846	1.09	0h
38		BP	actin filament polymerization	A_55_P2013948	Info	Gsn	gelsolin	227753	NM_001206367	Mm.443	ENSMUSG00000026879	Erk and PI-3 Kinase Are Necessary for Collagen Binding in Corneal Epithelia, HIV-I Nef: negative effector of Fas and TNF, Rho cell motility signaling pathway, Fc gamma R-mediated phagocytosis, Regulation of actin cytoskeleton	0.0176667	1322.78	1613	0.82	0h
39		BP	actin filament polymerization	A_51_P400543	Info	Aif1	allograft inflammatory factor 1	11629	NM_019467	Mm.10747	ENSMUSG00000024397		0.0281882	172.09	78.65	2.19	0h
40		BP	actin filament polymerization	A_51_P302087	Info	Capza3	capping protein (actin filament) muscle Z-line, alpha 3	12344	NM_007605	Mm.12817	ENSMUSG00000041791		0.0322945	10.38	31.36	0.33	0h
41		BP	actin filament polymerization	A_55_P2064995	Info	Capzb	capping protein (actin filament) muscle Z-line, beta	12345	NM_001037761	Mm.2945	ENSMUSG00000028745		0.0809671	10	16.3	0.61	0h
42		BP	actin filament polymerization	A_55_P1990336	Info	Add1	adducin 1 (alpha)	11518	NM_001024458	Mm.289106	ENSMUSG00000029106		0.0943554	21134.5	18757.3	1.13	0h
43		BP	actin filament polymerization	A_52_P503730	Info	Fchsd2	FCH and double SH3 domains 2	207278	NM_001146010	Mm.263041	ENSMUSG00000030691		0.0974126	1207.07	988.83	1.22	0h
44		BP	actin filament polymerization	A_55_P2128526	Info	Pfn2	profilin 2	18645	NM_019410	Mm.271744	ENSMUSG00000027805	Regulation of actin cytoskeleton, Shigellosis	0.111304	173.77	271.78	0.64	0h
45		BP	actin filament polymerization	A_52_P145412	Info	Rictor	RPTOR independent companion of MTOR, complex 2	78757	NM_030168	Mm.275811	ENSMUSG00000050310	mTOR signaling pathway	0.136967	620.41	781.74	0.79	0h
46		BP	actin filament polymerization	A_55_P2019203	Info	Spire1	spire homolog 1 (Drosophila)	68166	NM_176832	Mm.208723	ENSMUSG00000024533	Dorso-ventral axis formation	0.166978	10.96	14.43	0.76	0h
47		BP	actin filament polymerization	A_55_P2037677	Info	Cttn	cortactin	13043	NM_001252572	Mm.205601	ENSMUSG00000031078	Agrin in Postsynaptic Differentiation, Bacterial invasion of epithelial cells, Pathogenic Escherichia coli infection, Shigellosis, Tight junction	0.908906	13.99	13.57	1.03	0h
48		BP	actin filament polymerization	A_51_P297069	Info	Tmod1	tropomodulin 1	21916	NM_021883	Mm.249594	ENSMUSG00000028328		1	10	10	1	0h
1	GO:1902713	BP	regulation of interferon-gamma secretion	A_51_P126067	Info	Cd2	CD2 antigen	12481	NM_013486	Mm.22842	ENSMUSG00000027863	IL 17 Signaling Pathway, NO2-dependent IL 12 Pathway in NK cells, Stathmin and breast cancer resistance to antimicrotubule agents, T Cytotoxic Cell Surface Molecules, T Helper Cell Surface Molecules, Cell adhesion molecules (CAMs), Hematopoietic cell lineage	< 1e-07	7874.16	3625.75	2.17	0h
2		BP	regulation of interferon-gamma secretion	A_55_P1969650	Info	Rasgrp1	RAS guanyl releasing protein 1	19419	NM_011246	Mm.42150	ENSMUSG00000027347	MAPK signaling pathway, T cell receptor signaling pathway	2e-07	11271.1	5252.92	2.15	0h
3		BP	regulation of interferon-gamma secretion	A_55_P1977812	Info	Cd244	CD244 natural killer cell receptor 2B4	18106	NM_018729	Mm.2299	ENSMUSG00000004709	Natural killer cell mediated cytotoxicity	4e-07	920.24	1848.13	0.5	0h
4		BP	regulation of interferon-gamma secretion	A_52_P550173	Info	Slamf1	signaling lymphocytic activation molecule family member 1	27218	NM_013730	Mm.103648	ENSMUSG00000015316		4.3e-06	104.7	489.11	0.21	0h
5		BP	regulation of interferon-gamma secretion	A_51_P297925	Info	Zc3h12a	zinc finger CCCH type containing 12A	230738	NM_153159	Mm.402	ENSMUSG00000042677		1.08e-05	302.78	2322.69	0.13	0h
6		BP	regulation of interferon-gamma secretion	A_66_P116412	Info	Flt3	FMS-like tyrosine kinase 3	14255	NM_010229	Mm.194	ENSMUSG00000042817	Erythrocyte Differentiation Pathway, Acute myeloid leukemia, Cytokine-cytokine receptor interaction, Hematopoietic cell lineage, Pathways in cancer	0.0014715	113.36	41.22	2.75	0h
1	GO:0048193	BP	Golgi vesicle transport	A_51_P481238	Info	Dopey2	dopey family member 2	70028	NM_026700	Mm.23230	ENSMUSG00000022946		< 1e-07	4800.93	2079.08	2.31	0h
2		BP	Golgi vesicle transport	A_51_P512157	Info	Slc30a6	solute carrier family 30 (zinc transporter), member 6	210148	NM_001252478	Mm.243943	ENSMUSG00000024069		< 1e-07	191.34	40.23	4.76	0h
3		BP	Golgi vesicle transport	A_55_P2455725	Info	Klhl20	kelch-like 20	226541	NM_001039482	Mm.255165	ENSMUSG00000026705		< 1e-07	1460.88	328.52	4.45	0h
4		BP	Golgi vesicle transport	A_51_P290207	Info	Insig1	insulin induced gene 1	231070	NM_153526	Mm.30221	ENSMUSG00000045294		< 1e-07	148.91	600.62	0.25	0h
5		BP	Golgi vesicle transport	A_55_P2139107	Info	Rab6a	RAB6A, member RAS oncogene family	19346	NM_001163663	Mm.28650	ENSMUSG00000030704		2e-07	259.23	946.42	0.27	0h
6		BP	Golgi vesicle transport	A_55_P2043108	Info	Exoc4	exocyst complex component 4	20336	NM_001347089	Mm.265512	ENSMUSG00000029763	Tight junction	9e-07	136.04	354.26	0.38	0h
7		BP	Golgi vesicle transport	A_52_P397204	Info	Csk	c-src tyrosine kinase	12988	NM_001304761	Mm.21974	ENSMUSG00000032312	Activation of Csk by cAMP-dependent Protein Kinase Inhibits Signaling through the T Cell Receptor, Activation of Src by Protein-tyrosine phosphatase alpha, Cell to Cell Adhesion Signaling, Integrin Signaling Pathway, Chemokine signaling pathway, Epithelial cell signaling in Helicobacter pylori infection, Neurotrophin signaling pathway, Regulation of actin cytoskeleton, Shigellosis	1e-06	3486.02	1352.8	2.58	0h
8		BP	Golgi vesicle transport	A_51_P209280	Info	Rab31	RAB31, member RAS oncogene family	106572	NM_133685	Mm.29274	ENSMUSG00000056515	Endocytosis	1e-06	68.98	17.91	3.85	0h
9		BP	Golgi vesicle transport	A_55_P2165324	Info	Acsl3	acyl-CoA synthetase long-chain family member 3	74205	NM_001033606	Mm.276016	ENSMUSG00000032883	Adipocytokine signaling pathway, Fatty acid degradation, Metabolic pathways, Peroxisome, PPAR signaling pathway	2e-06	90.28	267.06	0.34	0h
10		BP	Golgi vesicle transport	A_55_P2044197	Info	Vps29	VPS29 retromer complex component	56433	NM_001347453	Mm.216528	ENSMUSG00000029462		2e-06	2460.3	1050.09	2.34	0h
11		BP	Golgi vesicle transport	A_55_P1967983	Info	Use1	unconventional SNARE in the ER 1 homolog (S. cerevisiae)	67023	NM_001145780	Mm.41890	ENSMUSG00000002395	SNARE interactions in vesicular transport	2e-06	12272.2	21091.5	0.58	0h
12		BP	Golgi vesicle transport	A_52_P301495	Info	Vamp2	vesicle-associated membrane protein 2	22318	NM_009497	Mm.28643	ENSMUSG00000020894	Salivary secretion, SNARE interactions in vesicular transport, Vasopressin-regulated water reabsorption	2.3e-06	949.9	2194.38	0.43	0h
13		BP	Golgi vesicle transport	A_55_P2101666	Info	Vamp5	vesicle-associated membrane protein 5	53620	NM_001080742	Mm.440321	ENSMUSG00000073002	SNARE interactions in vesicular transport	2.9e-06	1600.85	3062.5	0.52	0h
14		BP	Golgi vesicle transport	A_55_P2011887	Info	Kif13a	kinesin family member 13A	16553	NM_010617	Mm.342703	ENSMUSG00000021375		4e-06	20.65	159.17	0.13	0h
15		BP	Golgi vesicle transport	A_52_P251425	Info	Trappc8	trafficking protein particle complex 8	75964	NM_029491	Mm.273769	ENSMUSG00000033382		5.8e-06	231.89	385.85	0.6	0h
16		BP	Golgi vesicle transport	A_55_P2151609	Info	Sorl1	sortilin-related receptor, LDLR class A repeats-containing	20660	NM_011436	Mm.121920	ENSMUSG00000049313		6.1e-06	5419.41	2979.55	1.82	0h
17		BP	Golgi vesicle transport	A_52_P262096	Info	Ccdc93	coiled-coil domain containing 93	70829	NM_001025156	Mm.25788	ENSMUSG00000026339		7.8e-06	40.99	80.19	0.51	0h
18		BP	Golgi vesicle transport	A_55_P2143279	Info	Nkd2	naked cuticle 2 homolog (Drosophila)	72293	NM_001347535	Mm.45506	ENSMUSG00000021567	Wnt signaling pathway	1.16e-05	727.47	1288.09	0.56	0h
19		BP	Golgi vesicle transport	A_52_P18816	Info	Gosr2	golgi SNAP receptor complex member 2	56494	NM_019650	Mm.195451	ENSMUSG00000020946	SNARE interactions in vesicular transport	1.27e-05	455.1	860.98	0.53	0h
20		BP	Golgi vesicle transport	A_52_P552017	Info	Rbsn	rabenosyn, RAB effector	78287	NM_030081	Mm.290734	ENSMUSG00000014550	Endocytosis	1.29e-05	349.87	810.64	0.43	0h
21		BP	Golgi vesicle transport	A_51_P360918	Info	Ehd3	EH-domain containing 3	57440	NM_020578	Mm.18526	ENSMUSG00000024065	Endocytosis	1.34e-05	7755.25	4744.64	1.63	0h
22		BP	Golgi vesicle transport	A_51_P343350	Info	Amn	amnionless	93835	NM_033603	Mm.197639	ENSMUSG00000021278		1.38e-05	43.16	165.01	0.26	0h
23		BP	Golgi vesicle transport	A_55_P2057821	Info	Golga1	golgi autoantigen, golgin subfamily a, 1	76899	NM_001290649	Mm.131098	ENSMUSG00000026754		1.76e-05	345.15	120.69	2.86	0h
24		BP	Golgi vesicle transport	A_52_P417620	Info	Pacs1	phosphofurin acidic cluster sorting protein 1	107975	NM_153129	Mm.234923	ENSMUSG00000024855		2.71e-05	643.39	846.6	0.76	0h
25		BP	Golgi vesicle transport	A_55_P2054883	Info	Trappc1	trafficking protein particle complex 1	245828	NM_001024206	Mm.28073	ENSMUSG00000049299		4.7e-05	311.32	117.69	2.65	0h
26		BP	Golgi vesicle transport	A_52_P48777	Info	Copg2	coatomer protein complex, subunit gamma 2	54160	NM_017478	Mm.39896	ENSMUSG00000025607		4.83e-05	646.64	245.92	2.63	0h
27		BP	Golgi vesicle transport	A_55_P2097603	Info	Rabif	RAB interacting factor	98710	NM_145510	Mm.198119	ENSMUSG00000042229		5.06e-05	96.19	45.52	2.11	0h
28		BP	Golgi vesicle transport	A_65_P20167	Info	Hyou1	hypoxia up-regulated 1	12282	NM_021395	Mm.116721	ENSMUSG00000032115	Protein processing in endoplasmic reticulum	6.73e-05	71.8	42.35	1.7	0h
29		BP	Golgi vesicle transport	A_51_P400659	Info	Bcap29	B cell receptor associated protein 29	12033	NM_001164090	Mm.242379	ENSMUSG00000020650		7.66e-05	3919.77	1897.96	2.07	0h
30		BP	Golgi vesicle transport	A_55_P1956672	Info	Rab34	RAB34, member RAS oncogene family	19376	NM_001159482	Mm.275864	ENSMUSG00000002059		0.0001417	74.87	146.09	0.51	0h
31		BP	Golgi vesicle transport	A_66_P138673	Info	Whamm	WAS protein homolog associated with actin, golgi membranes and microtubules	434204	NM_001004185	Mm.181641	ENSMUSG00000045795		0.0001507	265.68	456.36	0.58	0h
32		BP	Golgi vesicle transport	A_55_P2006250	Info	Myo5a	myosin VA	17918	NM_010864	Mm.3645	ENSMUSG00000034593		0.0001709	188.19	100.87	1.87	0h
33		BP	Golgi vesicle transport	A_51_P421182	Info	Sys1	SYS1 Golgi-localized integral membrane protein homolog (S. cerevisiae)	66460	NM_025575	Mm.44218	ENSMUSG00000045503		0.0001905	331.28	877.04	0.38	0h
34		BP	Golgi vesicle transport	A_52_P681488	Info	Stx17	syntaxin 17	67727	NM_026343	Mm.171334	ENSMUSG00000061455	SNARE interactions in vesicular transport	0.000282	217.2	151.53	1.43	0h
35		BP	Golgi vesicle transport	A_52_P134639	Info	Tgoln2	trans-golgi network protein 2	22135	NM_009444	Mm.246563	ENSMUSG00000056429		0.000293	373.45	887.99	0.42	0h
36		BP	Golgi vesicle transport	A_55_P1968235	Info	Rab33b	RAB33B, member RAS oncogene family	19338	NM_016858	Mm.1664	ENSMUSG00000027739		0.0003243	1206.77	2226.37	0.54	0h
37		BP	Golgi vesicle transport	A_55_P2001203	Info	Dnm2	dynamin 2	13430	NM_001039520	Mm.433257	ENSMUSG00000033335	Bacterial invasion of epithelial cells, Endocytosis, Fc gamma R-mediated phagocytosis	0.0003915	19311.1	27289.5	0.71	0h
38		BP	Golgi vesicle transport	A_55_P1964093	Info	Rangrf	RAN guanine nucleotide release factor	57785	NM_001285441	Mm.143774	ENSMUSG00000032892		0.0004104	676.01	477.86	1.41	0h
39		BP	Golgi vesicle transport	A_55_P2036942	Info	Rangrf	RAN guanine nucleotide release factor	57785	NM_001285441	Mm.143774	ENSMUSG00000032892		0.0004712	805.5	574.15	1.4	0h
40		BP	Golgi vesicle transport	A_55_P1969566	Info	Atp9b	ATPase, class II, type 9B	50771	NM_001201569	Mm.247138	ENSMUSG00000024566		0.0005536	124.61	201.49	0.62	0h
41		BP	Golgi vesicle transport	A_52_P143477	Info	Tgoln1	trans-golgi network protein	22134	NM_009443	Mm.246563	ENSMUSG00000056429		0.0012592	7246.49	10053.2	0.72	0h
42		BP	Golgi vesicle transport	A_55_P2171081	Info	Sec22c	SEC22 homolog C, vesicle trafficking protein	215474	NM_001164562	Mm.31421	ENSMUSG00000061536		0.0013478	117.08	214.49	0.55	0h
43		BP	Golgi vesicle transport	A_52_P77245	Info	Snx8	sorting nexin 8	231834	NM_172277	Mm.27098	ENSMUSG00000029560		0.0044171	147.28	94.86	1.55	0h
44		BP	Golgi vesicle transport	A_52_P69707	Info	Ergic1	endoplasmic reticulum-golgi intermediate compartment (ERGIC) 1	67458	NM_026170	Mm.30496	ENSMUSG00000001576		0.0079897	130.25	102.39	1.27	0h
45		BP	Golgi vesicle transport	A_52_P467690	Info	Sptbn1	spectrin beta, non-erythrocytic 1	20742	NM_009260	Mm.123110	ENSMUSG00000020315		0.0089133	503.13	697.66	0.72	0h
46		BP	Golgi vesicle transport	A_52_P497534	Info	Wipi1	WD repeat domain, phosphoinositide interacting 1	52639	NM_145940	Mm.35817	ENSMUSG00000041895		0.0121066	13.12	30.38	0.43	0h
47		BP	Golgi vesicle transport	A_55_P1999790	Info	Pkdcc	protein kinase domain containing, cytoplasmic	106522	NM_134117	Mm.311974	ENSMUSG00000024247		0.019793	31.2	11.68	2.67	0h
48		BP	Golgi vesicle transport	A_66_P104390	Info	Arl3	ADP-ribosylation factor-like 3	56350	NM_019718	Mm.22085	ENSMUSG00000025035		0.0233905	407.9	499.12	0.82	0h
49		BP	Golgi vesicle transport	A_55_P1984601	Info	Vapb	vesicle-associated membrane protein, associated protein B and C	56491	NM_019806	Mm.260456	ENSMUSG00000054455		0.0275034	283.56	221.1	1.28	0h
50		BP	Golgi vesicle transport	A_55_P2025562	Info	Gas1	growth arrest specific 1	14451	NM_008086	Mm.22701	ENSMUSG00000052957	Hedgehog signaling pathway	0.0279541	83.74	117.01	0.72	0h
51		BP	Golgi vesicle transport	A_52_P11441	Info	Rab6b	RAB6B, member RAS oncogene family	270192	NM_173781	Mm.490252	ENSMUSG00000032549		0.0699757	1429.03	1649.55	0.87	0h
52		BP	Golgi vesicle transport	A_55_P2019203	Info	Spire1	spire homolog 1 (Drosophila)	68166	NM_176832	Mm.208723	ENSMUSG00000024533	Dorso-ventral axis formation	0.166978	10.96	14.43	0.76	0h
53		BP	Golgi vesicle transport	A_55_P1976017	Info	Cnih4	cornichon family AMPA receptor auxiliary protein 4	98417	NM_030131	Mm.38229	ENSMUSG00000062169		0.716799	2708.83	2818.3	0.96	0h
54		BP	Golgi vesicle transport	A_52_P525070	Info	Vamp4	vesicle-associated membrane protein 4	53330	NM_001347125	Mm.10699	ENSMUSG00000026696	SNARE interactions in vesicular transport	0.845197	271.05	278.93	0.97	0h
55		BP	Golgi vesicle transport	A_52_P10781	Info	Lman1	lectin, mannose-binding, 1	70361	NM_001172062	Mm.290857	ENSMUSG00000041891	Protein processing in endoplasmic reticulum	0.930252	303.15	306.54	0.99	0h
1	GO:2000177	BP	regulation of neural precursor cell proliferation	A_52_P578732	Info	Ccr5	chemokine (C-C motif) receptor 5	12774	NM_009917	Mm.14302	ENSMUSG00000079227	HIV Induced T Cell Apoptosis, IL12 and Stat4 Dependent Signaling Pathway in Th1 Development, NO2-dependent IL 12 Pathway in NK cells, Pertussis toxin-insensitive CCR5 Signaling in Macrophage, Selective expression of chemokine receptors during T-cell polarization, Chemokine signaling pathway, Cytokine-cytokine receptor interaction, Endocytosis, Toxoplasmosis	< 1e-07	1106.36	12.03	91.95	0h
2		BP	regulation of neural precursor cell proliferation	A_52_P233441	Info	Gata2	GATA binding protein 2	14461	NM_008090	Mm.491156	ENSMUSG00000015053		< 1e-07	80.25	10	8.02	0h
3		BP	regulation of neural precursor cell proliferation	A_51_P358872	Info	Disc1	disrupted in schizophrenia 1	244667	NM_170596	Mm.233504	ENSMUSG00000043051		< 1e-07	117.25	453.37	0.26	0h
4		BP	regulation of neural precursor cell proliferation	A_51_P138044	Info	Foxo1	forkhead box O1	56458	NM_019739	Mm.29891	ENSMUSG00000044167	AKT Signaling Pathway, Insulin signaling pathway, Pathways in cancer, Prostate cancer	< 1e-07	8332.61	14888	0.56	0h
5		BP	regulation of neural precursor cell proliferation	A_51_P204402	Info	Shcbp1	Shc SH2-domain binding protein 1	20419	NM_011369	Mm.37801	ENSMUSG00000022322		1e-07	231.5	19.54	11.85	0h
6		BP	regulation of neural precursor cell proliferation	A_52_P240542	Info	Id2	inhibitor of DNA binding 2	15902	NM_010496	Mm.34871	ENSMUSG00000020644	TGF-beta signaling pathway	2e-07	3767.05	11810.5	0.32	0h
7		BP	regulation of neural precursor cell proliferation	A_55_P2031021	Info	Bex1	brain expressed X-linked 1	19716	NM_009052	Mm.422943	ENSMUSG00000050071		3e-07	235.02	53.4	4.4	0h
8		BP	regulation of neural precursor cell proliferation	A_55_P2007964	Info	Cx3cr1	chemokine (C-X3-C motif) receptor 1	13051	NM_009987	Mm.44065	ENSMUSG00000052336	Chemokine signaling pathway, Cytokine-cytokine receptor interaction	4e-07	141.88	13.93	10.18	0h
9		BP	regulation of neural precursor cell proliferation	A_51_P212782	Info	Il1b	interleukin 1 beta	16176	NM_008361	Mm.222830	ENSMUSG00000027398	IL 5 Signaling Pathway, Msp/Ron Receptor Signaling Pathway, NFkB activation by Nontypeable Hemophilus influenzae, Signal transduction through IL1R, African trypanosomiasis, Alzheimer's disease, Amoebiasis, Apoptosis, Chagas disease (American trypanosomiasis), Cytokine-cytokine receptor interaction, Cytosolic DNA-sensing pathway, Graft-versus-host disease, Hematopoietic cell lineage, Leishmaniasis…	6e-07	95.43	10	9.54	0h
10		BP	regulation of neural precursor cell proliferation	A_51_P324572	Info	Ctnna1	catenin (cadherin associated protein), alpha 1	12385	NM_009818	Mm.18962	ENSMUSG00000037815	Cell to Cell Adhesion Signaling, Adherens junction, Arrhythmogenic right ventricular cardiomyopathy (ARVC), Bacterial invasion of epithelial cells, Endometrial cancer, Leukocyte transendothelial migration, Pathways in cancer, Tight junction	6e-07	2218.5	1191.06	1.86	0h
11		BP	regulation of neural precursor cell proliferation	A_52_P424585	Info	Ctnnb1	catenin (cadherin associated protein), beta 1	12387	NM_001165902	Mm.291928	ENSMUSG00000006932	Cell to Cell Adhesion Signaling, Inactivation of Gsk3 by AKT causes accumulation of b-catenin in Alveolar Macrophages, Multi-step Regulation of Transcription by Pitx2, Presenilin action in Notch and Wnt signaling, Trefoil Factors Initiate Mucosal Healing, WNT Signaling Pathway, Adherens junction, Arrhythmogenic right ventricular cardiomyopathy (ARVC), Bacterial invasion of epithelial cells, Basal…	7e-07	2100.1	761.35	2.76	0h
12		BP	regulation of neural precursor cell proliferation	A_55_P2129309	Info	Foxo3	forkhead box O3	56484	NM_019740	Mm.338613	ENSMUSG00000048756	AKT Signaling Pathway, PTEN dependent cell cycle arrest and apoptosis, Role of nicotinic acetylcholine receptors in the regulation of apoptosis, The IGF-1 Receptor and Longevity, Chemokine signaling pathway, Endometrial cancer, Neurotrophin signaling pathway, Non-small cell lung cancer	3.5e-06	196.82	1331.69	0.15	0h
13		BP	regulation of neural precursor cell proliferation	A_55_P1983006	Info	Hdac5	histone deacetylase 5	15184	NM_001077696	Mm.22665	ENSMUSG00000008855	Control of skeletal myogenesis by HDAC & calcium/calmodulin-dependent kinase (CaMK), METS affect on Macrophage Differentiation, Regulation of PGC-1a, Sumoylation by RanBP2 Regulates Transcriptional Repression	3.6e-06	5565.75	8624.09	0.65	0h
14		BP	regulation of neural precursor cell proliferation	A_51_P334739	Info	Cdon	cell adhesion molecule-related/down-regulated by oncogenes	57810	NM_021339	Mm.80509	ENSMUSG00000038119		4.8e-06	104.17	296.61	0.35	0h
15		BP	regulation of neural precursor cell proliferation	A_55_P1988228	Info	Aspm	asp (abnormal spindle)-like, microcephaly associated (Drosophila)	12316	NM_009791	Mm.168523	ENSMUSG00000033952		7.1e-06	137.77	21.47	6.42	0h
16		BP	regulation of neural precursor cell proliferation	A_52_P425667	Info	Adcyap1	adenylate cyclase activating polypeptide 1	11516	NM_001315503	Mm.3407	ENSMUSG00000024256		9.4e-06	10.16	43.35	0.23	0h
17		BP	regulation of neural precursor cell proliferation	A_55_P2037585	Info	Trf	transferrin	22041	NM_133977	Mm.37214	ENSMUSG00000032554	The role of FYVE-finger proteins in vesicle transport	1.76e-05	105.33	14.86	7.09	0h
18		BP	regulation of neural precursor cell proliferation	A_55_P2000439	Info	Ptprz1	protein tyrosine phosphatase, receptor type Z, polypeptide 1	19283	NM_001081306	Mm.41639	ENSMUSG00000068748	Epithelial cell signaling in Helicobacter pylori infection	3.97e-05	14.41	81.28	0.18	0h
19		BP	regulation of neural precursor cell proliferation	A_55_P2219765	Info	Wnt5a	wingless-type MMTV integration site family, member 5A	22418	NM_001256224	Mm.287544	ENSMUSG00000021994	Basal cell carcinoma, Hedgehog signaling pathway, Melanogenesis, Pathways in cancer, Wnt signaling pathway	5.92e-05	25.1	113.39	0.22	0h
20		BP	regulation of neural precursor cell proliferation	A_51_P341108	Info	Spint1	serine protease inhibitor, Kunitz type 1	20732	NM_016907	Mm.104955	ENSMUSG00000027315		0.0001052	23.44	10.47	2.24	0h
21		BP	regulation of neural precursor cell proliferation	A_52_P638895	Info	Vegfa	vascular endothelial growth factor A	22339	NM_001025250	Mm.282184	ENSMUSG00000023951	Bladder cancer, Cytokine-cytokine receptor interaction, Focal adhesion, mTOR signaling pathway, Pancreatic cancer, Pathways in cancer, Renal cell carcinoma, Rheumatoid arthritis, VEGF signaling pathway	0.0004567	361.98	602.87	0.6	0h
22		BP	regulation of neural precursor cell proliferation	A_55_P2029711	Info	Cdh2	cadherin 2	12558	NM_007664	Mm.257437	ENSMUSG00000024304	Arrhythmogenic right ventricular cardiomyopathy (ARVC), Cell adhesion molecules (CAMs)	0.0012878	52.45	81.99	0.64	0h
23		BP	regulation of neural precursor cell proliferation	A_51_P258766	Info	Smo	smoothened, frizzled class receptor	319757	NM_176996	Mm.29279	ENSMUSG00000001761	Sonic Hedgehog (Shh) Pathway, Basal cell carcinoma, Hedgehog signaling pathway, Pathways in cancer	0.0018751	47.24	97.91	0.48	0h
24		BP	regulation of neural precursor cell proliferation	A_52_P317393	Info	Adgrg1	adhesion G protein-coupled receptor G1	14766	NM_001198894	Mm.290834	ENSMUSG00000031785		0.0022235	24.16	10.27	2.35	0h
25		BP	regulation of neural precursor cell proliferation	A_55_P2082403	Info	Six3	sine oculis-related homeobox 3	20473	NM_011381	Mm.370208	ENSMUSG00000038805		0.002381	11.54	28.01	0.41	0h
26		BP	regulation of neural precursor cell proliferation	A_55_P1977943	Info	Insm1	insulinoma-associated 1	53626	NM_016889	Mm.379070	ENSMUSG00000068154		0.0027187	16.16	10	1.62	0h
27		BP	regulation of neural precursor cell proliferation	A_52_P141687	Info	Gpr37l1	G protein-coupled receptor 37-like 1	171469	NM_134438	Mm.272290	ENSMUSG00000026424		0.0079644	21.41	110.71	0.19	0h
28		BP	regulation of neural precursor cell proliferation	A_52_P555913	Info	Nf2	neurofibromin 2	18016	NM_001252250	Mm.297109	ENSMUSG00000009073		0.0153317	40.27	20.29	1.98	0h
29		BP	regulation of neural precursor cell proliferation	A_51_P237040	Info	Nog	noggin	18121	NM_008711	Mm.135266	ENSMUSG00000048616	TGF-beta signaling pathway	0.0792806	64.01	81.91	0.78	0h
30		BP	regulation of neural precursor cell proliferation	A_55_P2043407	Info	C330027C09Rik	RIKEN cDNA C330027C09 gene	224171	NM_172616	Mm.24491	ENSMUSG00000033031		0.346593	10	10.04	1	0h
31		BP	regulation of neural precursor cell proliferation	A_52_P558382	Info	Mapk8	mitogen-activated protein kinase 8	26419	NM_001310452	Mm.21495	ENSMUSG00000021936	Agrin in Postsynaptic Differentiation, Angiotensin II mediated activation of JNK Pathway via Pyk2 dependent signaling, ATM Signaling Pathway, BCR Signaling Pathway, Bioactive Peptide Induced Signaling Pathway, Ceramide Signaling Pathway, EGF Signaling Pathway, EPO Signaling Pathway, FAS signaling pathway ( CD95 ), Fc Epsilon Receptor I Signaling in Mast Cells, HIV-I Nef: negative effector of Fas …	0.400986	54	32.03	1.69	0h
32		BP	regulation of neural precursor cell proliferation	A_51_P511015	Info	Fzd9	frizzled class receptor 9	14371	NM_010246	Mm.6256	ENSMUSG00000049551	Basal cell carcinoma, Melanogenesis, Pathways in cancer, Wnt signaling pathway	0.579436	10.93	12.61	0.87	0h
33		BP	regulation of neural precursor cell proliferation	A_52_P244193	Info	Cd24a	CD24a antigen	12484	NM_009846	Mm.29742	ENSMUSG00000047139		0.597759	89.67	100.35	0.89	0h
34		BP	regulation of neural precursor cell proliferation	A_55_P2095251	Info	Ell3	elongation factor RNA polymerase II-like 3	269344	NM_145973	Mm.330522	ENSMUSG00000027246		0.991141	19.01	18.94	1	0h
1	GO:0002444	BP	myeloid leukocyte mediated immunity	A_52_P456640	Info	Fgr	FGR proto-oncogene, Src family tyrosine kinase	14191	NM_010208	Mm.271665	ENSMUSG00000028874	Roles of b-arrestin-dependent Recruitment of Src Kinases in GPCR Signaling, Chemokine signaling pathway	< 1e-07	115.82	10.61	10.91	0h
2		BP	myeloid leukocyte mediated immunity	A_52_P233441	Info	Gata2	GATA binding protein 2	14461	NM_008090	Mm.491156	ENSMUSG00000015053		< 1e-07	80.25	10	8.02	0h
3		BP	myeloid leukocyte mediated immunity	A_51_P405476	Info	Fcer1g	Fc receptor, IgE, high affinity I, gamma polypeptide	14127	NM_010185	Mm.22673	ENSMUSG00000058715	Fc Epsilon Receptor I Signaling in Mast Cells, Asthma, Fc epsilon RI signaling pathway, Natural killer cell mediated cytotoxicity	< 1e-07	1085.65	58.38	18.6	0h
4		BP	myeloid leukocyte mediated immunity	A_55_P2120244	Info	Fcer1a	Fc receptor, IgE, high affinity I, alpha polypeptide	14125	NM_010184	Mm.5266	ENSMUSG00000005339	Fc Epsilon Receptor I Signaling in Mast Cells, Asthma, Fc epsilon RI signaling pathway	< 1e-07	71.92	10.24	7.02	0h
5		BP	myeloid leukocyte mediated immunity	A_55_P1969650	Info	Rasgrp1	RAS guanyl releasing protein 1	19419	NM_011246	Mm.42150	ENSMUSG00000027347	MAPK signaling pathway, T cell receptor signaling pathway	2e-07	11271.1	5252.92	2.15	0h
6		BP	myeloid leukocyte mediated immunity	A_52_P408757	Info	Fcgr3	Fc receptor, IgG, low affinity III	14131	NM_010188	Mm.22119	ENSMUSG00000059498		2e-07	33.06	10	3.31	0h
7		BP	myeloid leukocyte mediated immunity	A_55_P2040775	Info	Cplx2	complexin 2	12890	NM_009946	Mm.268902	ENSMUSG00000025867		3e-07	7941.64	18092.8	0.44	0h
8		BP	myeloid leukocyte mediated immunity	A_51_P150722	Info	Lyst	lysosomal trafficking regulator	17101	NM_010748	Mm.342337	ENSMUSG00000019726		4e-07	884.38	207.81	4.26	0h
9		BP	myeloid leukocyte mediated immunity	A_55_P2158498	Info	Btk	Bruton agammaglobulinemia tyrosine kinase	12229	NM_013482	Mm.4475	ENSMUSG00000031264	BCR Signaling Pathway, Fc Epsilon Receptor I Signaling in Mast Cells, Phosphoinositides and their downstream targets., B cell receptor signaling pathway, Fc epsilon RI signaling pathway, Osteoclast differentiation, Primary immunodeficiency	5e-07	58.99	11.5	5.13	0h
10		BP	myeloid leukocyte mediated immunity	A_55_P1962946	Info	Syk	spleen tyrosine kinase	20963	NM_001198977	Mm.375031	ENSMUSG00000021457	B cell receptor signaling pathway, Fc epsilon RI signaling pathway, Fc gamma R-mediated phagocytosis, Natural killer cell mediated cytotoxicity, Osteoclast differentiation	5e-07	149.44	16.45	9.09	0h
11		BP	myeloid leukocyte mediated immunity	A_55_P2067960	Info	Cplx2	complexin 2	12890	NM_009946	Mm.268902	ENSMUSG00000025867		8e-07	12129.5	24051.7	0.5	0h
12		BP	myeloid leukocyte mediated immunity	A_55_P2287260	Info	Snap23	synaptosomal-associated protein 23	20619	NM_001177792	Mm.245715	ENSMUSG00000027287	SNARE interactions in vesicular transport	1.2e-06	3530.16	7035.43	0.5	0h
13		BP	myeloid leukocyte mediated immunity	A_52_P301495	Info	Vamp2	vesicle-associated membrane protein 2	22318	NM_009497	Mm.28643	ENSMUSG00000020894	Salivary secretion, SNARE interactions in vesicular transport, Vasopressin-regulated water reabsorption	2.3e-06	949.9	2194.38	0.43	0h
14		BP	myeloid leukocyte mediated immunity	A_66_P112305	Info	Myo1f	myosin IF	17916	NM_053214	Mm.42019	ENSMUSG00000024300		2.4e-06	3162.04	971.59	3.25	0h
15		BP	myeloid leukocyte mediated immunity	A_51_P245989	Info	Ccr2	chemokine (C-C motif) receptor 2	12772	NM_009915	Mm.6272	ENSMUSG00000049103	Selective expression of chemokine receptors during T-cell polarization, Chemokine signaling pathway, Cytokine-cytokine receptor interaction	2.6e-06	767.37	44.7	17.17	0h
16		BP	myeloid leukocyte mediated immunity	A_55_P2071466	Info	Ncf1	neutrophil cytosolic factor 1	17969	NM_001286037	Mm.425296	ENSMUSG00000015950	fMLP induced chemokine gene expression in HMC-1 cells, Chemokine signaling pathway, Fc gamma R-mediated phagocytosis, Leishmaniasis, Leukocyte transendothelial migration, Osteoclast differentiation, Phagosome	7.4e-06	102.73	349.39	0.29	0h
17		BP	myeloid leukocyte mediated immunity	A_51_P110301	Info	C3	complement component 3	12266	NM_009778	Mm.19131	ENSMUSG00000024164	Alternative Complement Pathway, Classical Complement Pathway, Complement Pathway, Lectin Induced Complement Pathway, Chagas disease (American trypanosomiasis), Complement and coagulation cascades, Leishmaniasis, Phagosome, Staphylococcus aureus infection, Systemic lupus erythematosus	7.4e-06	257.22	88.01	2.92	0h
18		BP	myeloid leukocyte mediated immunity	A_51_P237865	Info	Il4	interleukin 4	16189	NM_021283	Mm.276360	ENSMUSG00000000869	Antigen Dependent B Cell Activation, Cytokine Network, Cytokines and Inflammatory Response, GATA3 participate in activating the Th2 cytokine genes expression, IL 4 signaling pathway, IL 5 Signaling Pathway, Regulation of hematopoiesis by cytokines, Role of Tob in T-cell activation, Selective expression of chemokine receptors during T-cell polarization, Th1/Th2 Differentiation, The 4-1BB-dependent…	1.25e-05	47.79	12.87	3.71	0h
19		BP	myeloid leukocyte mediated immunity	A_51_P128397	Info	Nr4a3	nuclear receptor subfamily 4, group A, member 3	18124	NM_001307989	Mm.247261	ENSMUSG00000028341		2.9e-05	16.18	369.23	0.044	0h
20		BP	myeloid leukocyte mediated immunity	A_51_P229163	Info	Crhr1	corticotropin releasing hormone receptor 1	12921	NM_001313928	Mm.1892	ENSMUSG00000018634	Long-term depression, Neuroactive ligand-receptor interaction	3.25e-05	27.61	11.92	2.32	0h
21		BP	myeloid leukocyte mediated immunity	A_52_P381484	Info	Spon2	spondin 2, extracellular matrix protein	100689	NM_133903	Mm.34694	ENSMUSG00000037379		0.0002386	10.55	42	0.25	0h
22		BP	myeloid leukocyte mediated immunity	A_51_P416546	Info	Ctsg	cathepsin G	13035	NM_007800	Mm.4858	ENSMUSG00000040314	Amoebiasis, Lysosome, Neuroactive ligand-receptor interaction, Renin-angiotensin system, Systemic lupus erythematosus	0.0014641	59.82	13.23	4.52	0h
23		BP	myeloid leukocyte mediated immunity	A_52_P67440	Info	Irak4	interleukin-1 receptor-associated kinase 4	266632	NM_029926	Mm.422858	ENSMUSG00000059883	Apoptosis, Chagas disease (American trypanosomiasis), Leishmaniasis, Neurotrophin signaling pathway, Toll-like receptor signaling pathway, Toxoplasmosis	0.0020006	203.1	51.69	3.93	0h
24		BP	myeloid leukocyte mediated immunity	A_51_P242930	Info	Lat2	linker for activation of T cells family, member 2	56743	NM_020044	Mm.391375	ENSMUSG00000040751		0.0035831	74.13	104.61	0.71	0h
25		BP	myeloid leukocyte mediated immunity	A_55_P1993503	Info	Adora2b	adenosine A2b receptor	11541	NM_007413	Mm.40740	ENSMUSG00000018500	Calcium signaling pathway, Neuroactive ligand-receptor interaction, Vascular smooth muscle contraction	0.0040667	15.86	153.02	0.1	0h
26		BP	myeloid leukocyte mediated immunity	A_51_P455932	Info	F2rl1	coagulation factor II (thrombin) receptor-like 1	14063	NM_007974	Mm.1614	ENSMUSG00000021678	African trypanosomiasis, Neuroactive ligand-receptor interaction	0.0067339	85.25	36.71	2.32	0h
27		BP	myeloid leukocyte mediated immunity	A_55_P2041868	Info	Ptafr	platelet-activating factor receptor	19204	NM_001081211	Mm.89389	ENSMUSG00000056529	Calcium signaling pathway, Neuroactive ligand-receptor interaction, Staphylococcus aureus infection	0.0392146	17.46	53.96	0.32	0h
28		BP	myeloid leukocyte mediated immunity	A_52_P635338	Info	Fes	feline sarcoma oncogene	14159	NM_010194	Mm.48757	ENSMUSG00000053158	Axon guidance	0.0838528	221.54	288.54	0.77	0h
29		BP	myeloid leukocyte mediated immunity	A_55_P2180839	Info	Il13	interleukin 13	16163	NM_008355	Mm.1284	ENSMUSG00000020383	Cytokine Network, Cytokines and Inflammatory Response, GATA3 participate in activating the Th2 cytokine genes expression, Asthma, Cytokine-cytokine receptor interaction, Fc epsilon RI signaling pathway, Jak-STAT signaling pathway	0.0913926	28.71	18.45	1.56	0h
30		BP	myeloid leukocyte mediated immunity	A_55_P2056325	Info	Anxa3	annexin A3	11745	NM_013470	Mm.7214	ENSMUSG00000029484		0.202593	21.62	10	2.16	0h
31		BP	myeloid leukocyte mediated immunity	A_55_P2017789	Info	Il4ra	interleukin 4 receptor, alpha	16190	NM_001008700	Mm.233802	ENSMUSG00000030748	IL 4 signaling pathway, Selective expression of chemokine receptors during T-cell polarization, Th1/Th2 Differentiation	0.246545	2833.6	2200.43	1.29	0h
32		BP	myeloid leukocyte mediated immunity	A_66_P128434	Info	Kit	KIT proto-oncogene receptor tyrosine kinase	16590	NM_001122733	Mm.247073	ENSMUSG00000005672	Melanocyte Development and Pigmentation Pathway, Regulation of BAD phosphorylation, Acute myeloid leukemia, Cytokine-cytokine receptor interaction, Endocytosis, Hematopoietic cell lineage, Melanogenesis, Pathways in cancer	0.671871	46.28	51.64	0.9	0h
33		BP	myeloid leukocyte mediated immunity	A_55_P2078765	Info	Kmt2e	lysine (K)-specific methyltransferase 2E	69188	NM_026984	Mm.205190	ENSMUSG00000029004		0.837487	2629.13	2671.09	0.98	0h
34		BP	myeloid leukocyte mediated immunity	A_51_P513568	Info	Stx11	syntaxin 11	74732	NM_001163590	Mm.248648	ENSMUSG00000039232	SNARE interactions in vesicular transport	0.98125	126.44	125.3	1.01	0h
1	GO:0004869	MF	cysteine-type endopeptidase inhibitor activity	A_51_P254471	Info	Birc2	baculoviral IAP repeat-containing 2	11797	NM_001291503	Mm.335659	ENSMUSG00000057367	Caspase Cascade in Apoptosis, HIV-I Nef: negative effector of Fas and TNF, Induction of apoptosis through DR3 and DR4/5 Death Receptors , Role of Mitochondria in Apoptotic Signaling, SODD/TNFR1 Signaling Pathway, Apoptosis, Focal adhesion, NOD-like receptor signaling pathway, Pathways in cancer, Small cell lung cancer, Toxoplasmosis, Ubiquitin mediated proteolysis	< 1e-07	1065.36	2723.22	0.39	0h
2		MF	cysteine-type endopeptidase inhibitor activity	A_51_P100828	Info	Prdx3	peroxiredoxin 3	11757	NM_007452	Mm.29821	ENSMUSG00000024997		< 1e-07	2701.24	1382.05	1.95	0h
3		MF	cysteine-type endopeptidase inhibitor activity	A_51_P489522	Info	Ctla2b	cytotoxic T lymphocyte-associated protein 2 beta	13025	NM_001145801	Mm.30144	ENSMUSG00000074874		< 1e-07	20373.8	1294.73	15.74	0h
4		MF	cysteine-type endopeptidase inhibitor activity	A_51_P208240	Info	Tnfsf14	tumor necrosis factor (ligand) superfamily, member 14	50930	NM_019418	Mm.483369	ENSMUSG00000005824	Cytokine-cytokine receptor interaction	< 1e-07	762.39	163.15	4.67	0h
5		MF	cysteine-type endopeptidase inhibitor activity	A_55_P1974877	Info	Bcl2l1	BCL2-like 1	12048	NM_001289716	Mm.238213	ENSMUSG00000007659	Amyotrophic lateral sclerosis (ALS), Apoptosis, Chronic myeloid leukemia, Jak-STAT signaling pathway, Pancreatic cancer, Pathways in cancer, Small cell lung cancer, Toxoplasmosis	< 1e-07	7977.97	2501.17	3.19	0h
6		MF	cysteine-type endopeptidase inhibitor activity	A_55_P2110738	Info	Pttg1	pituitary tumor-transforming gene 1	30939	NM_001131054	Mm.6856	ENSMUSG00000020415	Cell cycle, Oocyte meiosis	2e-07	113.52	267.95	0.42	0h
7		MF	cysteine-type endopeptidase inhibitor activity	A_55_P1983773	Info	Birc5	baculoviral IAP repeat-containing 5	11799	NM_001012272	Mm.8552	ENSMUSG00000017716	B Cell Survival Pathway, Colorectal cancer, Pathways in cancer	3e-07	2434.92	344.87	7.06	0h
8		MF	cysteine-type endopeptidase inhibitor activity	A_51_P326191	Info	Serpina3g	serine (or cysteine) peptidase inhibitor, clade A, member 3G	20715	NM_009251	Mm.312628			5e-07	1672.81	204.57	8.18	0h
9		MF	cysteine-type endopeptidase inhibitor activity	A_51_P137419	Info	Cst7	cystatin F (leukocystatin)	13011	NM_009977	Mm.12965	ENSMUSG00000068129		6e-07	16435.8	4372.74	3.76	0h
10		MF	cysteine-type endopeptidase inhibitor activity	A_52_P458647	Info	Birc2	baculoviral IAP repeat-containing 2	11797	NM_001291503	Mm.335659	ENSMUSG00000057367	Caspase Cascade in Apoptosis, HIV-I Nef: negative effector of Fas and TNF, Induction of apoptosis through DR3 and DR4/5 Death Receptors , Role of Mitochondria in Apoptotic Signaling, SODD/TNFR1 Signaling Pathway, Apoptosis, Focal adhesion, NOD-like receptor signaling pathway, Pathways in cancer, Small cell lung cancer, Toxoplasmosis, Ubiquitin mediated proteolysis	4.8e-06	90.29	229.28	0.39	0h
11		MF	cysteine-type endopeptidase inhibitor activity	A_55_P1984243	Info	Naip2	NLR family, apoptosis inhibitory protein 2	17948	NM_001126182	Mm.89961	ENSMUSG00000078945		5.4e-06	514.85	89.2	5.77	0h
12		MF	cysteine-type endopeptidase inhibitor activity	A_55_P2063755	Info	Naip6	NLR family, apoptosis inhibitory protein 6	17952	NM_010871	Mm.218759	ENSMUSG00000078942		1.17e-05	45.73	10.09	4.53	0h
13		MF	cysteine-type endopeptidase inhibitor activity	A_55_P2134246	Info	Serpinb9	serine (or cysteine) peptidase inhibitor, clade B, member 9	20723	NM_009256	Mm.245041	ENSMUSG00000045827	Amoebiasis	2.85e-05	410.5	220.03	1.87	0h
14		MF	cysteine-type endopeptidase inhibitor activity	A_52_P434055	Info	Birc3	baculoviral IAP repeat-containing 3	11796	NM_007464	Mm.2026	ENSMUSG00000032000	Caspase Cascade in Apoptosis, Role of Mitochondria in Apoptotic Signaling, Apoptosis, Focal adhesion, NOD-like receptor signaling pathway, Pathways in cancer, Small cell lung cancer, Toxoplasmosis, Ubiquitin mediated proteolysis	3.4e-05	136.03	515.36	0.26	0h
15		MF	cysteine-type endopeptidase inhibitor activity	A_55_P2014706	Info	Naip5	NLR family, apoptosis inhibitory protein 5	17951	NM_010870	Mm.290476	ENSMUSG00000071203		0.0001063	16623.2	25381.8	0.65	0h
16		MF	cysteine-type endopeptidase inhibitor activity	A_66_P139618	Info	Stfa2	stefin A2	20862	NM_001082545	Mm.359610	ENSMUSG00000022902		0.0001678	62.49	164.23	0.38	0h
17		MF	cysteine-type endopeptidase inhibitor activity	A_55_P2014710	Info	Naip7	NLR family, apoptosis inhibitory protein 7	53880	NM_021545	Mm.218759	ENSMUSG00000078942		0.0002982	24.32	68.68	0.35	0h
18		MF	cysteine-type endopeptidase inhibitor activity	A_51_P420400	Info	Lef1	lymphoid enhancer binding factor 1	16842	NM_001276402	Mm.255219	ENSMUSG00000027985	Inactivation of Gsk3 by AKT causes accumulation of b-catenin in Alveolar Macrophages, Multi-step Regulation of Transcription by Pitx2, Acute myeloid leukemia, Adherens junction, Arrhythmogenic right ventricular cardiomyopathy (ARVC), Basal cell carcinoma, Colorectal cancer, Endometrial cancer, Melanogenesis, Pathways in cancer, Prostate cancer, Thyroid cancer, Wnt signaling pathway	0.0003569	11602.6	17274.6	0.67	0h
19		MF	cysteine-type endopeptidase inhibitor activity	A_52_P15388	Info	Ltf	lactotransferrin	17002	NM_008522	Mm.282359	ENSMUSG00000032496		0.0008359	98.18	10	9.82	0h
20		MF	cysteine-type endopeptidase inhibitor activity	A_55_P1978424	Info	Bcl2a1d	B cell leukemia/lymphoma 2 related protein A1d	12047	NM_007536	Mm.378888	ENSMUSG00000099974		0.0011078	5870.07	8580.4	0.68	0h
21		MF	cysteine-type endopeptidase inhibitor activity	A_52_P429450	Info	Ngp	neutrophilic granule protein	18054	NM_008694	Mm.236225	ENSMUSG00000032484		0.0020588	77.26	12.01	6.43	0h
22		MF	cysteine-type endopeptidase inhibitor activity	A_52_P655136	Info	Nlrc4	NLR family, CARD domain containing 4	268973	NM_001033367	Mm.311884	ENSMUSG00000039193	NOD-like receptor signaling pathway	0.0218167	22.96	32.33	0.71	0h
23		MF	cysteine-type endopeptidase inhibitor activity	A_55_P1953341	Info	Wfdc2	WAP four-disulfide core domain 2	67701	NM_026323	Mm.27289	ENSMUSG00000017723		0.0255232	47.7	66.73	0.71	0h
24		MF	cysteine-type endopeptidase inhibitor activity	A_51_P506309	Info	Hrg	histidine-rich glycoprotein	94175	NM_053176	Mm.358794	ENSMUSG00000022877		0.121051	30.01	18.34	1.64	0h
25		MF	cysteine-type endopeptidase inhibitor activity	A_55_P1952981	Info	Rps6ka3	ribosomal protein S6 kinase polypeptide 3	110651	NM_001346675	Mm.328476	ENSMUSG00000031309	MAPKinase Signaling Pathway, Signaling Pathway from G-Protein Families, Long-term potentiation, MAPK signaling pathway, mTOR signaling pathway, Neurotrophin signaling pathway, Oocyte meiosis, Progesterone-mediated oocyte maturation	0.123355	141.33	199.13	0.71	0h
26		MF	cysteine-type endopeptidase inhibitor activity	A_55_P1998456	Info	Birc7	baculoviral IAP repeat-containing 7 (livin)	329581	NM_001163247	Mm.187879	ENSMUSG00000038840		0.811234	44.73	39.53	1.13	0h
27		MF	cysteine-type endopeptidase inhibitor activity	A_51_P436727	Info	Arrb1	arrestin, beta 1	109689	NM_177231	Mm.260193	ENSMUSG00000018909	Attenuation of GPCR Signaling, b-arrestins in GPCR Desensitization, Role of b-arrestins in the activation and targeting of MAP kinases, Roles of b-arrestin-dependent Recruitment of Src Kinases in GPCR Signaling, Chemokine signaling pathway, Endocytosis, MAPK signaling pathway, Phototransduction	0.888907	1849.5	1830.92	1.01	0h
1	GO:0002886	BP	regulation of myeloid leukocyte mediated immunity	A_52_P456640	Info	Fgr	FGR proto-oncogene, Src family tyrosine kinase	14191	NM_010208	Mm.271665	ENSMUSG00000028874	Roles of b-arrestin-dependent Recruitment of Src Kinases in GPCR Signaling, Chemokine signaling pathway	< 1e-07	115.82	10.61	10.91	0h
2		BP	regulation of myeloid leukocyte mediated immunity	A_52_P233441	Info	Gata2	GATA binding protein 2	14461	NM_008090	Mm.491156	ENSMUSG00000015053		< 1e-07	80.25	10	8.02	0h
3		BP	regulation of myeloid leukocyte mediated immunity	A_51_P405476	Info	Fcer1g	Fc receptor, IgE, high affinity I, gamma polypeptide	14127	NM_010185	Mm.22673	ENSMUSG00000058715	Fc Epsilon Receptor I Signaling in Mast Cells, Asthma, Fc epsilon RI signaling pathway, Natural killer cell mediated cytotoxicity	< 1e-07	1085.65	58.38	18.6	0h
4		BP	regulation of myeloid leukocyte mediated immunity	A_55_P2120244	Info	Fcer1a	Fc receptor, IgE, high affinity I, alpha polypeptide	14125	NM_010184	Mm.5266	ENSMUSG00000005339	Fc Epsilon Receptor I Signaling in Mast Cells, Asthma, Fc epsilon RI signaling pathway	< 1e-07	71.92	10.24	7.02	0h
5		BP	regulation of myeloid leukocyte mediated immunity	A_52_P408757	Info	Fcgr3	Fc receptor, IgG, low affinity III	14131	NM_010188	Mm.22119	ENSMUSG00000059498		2e-07	33.06	10	3.31	0h
6		BP	regulation of myeloid leukocyte mediated immunity	A_55_P2158498	Info	Btk	Bruton agammaglobulinemia tyrosine kinase	12229	NM_013482	Mm.4475	ENSMUSG00000031264	BCR Signaling Pathway, Fc Epsilon Receptor I Signaling in Mast Cells, Phosphoinositides and their downstream targets., B cell receptor signaling pathway, Fc epsilon RI signaling pathway, Osteoclast differentiation, Primary immunodeficiency	5e-07	58.99	11.5	5.13	0h
7		BP	regulation of myeloid leukocyte mediated immunity	A_55_P1962946	Info	Syk	spleen tyrosine kinase	20963	NM_001198977	Mm.375031	ENSMUSG00000021457	B cell receptor signaling pathway, Fc epsilon RI signaling pathway, Fc gamma R-mediated phagocytosis, Natural killer cell mediated cytotoxicity, Osteoclast differentiation	5e-07	149.44	16.45	9.09	0h
8		BP	regulation of myeloid leukocyte mediated immunity	A_51_P245989	Info	Ccr2	chemokine (C-C motif) receptor 2	12772	NM_009915	Mm.6272	ENSMUSG00000049103	Selective expression of chemokine receptors during T-cell polarization, Chemokine signaling pathway, Cytokine-cytokine receptor interaction	2.6e-06	767.37	44.7	17.17	0h
9		BP	regulation of myeloid leukocyte mediated immunity	A_51_P110301	Info	C3	complement component 3	12266	NM_009778	Mm.19131	ENSMUSG00000024164	Alternative Complement Pathway, Classical Complement Pathway, Complement Pathway, Lectin Induced Complement Pathway, Chagas disease (American trypanosomiasis), Complement and coagulation cascades, Leishmaniasis, Phagosome, Staphylococcus aureus infection, Systemic lupus erythematosus	7.4e-06	257.22	88.01	2.92	0h
10		BP	regulation of myeloid leukocyte mediated immunity	A_51_P237865	Info	Il4	interleukin 4	16189	NM_021283	Mm.276360	ENSMUSG00000000869	Antigen Dependent B Cell Activation, Cytokine Network, Cytokines and Inflammatory Response, GATA3 participate in activating the Th2 cytokine genes expression, IL 4 signaling pathway, IL 5 Signaling Pathway, Regulation of hematopoiesis by cytokines, Role of Tob in T-cell activation, Selective expression of chemokine receptors during T-cell polarization, Th1/Th2 Differentiation, The 4-1BB-dependent…	1.25e-05	47.79	12.87	3.71	0h
11		BP	regulation of myeloid leukocyte mediated immunity	A_51_P229163	Info	Crhr1	corticotropin releasing hormone receptor 1	12921	NM_001313928	Mm.1892	ENSMUSG00000018634	Long-term depression, Neuroactive ligand-receptor interaction	3.25e-05	27.61	11.92	2.32	0h
12		BP	regulation of myeloid leukocyte mediated immunity	A_55_P1993503	Info	Adora2b	adenosine A2b receptor	11541	NM_007413	Mm.40740	ENSMUSG00000018500	Calcium signaling pathway, Neuroactive ligand-receptor interaction, Vascular smooth muscle contraction	0.0040667	15.86	153.02	0.1	0h
13		BP	regulation of myeloid leukocyte mediated immunity	A_51_P455932	Info	F2rl1	coagulation factor II (thrombin) receptor-like 1	14063	NM_007974	Mm.1614	ENSMUSG00000021678	African trypanosomiasis, Neuroactive ligand-receptor interaction	0.0067339	85.25	36.71	2.32	0h
14		BP	regulation of myeloid leukocyte mediated immunity	A_55_P2041868	Info	Ptafr	platelet-activating factor receptor	19204	NM_001081211	Mm.89389	ENSMUSG00000056529	Calcium signaling pathway, Neuroactive ligand-receptor interaction, Staphylococcus aureus infection	0.0392146	17.46	53.96	0.32	0h
15		BP	regulation of myeloid leukocyte mediated immunity	A_52_P635338	Info	Fes	feline sarcoma oncogene	14159	NM_010194	Mm.48757	ENSMUSG00000053158	Axon guidance	0.0838528	221.54	288.54	0.77	0h
16		BP	regulation of myeloid leukocyte mediated immunity	A_55_P2180839	Info	Il13	interleukin 13	16163	NM_008355	Mm.1284	ENSMUSG00000020383	Cytokine Network, Cytokines and Inflammatory Response, GATA3 participate in activating the Th2 cytokine genes expression, Asthma, Cytokine-cytokine receptor interaction, Fc epsilon RI signaling pathway, Jak-STAT signaling pathway	0.0913926	28.71	18.45	1.56	0h
17		BP	regulation of myeloid leukocyte mediated immunity	A_55_P2017789	Info	Il4ra	interleukin 4 receptor, alpha	16190	NM_001008700	Mm.233802	ENSMUSG00000030748	IL 4 signaling pathway, Selective expression of chemokine receptors during T-cell polarization, Th1/Th2 Differentiation	0.246545	2833.6	2200.43	1.29	0h
1	GO:0002474	BP	antigen processing and presentation of peptide antigen via MHC class I	A_55_P1978502	Info	H2-Q1	histocompatibility 2, Q region locus 1	15006	NM_010390	Mm.466882	ENSMUSG00000079507		< 1e-07	96.46	10	9.65	0h
2		BP	antigen processing and presentation of peptide antigen via MHC class I	A_55_P1956302	Info	H2-Q4	histocompatibility 2, Q region locus 4	15015	NM_001143689	Mm.464284	ENSMUSG00000035929		< 1e-07	30909.2	72612.5	0.43	0h
3		BP	antigen processing and presentation of peptide antigen via MHC class I	A_51_P405476	Info	Fcer1g	Fc receptor, IgE, high affinity I, gamma polypeptide	14127	NM_010185	Mm.22673	ENSMUSG00000058715	Fc Epsilon Receptor I Signaling in Mast Cells, Asthma, Fc epsilon RI signaling pathway, Natural killer cell mediated cytotoxicity	< 1e-07	1085.65	58.38	18.6	0h
4		BP	antigen processing and presentation of peptide antigen via MHC class I	A_65_P04284	Info	Erap1	endoplasmic reticulum aminopeptidase 1	80898	NM_030711	Mm.83526	ENSMUSG00000021583		< 1e-07	420.17	166.89	2.52	0h
5		BP	antigen processing and presentation of peptide antigen via MHC class I	A_52_P408757	Info	Fcgr3	Fc receptor, IgG, low affinity III	14131	NM_010188	Mm.22119	ENSMUSG00000059498		2e-07	33.06	10	3.31	0h
6		BP	antigen processing and presentation of peptide antigen via MHC class I	A_55_P2003991	Info	H2-T24	histocompatibility 2, T region locus 24	15042	NM_008207	Mm.439654	ENSMUSG00000053835		7.37e-05	86.4	25.29	3.42	0h
7		BP	antigen processing and presentation of peptide antigen via MHC class I	A_55_P2037343	Info	H2-Q10	histocompatibility 2, Q region locus 10	15007	NM_010391	Mm.88795	ENSMUSG00000067235		0.0001352	1277.46	548.09	2.33	0h
8		BP	antigen processing and presentation of peptide antigen via MHC class I	A_55_P2056070	Info	Hfe	hemochromatosis	15216	NM_001347493	Mm.2681	ENSMUSG00000006611		0.0008057	89.44	19.46	4.6	0h
9		BP	antigen processing and presentation of peptide antigen via MHC class I	A_51_P160913	Info	Mr1	major histocompatibility complex, class I-related	15064	NM_008209	Mm.7580	ENSMUSG00000026471		0.0233157	155.2	232.61	0.67	0h
10		BP	antigen processing and presentation of peptide antigen via MHC class I	A_51_P425048	Info	H2-Q2	histocompatibility 2, Q region locus 2	15013	NM_010392	Mm.427969	ENSMUSG00000091705		0.180982	14894	16011.4	0.93	0h
1	GO:0045576	BP	mast cell activation	A_51_P405606	Info	Ndrg1	N-myc downstream regulated gene 1	17988	NM_008681	Mm.30837	ENSMUSG00000005125		< 1e-07	1850.32	504.42	3.67	0h
2		BP	mast cell activation	A_52_P456640	Info	Fgr	FGR proto-oncogene, Src family tyrosine kinase	14191	NM_010208	Mm.271665	ENSMUSG00000028874	Roles of b-arrestin-dependent Recruitment of Src Kinases in GPCR Signaling, Chemokine signaling pathway	< 1e-07	115.82	10.61	10.91	0h
3		BP	mast cell activation	A_52_P233441	Info	Gata2	GATA binding protein 2	14461	NM_008090	Mm.491156	ENSMUSG00000015053		< 1e-07	80.25	10	8.02	0h
4		BP	mast cell activation	A_51_P405476	Info	Fcer1g	Fc receptor, IgE, high affinity I, gamma polypeptide	14127	NM_010185	Mm.22673	ENSMUSG00000058715	Fc Epsilon Receptor I Signaling in Mast Cells, Asthma, Fc epsilon RI signaling pathway, Natural killer cell mediated cytotoxicity	< 1e-07	1085.65	58.38	18.6	0h
5		BP	mast cell activation	A_55_P2120244	Info	Fcer1a	Fc receptor, IgE, high affinity I, alpha polypeptide	14125	NM_010184	Mm.5266	ENSMUSG00000005339	Fc Epsilon Receptor I Signaling in Mast Cells, Asthma, Fc epsilon RI signaling pathway	< 1e-07	71.92	10.24	7.02	0h
6		BP	mast cell activation	A_55_P1969650	Info	Rasgrp1	RAS guanyl releasing protein 1	19419	NM_011246	Mm.42150	ENSMUSG00000027347	MAPK signaling pathway, T cell receptor signaling pathway	2e-07	11271.1	5252.92	2.15	0h
7		BP	mast cell activation	A_52_P408757	Info	Fcgr3	Fc receptor, IgG, low affinity III	14131	NM_010188	Mm.22119	ENSMUSG00000059498		2e-07	33.06	10	3.31	0h
8		BP	mast cell activation	A_55_P2004511	Info	Cd300lf	CD300 molecule like family member F	246746	NM_001169153	Mm.277387	ENSMUSG00000047798		2e-07	179.18	380.63	0.47	0h
9		BP	mast cell activation	A_55_P2040775	Info	Cplx2	complexin 2	12890	NM_009946	Mm.268902	ENSMUSG00000025867		3e-07	7941.64	18092.8	0.44	0h
10		BP	mast cell activation	A_55_P2158498	Info	Btk	Bruton agammaglobulinemia tyrosine kinase	12229	NM_013482	Mm.4475	ENSMUSG00000031264	BCR Signaling Pathway, Fc Epsilon Receptor I Signaling in Mast Cells, Phosphoinositides and their downstream targets., B cell receptor signaling pathway, Fc epsilon RI signaling pathway, Osteoclast differentiation, Primary immunodeficiency	5e-07	58.99	11.5	5.13	0h
11		BP	mast cell activation	A_55_P1962946	Info	Syk	spleen tyrosine kinase	20963	NM_001198977	Mm.375031	ENSMUSG00000021457	B cell receptor signaling pathway, Fc epsilon RI signaling pathway, Fc gamma R-mediated phagocytosis, Natural killer cell mediated cytotoxicity, Osteoclast differentiation	5e-07	149.44	16.45	9.09	0h
12		BP	mast cell activation	A_55_P2067960	Info	Cplx2	complexin 2	12890	NM_009946	Mm.268902	ENSMUSG00000025867		8e-07	12129.5	24051.7	0.5	0h
13		BP	mast cell activation	A_55_P2287260	Info	Snap23	synaptosomal-associated protein 23	20619	NM_001177792	Mm.245715	ENSMUSG00000027287	SNARE interactions in vesicular transport	1.2e-06	3530.16	7035.43	0.5	0h
14		BP	mast cell activation	A_51_P237865	Info	Il4	interleukin 4	16189	NM_021283	Mm.276360	ENSMUSG00000000869	Antigen Dependent B Cell Activation, Cytokine Network, Cytokines and Inflammatory Response, GATA3 participate in activating the Th2 cytokine genes expression, IL 4 signaling pathway, IL 5 Signaling Pathway, Regulation of hematopoiesis by cytokines, Role of Tob in T-cell activation, Selective expression of chemokine receptors during T-cell polarization, Th1/Th2 Differentiation, The 4-1BB-dependent…	1.25e-05	47.79	12.87	3.71	0h
15		BP	mast cell activation	A_51_P128397	Info	Nr4a3	nuclear receptor subfamily 4, group A, member 3	18124	NM_001307989	Mm.247261	ENSMUSG00000028341		2.9e-05	16.18	369.23	0.044	0h
16		BP	mast cell activation	A_51_P229163	Info	Crhr1	corticotropin releasing hormone receptor 1	12921	NM_001313928	Mm.1892	ENSMUSG00000018634	Long-term depression, Neuroactive ligand-receptor interaction	3.25e-05	27.61	11.92	2.32	0h
17		BP	mast cell activation	A_51_P209527	Info	Bcl10	B cell leukemia/lymphoma 10	12042	NM_009740	Mm.239141	ENSMUSG00000028191	B cell receptor signaling pathway, T cell receptor signaling pathway	0.0002589	2055.14	6680.04	0.31	0h
18		BP	mast cell activation	A_55_P2146535	Info	Cnr2	cannabinoid receptor 2 (macrophage)	12802	NM_001305278	Mm.297251	ENSMUSG00000062585	Metabolism of Anandamide, an Endogenous Cannabinoid, Neuroactive ligand-receptor interaction	0.0030024	2018.72	2484.27	0.81	0h
19		BP	mast cell activation	A_51_P242930	Info	Lat2	linker for activation of T cells family, member 2	56743	NM_020044	Mm.391375	ENSMUSG00000040751		0.0035831	74.13	104.61	0.71	0h
20		BP	mast cell activation	A_55_P1993503	Info	Adora2b	adenosine A2b receptor	11541	NM_007413	Mm.40740	ENSMUSG00000018500	Calcium signaling pathway, Neuroactive ligand-receptor interaction, Vascular smooth muscle contraction	0.0040667	15.86	153.02	0.1	0h
21		BP	mast cell activation	A_55_P2227335	Info	Ptpre	protein tyrosine phosphatase, receptor type, E	19267	NM_001316678	Mm.945	ENSMUSG00000041836		0.0069222	646.76	482.63	1.34	0h
22		BP	mast cell activation	A_55_P2180949	Info	Lcp2	lymphocyte cytosolic protein 2	16822	NM_010696	Mm.265350	ENSMUSG00000002699	Fc epsilon RI signaling pathway, Natural killer cell mediated cytotoxicity, Osteoclast differentiation, T cell receptor signaling pathway	0.0114338	104.24	28.04	3.72	0h
23		BP	mast cell activation	A_52_P416327	Info	Cd226	CD226 antigen	225825	NM_001039148	Mm.139293	ENSMUSG00000034028	Cell adhesion molecules (CAMs)	0.0266829	793.64	518.02	1.53	0h
24		BP	mast cell activation	A_52_P635338	Info	Fes	feline sarcoma oncogene	14159	NM_010194	Mm.48757	ENSMUSG00000053158	Axon guidance	0.0838528	221.54	288.54	0.77	0h
25		BP	mast cell activation	A_55_P2180839	Info	Il13	interleukin 13	16163	NM_008355	Mm.1284	ENSMUSG00000020383	Cytokine Network, Cytokines and Inflammatory Response, GATA3 participate in activating the Th2 cytokine genes expression, Asthma, Cytokine-cytokine receptor interaction, Fc epsilon RI signaling pathway, Jak-STAT signaling pathway	0.0913926	28.71	18.45	1.56	0h
26		BP	mast cell activation	A_55_P2017789	Info	Il4ra	interleukin 4 receptor, alpha	16190	NM_001008700	Mm.233802	ENSMUSG00000030748	IL 4 signaling pathway, Selective expression of chemokine receptors during T-cell polarization, Th1/Th2 Differentiation	0.246545	2833.6	2200.43	1.29	0h
27		BP	mast cell activation	A_55_P2134022	Info	Cftr	cystic fibrosis transmembrane conductance regulator	12638	NM_021050	Mm.15621	ENSMUSG00000041301	Cystic fibrosis transmembrane conductance regulator (CFTR) and beta 2 adrenergic receptor (b2AR) pathway, ABC transporters, Bile secretion, Gastric acid secretion, Pancreatic secretion, Vibrio cholerae infection	0.347149	11.18	10.16	1.1	0h
28		BP	mast cell activation	A_55_P2088995	Info	Plscr1	phospholipid scramblase 1	22038	NM_011636	Mm.421956	ENSMUSG00000032369		0.475048	179.67	190.57	0.94	0h
29		BP	mast cell activation	A_66_P128434	Info	Kit	KIT proto-oncogene receptor tyrosine kinase	16590	NM_001122733	Mm.247073	ENSMUSG00000005672	Melanocyte Development and Pigmentation Pathway, Regulation of BAD phosphorylation, Acute myeloid leukemia, Cytokine-cytokine receptor interaction, Endocytosis, Hematopoietic cell lineage, Melanogenesis, Pathways in cancer	0.671871	46.28	51.64	0.9	0h
1	GO:0031984	CC	organelle subcompartment	A_51_P212754	Info	Tgfbi	transforming growth factor, beta induced	21810	NM_009369	Mm.14455	ENSMUSG00000035493		< 1e-07	201.94	10	20.19	0h
2		CC	organelle subcompartment	A_55_P1978502	Info	H2-Q1	histocompatibility 2, Q region locus 1	15006	NM_010390	Mm.466882	ENSMUSG00000079507		< 1e-07	96.46	10	9.65	0h
3		CC	organelle subcompartment	A_51_P421958	Info	Sgms1	sphingomyelin synthase 1	208449	NM_001168525	Mm.329810	ENSMUSG00000040451	Metabolic pathways, Sphingolipid metabolism	< 1e-07	850.77	10994.5	0.077	0h
4		CC	organelle subcompartment	A_55_P2142758	Info	Slc9a7	solute carrier family 9 (sodium/hydrogen exchanger), member 7	236727	NM_177353	Mm.132983	ENSMUSG00000037341		< 1e-07	119.23	11.37	10.49	0h
5		CC	organelle subcompartment	A_51_P223546	Info	Nmnat2	nicotinamide nucleotide adenylyltransferase 2	226518	NM_175460	Mm.40548	ENSMUSG00000042751	Metabolic pathways, Nicotinate and nicotinamide metabolism	< 1e-07	67.8	10.13	6.7	0h
6		CC	organelle subcompartment	A_51_P481238	Info	Dopey2	dopey family member 2	70028	NM_026700	Mm.23230	ENSMUSG00000022946		< 1e-07	4800.93	2079.08	2.31	0h
7		CC	organelle subcompartment	A_51_P328932	Info	Tmem165	transmembrane protein 165	21982	NM_011626	Mm.790	ENSMUSG00000029234		< 1e-07	1998.82	832.46	2.4	0h
8		CC	organelle subcompartment	A_55_P2072706	Info	Chsy1	chondroitin sulfate synthase 1	269941	NM_001081163	Mm.333916	ENSMUSG00000032640	Glycosaminoglycan biosynthesis - chondroitin sulfate / dermatan sulfate, Metabolic pathways	< 1e-07	6791.58	1790.96	3.79	0h
9		CC	organelle subcompartment	A_55_P1956302	Info	H2-Q4	histocompatibility 2, Q region locus 4	15015	NM_001143689	Mm.464284	ENSMUSG00000035929		< 1e-07	30909.2	72612.5	0.43	0h
10		CC	organelle subcompartment	A_55_P2455725	Info	Klhl20	kelch-like 20	226541	NM_001039482	Mm.255165	ENSMUSG00000026705		< 1e-07	1460.88	328.52	4.45	0h
11		CC	organelle subcompartment	A_52_P591153	Info	Pld4	phospholipase D family, member 4	104759	NM_178911	Mm.203915	ENSMUSG00000052160		< 1e-07	300.33	10.8	27.81	0h
12		CC	organelle subcompartment	A_55_P2181738	Info	Lyz1	lysozyme 1	17110	NM_013590	Mm.177539	ENSMUSG00000069515		1e-07	1273.2	13.93	91.4	0h
13		CC	organelle subcompartment	A_55_P2139107	Info	Rab6a	RAB6A, member RAS oncogene family	19346	NM_001163663	Mm.28650	ENSMUSG00000030704		2e-07	259.23	946.42	0.27	0h
14		CC	organelle subcompartment	A_55_P2014755	Info	Pclo	piccolo (presynaptic cytomatrix protein)	26875	NM_001110796	Mm.146275	ENSMUSG00000061601		2e-07	10.28	42.17	0.24	0h
15		CC	organelle subcompartment	A_51_P321150	Info	Lyz2	lysozyme 2	17105	NM_017372	Mm.45436	ENSMUSG00000069516		2e-07	171.48	11.04	15.53	0h
16		CC	organelle subcompartment	A_51_P293688	Info	Rab32	RAB32, member RAS oncogene family	67844	NM_026405	Mm.31486	ENSMUSG00000019832		3e-07	743.6	230.48	3.23	0h
17		CC	organelle subcompartment	A_52_P406482	Info	Mbtps1	membrane-bound transcription factor peptidase, site 1	56453	NM_001167910	Mm.206934	ENSMUSG00000031835	SREBP control of lipid synthesis, Protein processing in endoplasmic reticulum	3e-07	257.26	855.79	0.3	0h
18		CC	organelle subcompartment	A_51_P323878	Info	Coro7	coronin 7	78885	NM_030205	Mm.325512	ENSMUSG00000039637		5e-07	9231.65	6000.47	1.54	0h
19		CC	organelle subcompartment	A_52_P442169	Info	Bsn	bassoon	12217	NM_007567	Mm.20425	ENSMUSG00000032589		8e-07	20.74	10.34	2.01	0h
20		CC	organelle subcompartment	A_51_P209280	Info	Rab31	RAB31, member RAS oncogene family	106572	NM_133685	Mm.29274	ENSMUSG00000056515	Endocytosis	1e-06	68.98	17.91	3.85	0h
21		CC	organelle subcompartment	A_52_P301495	Info	Vamp2	vesicle-associated membrane protein 2	22318	NM_009497	Mm.28643	ENSMUSG00000020894	Salivary secretion, SNARE interactions in vesicular transport, Vasopressin-regulated water reabsorption	2.3e-06	949.9	2194.38	0.43	0h
22		CC	organelle subcompartment	A_55_P1953593	Info	Ece2	endothelin converting enzyme 2	107522	NM_025462	Mm.263319	ENSMUSG00000022842		2.7e-06	2038.77	1170.01	1.74	0h
23		CC	organelle subcompartment	A_55_P2101666	Info	Vamp5	vesicle-associated membrane protein 5	53620	NM_001080742	Mm.440321	ENSMUSG00000073002	SNARE interactions in vesicular transport	2.9e-06	1600.85	3062.5	0.52	0h
24		CC	organelle subcompartment	A_55_P2011887	Info	Kif13a	kinesin family member 13A	16553	NM_010617	Mm.342703	ENSMUSG00000021375		4e-06	20.65	159.17	0.13	0h
25		CC	organelle subcompartment	A_51_P388737	Info	Slc11a2	solute carrier family 11 (proton-coupled divalent metal ion transporters), member 2	18174	NM_001146161	Mm.234608	ENSMUSG00000023030	Lysosome	4.9e-06	1493.08	570.69	2.62	0h
26		CC	organelle subcompartment	A_55_P2151609	Info	Sorl1	sortilin-related receptor, LDLR class A repeats-containing	20660	NM_011436	Mm.121920	ENSMUSG00000049313		6.1e-06	5419.41	2979.55	1.82	0h
27		CC	organelle subcompartment	A_55_P2051849	Info	Snap25	synaptosomal-associated protein 25	20614	NM_001291056	Mm.45953	ENSMUSG00000027273	SNARE interactions in vesicular transport	6.5e-06	6807.9	15383.4	0.44	0h
28		CC	organelle subcompartment	A_55_P2467415	Info	B3galt6	UDP-Gal:betaGal beta 1,3-galactosyltransferase, polypeptide 6	117592	NM_080445	Mm.440185	ENSMUSG00000050796	Glycosaminoglycan biosynthesis - chondroitin sulfate / dermatan sulfate, Glycosaminoglycan biosynthesis - heparan sulfate / heparin, Metabolic pathways	1.27e-05	239.44	91.41	2.62	0h
29		CC	organelle subcompartment	A_52_P161630	Info	St6gal1	beta galactoside alpha 2,6 sialyltransferase 1	20440	NM_001252505	Mm.149029	ENSMUSG00000022885	Metabolic pathways, N-Glycan biosynthesis, Other types of O-glycan biosynthesis	1.39e-05	3670.18	1723.54	2.13	0h
30		CC	organelle subcompartment	A_55_P2057821	Info	Golga1	golgi autoantigen, golgin subfamily a, 1	76899	NM_001290649	Mm.131098	ENSMUSG00000026754		1.76e-05	345.15	120.69	2.86	0h
31		CC	organelle subcompartment	A_51_P242166	Info	Lap3	leucine aminopeptidase 3	66988	NM_024434	Mm.286830	ENSMUSG00000039682	Arginine and proline metabolism, Glutathione metabolism, Metabolic pathways	1.91e-05	2856.86	1680.6	1.7	0h
32		CC	organelle subcompartment	A_51_P230987	Info	Pi4k2b	phosphatidylinositol 4-kinase type 2 beta	67073	NM_025951	Mm.248647	ENSMUSG00000029186	Inositol phosphate metabolism, Metabolic pathways, Phosphatidylinositol signaling system	2.82e-05	68.59	195.7	0.35	0h
33		CC	organelle subcompartment	A_55_P2077618	Info	Csgalnact1	chondroitin sulfate N-acetylgalactosaminyltransferase 1	234356	NM_001252623	Mm.334569	ENSMUSG00000036356	Glycosaminoglycan biosynthesis - chondroitin sulfate / dermatan sulfate, Metabolic pathways	3e-05	10	34.49	0.29	0h
34		CC	organelle subcompartment	A_51_P229163	Info	Crhr1	corticotropin releasing hormone receptor 1	12921	NM_001313928	Mm.1892	ENSMUSG00000018634	Long-term depression, Neuroactive ligand-receptor interaction	3.25e-05	27.61	11.92	2.32	0h
35		CC	organelle subcompartment	A_55_P2113439	Info	Caln1	calneuron 1	140904	NM_021371	Mm.40875	ENSMUSG00000060371		3.56e-05	33	103.62	0.32	0h
36		CC	organelle subcompartment	A_55_P1999633	Info	Cit	citron	12704	NM_007708	Mm.8321	ENSMUSG00000029516		8.29e-05	35.26	11.04	3.19	0h
37		CC	organelle subcompartment	A_51_P165098	Info	Gga2	golgi associated, gamma adaptin ear containing, ARF binding protein 2	74105	NM_028758	Mm.29619	ENSMUSG00000030872	Lysosome	8.67e-05	365.48	290.93	1.26	0h
38		CC	organelle subcompartment	A_52_P18922	Info	Chid1	chitinase domain containing 1	68038	NM_001142681	Mm.245355	ENSMUSG00000025512		9.48e-05	102.62	40.04	2.56	0h
39		CC	organelle subcompartment	A_55_P2037343	Info	H2-Q10	histocompatibility 2, Q region locus 10	15007	NM_010391	Mm.88795	ENSMUSG00000067235		0.0001352	1277.46	548.09	2.33	0h
40		CC	organelle subcompartment	A_55_P1956672	Info	Rab34	RAB34, member RAS oncogene family	19376	NM_001159482	Mm.275864	ENSMUSG00000002059		0.0001417	74.87	146.09	0.51	0h
41		CC	organelle subcompartment	A_51_P421182	Info	Sys1	SYS1 Golgi-localized integral membrane protein homolog (S. cerevisiae)	66460	NM_025575	Mm.44218	ENSMUSG00000045503		0.0001905	331.28	877.04	0.38	0h
42		CC	organelle subcompartment	A_52_P134639	Info	Tgoln2	trans-golgi network protein 2	22135	NM_009444	Mm.246563	ENSMUSG00000056429		0.000293	373.45	887.99	0.42	0h
43		CC	organelle subcompartment	A_51_P217336	Info	Scamp1	secretory carrier membrane protein 1	107767	NM_001346609	Mm.201455	ENSMUSG00000021687		0.000356	413.97	201.1	2.06	0h
44		CC	organelle subcompartment	A_55_P2001203	Info	Dnm2	dynamin 2	13430	NM_001039520	Mm.433257	ENSMUSG00000033335	Bacterial invasion of epithelial cells, Endocytosis, Fc gamma R-mediated phagocytosis	0.0003915	19311.1	27289.5	0.71	0h
45		CC	organelle subcompartment	A_52_P21550	Info	Gcnt1	glucosaminyl (N-acetyl) transferase 1, core 2	14537	NM_001136484	Mm.244825	ENSMUSG00000038843	Metabolic pathways, Mucin type O-Glycan biosynthesis	0.0004373	66.51	10	6.65	0h
46		CC	organelle subcompartment	A_55_P2081323	Info	Gnas	GNAS (guanine nucleotide binding protein, alpha stimulating) complex locus	14683	NM_001077507	Mm.125770	ENSMUSG00000027523	Attenuation of GPCR Signaling, b-arrestins in GPCR Desensitization, CCR3 signaling in Eosinophils, ChREBP regulation by carbohydrates and cAMP, Corticosteroids and cardioprotection, Erk1/Erk2 Mapk Signaling pathway, Role of b-arrestins in the activation and targeting of MAP kinases, Roles of b-arrestin-dependent Recruitment of Src Kinases in GPCR Signaling, Amoebiasis, Bile secretion, Calcium sig…	0.0005242	111.68	261.14	0.43	0h
47		CC	organelle subcompartment	A_55_P1969566	Info	Atp9b	ATPase, class II, type 9B	50771	NM_001201569	Mm.247138	ENSMUSG00000024566		0.0005536	124.61	201.49	0.62	0h
48		CC	organelle subcompartment	A_66_P140742	Info	Azin2	antizyme inhibitor 2	242669	NM_001301841	Mm.215814	ENSMUSG00000028789	Arginine and proline metabolism, Metabolic pathways	0.0008753	62.93	15.18	4.15	0h
49		CC	organelle subcompartment	A_52_P143477	Info	Tgoln1	trans-golgi network protein	22134	NM_009443	Mm.246563	ENSMUSG00000056429		0.0012592	7246.49	10053.2	0.72	0h
50		CC	organelle subcompartment	A_51_P309744	Info	Gpr89	G protein-coupled receptor 89	67549	NM_026229	Mm.46722	ENSMUSG00000028096		0.0014024	66.29	46.05	1.44	0h
51		CC	organelle subcompartment	A_55_P2015767	Info	Yipf6	Yip1 domain family, member 6	77929	NM_207633	Mm.212290	ENSMUSG00000047694		0.0015452	79.41	25.52	3.11	0h
52		CC	organelle subcompartment	A_55_P1957850	Info	Snx9	sorting nexin 9	66616	NM_025664	Mm.89515	ENSMUSG00000002365		0.0017846	405.1	512.48	0.79	0h
53		CC	organelle subcompartment	A_52_P359965	Info	Cpd	carboxypeptidase D	12874	NM_007754	Mm.276736	ENSMUSG00000020841		0.0033765	10.42	29.44	0.35	0h
54		CC	organelle subcompartment	A_51_P159814	Info	Smpd4	sphingomyelin phosphodiesterase 4	77626	NM_001164609	Mm.34659	ENSMUSG00000005899	Metabolic pathways, Sphingolipid metabolism	0.0035796	435.46	654.2	0.67	0h
55		CC	organelle subcompartment	A_55_P1982229	Info	Ap3b2	adaptor-related protein complex 3, beta 2 subunit	11775	NM_021492	Mm.322894	ENSMUSG00000062444	Lysosome	0.0035831	11.41	26.77	0.43	0h
56		CC	organelle subcompartment	A_55_P2084890	Info	C2cd2l	C2 calcium-dependent domain containing 2-like	71764	NM_027909	Mm.491174	ENSMUSG00000032120		0.0053172	35.19	58.51	0.6	0h
57		CC	organelle subcompartment	A_52_P119060	Info	Acpp	acid phosphatase, prostate	56318	NM_019807	Mm.19941	ENSMUSG00000032561	Riboflavin metabolism	0.0054737	191.9	303.62	0.63	0h
58		CC	organelle subcompartment	A_66_P128293	Info	Fam109b	family with sequence similarity 109, member B	338368	NM_177391	Mm.444916	ENSMUSG00000049687		0.0060433	55.07	25.55	2.16	0h
59		CC	organelle subcompartment	A_51_P167971	Info	Bace1	beta-site APP cleaving enzyme 1	23821	NM_001145947	Mm.24044	ENSMUSG00000032086	Alzheimer's disease	0.008134	105.21	348.61	0.3	0h
60		CC	organelle subcompartment	A_55_P2369191	Info	Ggta1	glycoprotein galactosyltransferase alpha 1, 3	14594	NM_001145821	Mm.281124	ENSMUSG00000035778		0.0117225	14.96	37.4	0.4	0h
61		CC	organelle subcompartment	A_52_P497534	Info	Wipi1	WD repeat domain, phosphoinositide interacting 1	52639	NM_145940	Mm.35817	ENSMUSG00000041895		0.0121066	13.12	30.38	0.43	0h
62		CC	organelle subcompartment	A_51_P375201	Info	Plk3	polo-like kinase 3	12795	NM_001313916	Mm.259022	ENSMUSG00000028680		0.0121843	1987.02	5303.31	0.37	0h
63		CC	organelle subcompartment	A_65_P13527	Info	Osbpl8	oxysterol binding protein-like 8	237542	NM_001003717	Mm.220204	ENSMUSG00000020189		0.0125595	1134.48	525.88	2.16	0h
64		CC	organelle subcompartment	A_51_P202033	Info	Wls	wntless homolog (Drosophila)	68151	NM_026582	Mm.6766	ENSMUSG00000028173		0.0133136	299.69	466.41	0.64	0h
65		CC	organelle subcompartment	A_55_P2011146	Info	Reep1	receptor accessory protein 1	52250	NM_178608	Mm.146332	ENSMUSG00000052852		0.0149872	16.95	10	1.69	0h
66		CC	organelle subcompartment	A_55_P2066180	Info	Hid1	HID1 domain containing	217310	NM_001346774	Mm.205707	ENSMUSG00000034586		0.0218883	7182.35	5896.51	1.22	0h
67		CC	organelle subcompartment	A_55_P2054062	Info	Chst2	carbohydrate sulfotransferase 2	54371	NM_018763	Mm.212446	ENSMUSG00000033350	Glycosaminoglycan biosynthesis - keratan sulfate	0.0278172	62.54	83.82	0.75	0h
68		CC	organelle subcompartment	A_55_P2033864	Info	Plekha8	pleckstrin homology domain containing, family A (phosphoinositide binding specific) member 8	231999	NM_001001335	Mm.35416	ENSMUSG00000005225		0.0645815	282.66	201.54	1.4	0h
69		CC	organelle subcompartment	A_55_P2005440	Info	Dennd5a	DENN/MADD domain containing 5A	19347	NM_001311139	Mm.21904	ENSMUSG00000035901		0.0646926	1550.56	1968.48	0.79	0h
70		CC	organelle subcompartment	A_52_P108845	Info	Clip3	CAP-GLY domain containing linker protein 3	76686	NM_001081114	Mm.159258	ENSMUSG00000013921		0.0769158	12.51	24.03	0.52	0h
71		CC	organelle subcompartment	A_51_P134812	Info	Chac1	ChaC, cation transport regulator 1	69065	NM_026929	Mm.35083	ENSMUSG00000027313		0.1567	83.77	70.73	1.18	0h
72		CC	organelle subcompartment	A_51_P425048	Info	H2-Q2	histocompatibility 2, Q region locus 2	15013	NM_010392	Mm.427969	ENSMUSG00000091705		0.180982	14894	16011.4	0.93	0h
73		CC	organelle subcompartment	A_55_P2045268	Info	Tmem59	transmembrane protein 59	56374	NM_029565	Mm.291192	ENSMUSG00000028618		0.193211	6177.68	6755.77	0.91	0h
74		CC	organelle subcompartment	A_55_P2104487	Info	Pld1	phospholipase D1	18805	NM_001164056	Mm.212039	ENSMUSG00000027695	Metabolism of Anandamide, an Endogenous Cannabinoid, Rac 1 cell motility signaling pathway, Ras Signaling Pathway, Endocytosis, Ether lipid metabolism, Fc gamma R-mediated phagocytosis, Glycerophospholipid metabolism, GnRH signaling pathway, Metabolic pathways, Pancreatic cancer, Pathways in cancer	0.193966	16.07	11.78	1.36	0h
75		CC	organelle subcompartment	A_51_P185939	Info	Gper1	G protein-coupled estrogen receptor 1	76854	NM_029771	Mm.389706	ENSMUSG00000053647		0.200594	17.86	25.63	0.7	0h
76		CC	organelle subcompartment	A_55_P2379599	Info	Asph	aspartate-beta-hydroxylase	65973	NM_001177849	Mm.222206	ENSMUSG00000028207		0.224707	11.54	10	1.15	0h
77		CC	organelle subcompartment	A_55_P2424459	Info	Atg9a	autophagy related 9A	245860	NM_001003917	Mm.238266	ENSMUSG00000033124		0.342278	254.74	349.78	0.73	0h
78		CC	organelle subcompartment	A_66_P129710	Info	Gsap	gamma-secretase activating protein	212167	NM_175437	Mm.121705	ENSMUSG00000039934		0.345108	87.28	104.4	0.84	0h
79		CC	organelle subcompartment	A_51_P137336	Info	Cdh1	cadherin 1	12550	NM_009864	Mm.35605	ENSMUSG00000000303	Downregulated of MTA-3 in ER-negative Breast Tumors, SUMOylation as a mechanism to modulate CtBP-dependent gene responses, TGF beta signaling pathway, Adherens junction, Bacterial invasion of epithelial cells, Bladder cancer, Cell adhesion molecules (CAMs), Endometrial cancer, Melanoma, Pathogenic Escherichia coli infection, Pathways in cancer, Thyroid cancer	0.358749	58.84	43.67	1.35	0h
80		CC	organelle subcompartment	A_55_P1953400	Info	Rbfox1	RNA binding protein, fox-1 homolog (C. elegans) 1	268859	NM_021477	Mm.370334	ENSMUSG00000008658		0.398092	10.08	10.81	0.93	0h
81		CC	organelle subcompartment	A_55_P2021149	Info	Cltb	clathrin, light polypeptide (Lcb)	74325	NM_001347512	Mm.290026	ENSMUSG00000047547	Bacterial invasion of epithelial cells, Endocytosis, Huntington's disease, Lysosome	0.476724	54.68	51.17	1.07	0h
82		CC	organelle subcompartment	A_52_P525070	Info	Vamp4	vesicle-associated membrane protein 4	53330	NM_001347125	Mm.10699	ENSMUSG00000026696	SNARE interactions in vesicular transport	0.845197	271.05	278.93	0.97	0h
83		CC	organelle subcompartment	A_55_P1961260	Info	Vps53	VPS53 GARP complex subunit	68299	NM_026664	Mm.46397	ENSMUSG00000017288		0.894924	79.1	80.5	0.98	0h
1	GO:0033008	BP	positive regulation of mast cell activation involved in immune response	A_52_P456640	Info	Fgr	FGR proto-oncogene, Src family tyrosine kinase	14191	NM_010208	Mm.271665	ENSMUSG00000028874	Roles of b-arrestin-dependent Recruitment of Src Kinases in GPCR Signaling, Chemokine signaling pathway	< 1e-07	115.82	10.61	10.91	0h
2		BP	positive regulation of mast cell activation involved in immune response	A_52_P233441	Info	Gata2	GATA binding protein 2	14461	NM_008090	Mm.491156	ENSMUSG00000015053		< 1e-07	80.25	10	8.02	0h
3		BP	positive regulation of mast cell activation involved in immune response	A_51_P405476	Info	Fcer1g	Fc receptor, IgE, high affinity I, gamma polypeptide	14127	NM_010185	Mm.22673	ENSMUSG00000058715	Fc Epsilon Receptor I Signaling in Mast Cells, Asthma, Fc epsilon RI signaling pathway, Natural killer cell mediated cytotoxicity	< 1e-07	1085.65	58.38	18.6	0h
4		BP	positive regulation of mast cell activation involved in immune response	A_55_P2120244	Info	Fcer1a	Fc receptor, IgE, high affinity I, alpha polypeptide	14125	NM_010184	Mm.5266	ENSMUSG00000005339	Fc Epsilon Receptor I Signaling in Mast Cells, Asthma, Fc epsilon RI signaling pathway	< 1e-07	71.92	10.24	7.02	0h
5		BP	positive regulation of mast cell activation involved in immune response	A_55_P1962946	Info	Syk	spleen tyrosine kinase	20963	NM_001198977	Mm.375031	ENSMUSG00000021457	B cell receptor signaling pathway, Fc epsilon RI signaling pathway, Fc gamma R-mediated phagocytosis, Natural killer cell mediated cytotoxicity, Osteoclast differentiation	5e-07	149.44	16.45	9.09	0h
6		BP	positive regulation of mast cell activation involved in immune response	A_51_P237865	Info	Il4	interleukin 4	16189	NM_021283	Mm.276360	ENSMUSG00000000869	Antigen Dependent B Cell Activation, Cytokine Network, Cytokines and Inflammatory Response, GATA3 participate in activating the Th2 cytokine genes expression, IL 4 signaling pathway, IL 5 Signaling Pathway, Regulation of hematopoiesis by cytokines, Role of Tob in T-cell activation, Selective expression of chemokine receptors during T-cell polarization, Th1/Th2 Differentiation, The 4-1BB-dependent…	1.25e-05	47.79	12.87	3.71	0h
7		BP	positive regulation of mast cell activation involved in immune response	A_51_P229163	Info	Crhr1	corticotropin releasing hormone receptor 1	12921	NM_001313928	Mm.1892	ENSMUSG00000018634	Long-term depression, Neuroactive ligand-receptor interaction	3.25e-05	27.61	11.92	2.32	0h
8		BP	positive regulation of mast cell activation involved in immune response	A_55_P1993503	Info	Adora2b	adenosine A2b receptor	11541	NM_007413	Mm.40740	ENSMUSG00000018500	Calcium signaling pathway, Neuroactive ligand-receptor interaction, Vascular smooth muscle contraction	0.0040667	15.86	153.02	0.1	0h
9		BP	positive regulation of mast cell activation involved in immune response	A_55_P2180839	Info	Il13	interleukin 13	16163	NM_008355	Mm.1284	ENSMUSG00000020383	Cytokine Network, Cytokines and Inflammatory Response, GATA3 participate in activating the Th2 cytokine genes expression, Asthma, Cytokine-cytokine receptor interaction, Fc epsilon RI signaling pathway, Jak-STAT signaling pathway	0.0913926	28.71	18.45	1.56	0h
10		BP	positive regulation of mast cell activation involved in immune response	A_55_P2017789	Info	Il4ra	interleukin 4 receptor, alpha	16190	NM_001008700	Mm.233802	ENSMUSG00000030748	IL 4 signaling pathway, Selective expression of chemokine receptors during T-cell polarization, Th1/Th2 Differentiation	0.246545	2833.6	2200.43	1.29	0h
1	GO:0043306	BP	positive regulation of mast cell degranulation	A_52_P456640	Info	Fgr	FGR proto-oncogene, Src family tyrosine kinase	14191	NM_010208	Mm.271665	ENSMUSG00000028874	Roles of b-arrestin-dependent Recruitment of Src Kinases in GPCR Signaling, Chemokine signaling pathway	< 1e-07	115.82	10.61	10.91	0h
2		BP	positive regulation of mast cell degranulation	A_52_P233441	Info	Gata2	GATA binding protein 2	14461	NM_008090	Mm.491156	ENSMUSG00000015053		< 1e-07	80.25	10	8.02	0h
3		BP	positive regulation of mast cell degranulation	A_51_P405476	Info	Fcer1g	Fc receptor, IgE, high affinity I, gamma polypeptide	14127	NM_010185	Mm.22673	ENSMUSG00000058715	Fc Epsilon Receptor I Signaling in Mast Cells, Asthma, Fc epsilon RI signaling pathway, Natural killer cell mediated cytotoxicity	< 1e-07	1085.65	58.38	18.6	0h
4		BP	positive regulation of mast cell degranulation	A_55_P2120244	Info	Fcer1a	Fc receptor, IgE, high affinity I, alpha polypeptide	14125	NM_010184	Mm.5266	ENSMUSG00000005339	Fc Epsilon Receptor I Signaling in Mast Cells, Asthma, Fc epsilon RI signaling pathway	< 1e-07	71.92	10.24	7.02	0h
5		BP	positive regulation of mast cell degranulation	A_55_P1962946	Info	Syk	spleen tyrosine kinase	20963	NM_001198977	Mm.375031	ENSMUSG00000021457	B cell receptor signaling pathway, Fc epsilon RI signaling pathway, Fc gamma R-mediated phagocytosis, Natural killer cell mediated cytotoxicity, Osteoclast differentiation	5e-07	149.44	16.45	9.09	0h
6		BP	positive regulation of mast cell degranulation	A_51_P237865	Info	Il4	interleukin 4	16189	NM_021283	Mm.276360	ENSMUSG00000000869	Antigen Dependent B Cell Activation, Cytokine Network, Cytokines and Inflammatory Response, GATA3 participate in activating the Th2 cytokine genes expression, IL 4 signaling pathway, IL 5 Signaling Pathway, Regulation of hematopoiesis by cytokines, Role of Tob in T-cell activation, Selective expression of chemokine receptors during T-cell polarization, Th1/Th2 Differentiation, The 4-1BB-dependent…	1.25e-05	47.79	12.87	3.71	0h
7		BP	positive regulation of mast cell degranulation	A_51_P229163	Info	Crhr1	corticotropin releasing hormone receptor 1	12921	NM_001313928	Mm.1892	ENSMUSG00000018634	Long-term depression, Neuroactive ligand-receptor interaction	3.25e-05	27.61	11.92	2.32	0h
[truncated: 40,013 more rows]
