# Supplementary material for: Ezh2 Regulates Activation-Induced CD8+ T Cell Cycle Progression via Repressing Cdkn2a and Cdkn1c Expression
Source: Front Immunol. 2018 Mar 26;9:549. doi: 10.3389/fimmu.2018.00549 (PMC5879148; doi:10.3389/fimmu.2018.00549)
Supplement: Supplementary file 3 [file Table_3.XLSX]

## Sheet: Sheet1
Supplementary Table 3: List of primers for RT-PCR, ChIP and genotyping
type	name	sequences (5'-3')
qPCR	Bad-F	CGAAGGATGAGCGATGAGTTT
qPCR	Bad-R	CGCTTTGTCGCATCTGTGTT
qPCR	Bak1-F	CCACAGCCGGGAATGC
qPCR	Bak1-R	CCCCAGCTGATGCCACTCT
qPCR	Bax-F	TGGAGCTGCAGAGGATGATTG
qPCR	Bax-R	AGCTGCCACCCGGAAGA
qPCR	Casp3-F	CCATAAGAGCACTGGAATGTCATC
qPCR	Casp3-R	CCCATGAATGTCTCTCTGAGGTT
qPCR	Casp8-F	CCTGAGGGAAAGATGTCCTCAA
qPCR	Casp8-R	GTCGTCTTTATTGCTCACGTCATAGT
qPCR	Casp9-F	AGTGGGCTCGCTCTGAAGAC
qPCR	Casp9-R	CCCTTTCGCAGAAACAGCAT
qPCR	Ccna2-F	TCCAATGGATGGCAGTTTTG
qPCR	Ccna2-R	AACGTTCACTGGCTTGTCTTCTAAG
qPCR	Ccnd2-F	GCGTGCAGAAGGACATCCA
qPCR	Ccnd2-R	CCTCACAGACCTCTAGCATCCA
qPCR	Ccnd3-F	ACGACTTCCTGGCCTTGATTC
qPCR	Ccnd3-R	CAAAGCCTGCCGGTCACT
qPCR	Cdk2-F	TGTGGAGCGTTGGCTGTATCT
qPCR	Cdk2-R	TGGTCGGCTTCAGAGTTTCC
qPCR	Cdk6-F	TCTGCTCAACCCATCGAGAAG
qPCR	Cdk6-R	CGTCAGGCATTTCAGAAGTAGGT
qPCR	Cdkn1a-F	GGTGGGCCCGGAACAT
qPCR	Cdkn1a-R	GCGCTTGGAGTGATAGAAATCTG
qPCR	Cdkn1b-F	GGCCAACAGAACAGAAGAAAATG
qPCR	Cdkn1b-R	GGGCGTCTGCTCCACAGT
qPCR	Cdkn1c-F	AGCAGGACGAGAATCAAGAGCA
qPCR	Cdkn1c-R	TTCTCTTGCGCTTGGCGAA
qPCR	Cdkn2aV1-F	CGCAGGTTCTTGGTCACTGT
qPCR	Cdkn2aV1-R	TGTTCACGAAAGCCAGAGCG
qPCR	Cdkn2aV2-F	GAAAGCGAACTCGAGGAGAG
qPCR	Cdkn2aV2-R	CATCATCATCACCTGAATCG
qPCR	Cdkn2b-F	CCCTGCCACCCTTACCAGA
qPCR	Cdkn2b-R	CAGATACCTCGCAATGTCACG
qPCR	Cdkn2c-F	ACGTCAACGCTCAAAATGGAT
qPCR	Cdkn2c-R	GAGAAGCCTCCTGGCAATCTC
qPCR	Cdkn2d-F	CCCATCCATCTGGCGATAAG
qPCR	Cdkn2d-R	CCCTGTGGTGGAGATCAGATTC
qPCR	cMyc-F	GGGCCAGCCCTGAGCCCCTAGTG
qPCR	cMyc-R	ATGGAGATGAGCCCGACTCCGACC
qPCR	E2F1-F	CACATCCCCAGCCTTGGA
qPCR	E2F1-R	CCGTGGCAATACTGCTTCTTG
qPCR	Fas-F	GCGATTCTCCTGGCTGTGAA
qPCR	Fas-R	CGGCTCAAGGGTTCCATGTT
qPCR	FasL-F	TGGTTCTGGTGGCTCTGGTT
qPCR	FasL-R	GGAGTTCTGCCAGTTCCTTCTG
qPCR	Gadd45a-F	CCGAAAGGATGGACACGGTG
qPCR	Gadd45a-R	TTATCGGGGTCTACGTTGAGC
qPCR	GzmA-F	GCTGGCGCTTTGATTGAAAA
qPCR	GzmA-R	AACTTAGATCTCTTTCCCACGTTACAG
qPCR	Gzmk-F	TGGACTTCCCTCCCTCCAAT
qPCR	Gzmk-R	GGTGGCTGGCGTTTATATGTCT
qPCR	Gzmm-F	TGTAACAACAGCCGCTTCTGG
qPCR	Gzmm-R	TGCAGGTTTTGGAGCTGAAAG
qPCR	IL2-F	GTTGTAAAACTAAAGGGCTCTGACAA
qPCR	IL2-R	CTCCTCAGAAAGTCCACCACAGT
qPCR	Rpl32-F	ACCAGTCAGACCGATATGTGAAAA
qPCR	Rpl32-R	CGCACCCTGTTGTCAATGC
qPCR	Trp53-F	CTCTCCCCCGCAAAAGAAA
qPCR	Trp53-R	TTTACGCCCGCGGATCT
ChIP-PCR	cdkn2aIP04F	AGCTATGCCCGTCGGTCT
ChIP-PCR	cdkn2aIP04R	GGCCCAAGAGCGGGGACATCA
ChIP-PCR	cdkn2aIP06F	GAAACAGCGCTAAAGGATCG
ChIP-PCR	cdkn2aIP06R	TAATACCTGGGTGTTGCACT
ChIP-PCR	cdkn2aIP11F	TGGGGCCACTCATTTCTAAG
ChIP-PCR	cdkn2aIP11R	GTGCTTCTGTGCATCCGCCC
ChIP-PCR	cdkn2aIP12F	GGGATCGCACGAACTTCAC
ChIP-PCR	cdkn2aIP12R	CGAAGGGGCTGGGGGCGGC
ChIP-PCR	cdkn2aIP13F	GGGAAAGCTTCCCAGAGG
ChIP-PCR	cdkn2aIP13R	CGGCCGGCTGCGAAAGGG
ChIP-PCR	p57-ChIP00F	CACAGGACCACACTCCACAC
ChIP-PCR	p57-ChIP00R	CCCAGTAGCTCCACACCCCA
ChIP-PCR	p57-ChIP01F	CTGTTCGCTTGCTCTCAGTC
ChIP-PCR	p57-ChIP01R	GCTGCACCCTCCAATCGCCG
ChIP-PCR	p57-ChIP02F	CCTGCTGGAAGTTGAAGTCC
ChIP-PCR	p57-ChIP02R	GACCATGGGCATGTCCGACG
ChIP-PCR	p57-ChIP03F	GCTCACCGGAGATGAGAGG
ChIP-PCR	p57-ChIP03R	CAGAATGGGGAGCCGGTCGA
ChIP-PCR	p57-ChIP04F	GCTGCTCTACGCAACCATCT
ChIP-PCR	p57-ChIP04R	GGGGGGTTCCCGCTATGCCT
ChIP-PCR	p57-ChIP05F	CCTTCTTTGACACCCACCAT
ChIP-PCR	p57-ChIP05R	ATTAGATTGCTCTTAAACTT
genotyping	Enx 3’ of loxp	CTG CTC TGA ATG GCA ACT CC
genotyping	Enx1 5’ of loxp	GGCTGGCAGTGTGGATTTAT
genotyping	Enx 1 left 5’ loxp	ACG AAA CAG CTC CAG ATT CAG GG
